# Supplementary material for: Molecular Epidemiology of Rotavirus A in Calves: Evolutionary Analysis of a Bovine G8P[11] Strain and Spatio-Temporal Dynamics of G6 Lineages in the Americas
Source: Viruses. 2023 Oct 19;15(10):2115. doi: 10.3390/v15102115 (PMC10611311; doi:10.3390/v15102115)
Supplement: Supplementary file 1 [file viruses-15-02115-s001.zip]

Archive with 12 entries (12 files):
- RVA-G6(III).fas
- RVA-G6(IV).fas
- RVA-G6.fas
- RVA-G8(lineages).fas
- SupFig S1.tiff
- SupFig S2.tiff
- SupFig S3.tiff
- SupFig S4.tiff
- SupFig S5.tiff
- SupFig S6 A and B.tiff
- SupFig S7.tiff
- Supplementary materials 22-9-23 (Louge et al., 2023).docx
