# Supplementary material for: Molecular Epidemiology of Rotavirus A in Calves: Evolutionary Analysis of a Bovine G8P[11] Strain and Spatio-Temporal Dynamics of G6 Lineages in the Americas
Source: Viruses. 2023 Oct 19;15(10):2115. doi: 10.3390/v15102115 (PMC10611311; doi:10.3390/v15102115)
Supplement: Supplementary file 1 [file viruses-15-02115-s001.zip › RVA-G6(III).fas]

>DQ631812.1_RVA/Cow-wt/ARG/B61_D_BA/1997/G6P11
ATGTATGGGATGGGACCTACCACAATTCTAATCTCTTTGATATCGGTTATATTGTTAAATTACATCTTGAAATCAATAACGAGAGTGATGGACTACATAATTTACAGATTTTTATTCGTTGTAGTTCTCATAGCCACCGTCACGAACGCACAGAATTATGGCATAAACTTGCCCATAACAGGATCAATGGATACCGCATATGTAAATTCTACACAGGACGAACCATTTCTGACATCAACTCTATGCCTATATTATCCAACCGAGGCGTCGAACGAGATTGCAGATACGGAATGGAAAAATACTTTATCTCAACTATTTTTGACAAAAGGGTGGCCGACAGGATCAGTATACTTTAAAGAATATGCAGACATAGCAGCATTTTCAGTTGATCCACAATTATACTGTGATTATAATATAGTTCTAATGAAATATGTTTCAACGTTGGAATTGGATATGTCAGAATTAGCTGATCTTATTTTAAATGAATGGTTATGCAATCCAATGGACATAACGTTATATTATTACCAACAAACAGATGAAGCAAATAAATGGATATCAATGGGTTCATCATGTACAGTCAAAGTATGTCCATTGAATACACAGACACTTGGGATTGGATGTTCAACAACTAATCCGGACACTTTTGAAACAGTTGCGACAACAGAAAAACTGGTGATTACGGATGTTGTAGATGGTGTAAATCACAAGTTAAATGTAACGACAGAGACATGTACAATACGTAACTGTAAAAAATTAGGGCCAAGAGAGAATGTTGCAGTAATTCAGGTGGGTGGTTCAAATATATTGGATATAACAGCTGATCCAACGACTGCGCCACAGACTGAAAGAATGATGCGAGTAAATTGGAAAAAATGGTGGCAAGTTTTTTATACAATAATTGATTATGTGAATCAGATAGTCAAAGCAATGTCCAAAAGATCTAGATCACTGAATTCAGCTGGCTTTTACTATAGAGTGTAG
>DQ631813.1_RVA/Cow-wt/ARG/B85_D_BA/1997/G6P11
ATGTATGGTATTGAATATACCACAATTCTAATCTCTTTGATATCGGTTATATTGCTAAATTATATCTTAAAATCAATAACGAGAGTGATGGACTACATAATTTACAGATTTTTATTCGTTGTAGTTTTCATAGCCACCGTCACGAACGCACAGAATTATGGCATAAACTTGCCCATAACAGGATCAATGGATACCGCATATGTGAATTCCACACAGAACGAACCATTTCTGACGTCAACTCTATGCCTATATTATCCAACCGAGGCGTCGAACGAGATTGCAGATACGGAATGGAAAAATACTTTATCTCAACTATTTTTGACAAAAGGGTGGCCAACAGGATCAGTATACTTTAAAGAATACGCAGACATAGCAGCATTTTCAGTTGATCCACAATTATACTGTGATTATAATATAGTCCTAATGAAATATGTTTCAACGTTGGAATTGGATATGTCAGAATTAGCTGATCTTATTTTAAATGAATGGTTATGCAATCCAATGGACATAACGTTATATTATTACCAACAAACAGATGAAGCAAATAAATGGATATCAATGGGTTCATCATGTACAGTCAAAGTATGTCCATTGAACACACAGACACTTGGGATTGGATGTTCAACAACTAACCCGGATACTTTTGAAACAGTTGCGACAACAGAAAAATTAGTGATTACGGATGTTGTAGATGGTGTAAATCACAAGTTAAATGTAACAACAGAGACATGTACAATACGTAACTGTAAAAAATTAGGGCCAAGAGAGAATGTTGCAGTAATTCAGGTGGGTGGTTCAAATATATTGGATATAACAGCTGATCCAACGACTGCGCCACAGACTGAAAGAATGATGCGAGTAAATTGGAAAAAATGGTGGCAAGTTTTTTATACAATAGTTGATTACGTGAATCAGATAGTCAAAGCAATGTCCAAAAGATCTAGATCACTCAATTCAGCTGCTTTTTATTATAGGGTGTAG
>DQ631814.1_RVA/Cow-wt/ARG/B88_D_BA/1997/G6P11
ATGTATGGTATTGAATATACCACAATTCTAATCTCTTTGATATCGGTTATATTGCTAAATTATATCTTAAAATCAATAACGAGAGTGATGGACTACATAATTTACAGATTTTTATTCGTTGTAGTTTTCATAGCCACCGTCACGAACGCACAGAATTATGGCATAAACTTGCCCATAACAGGATCAATGGATACCGCATATGTGAATTCCACACAGAACGAACCATTTCTGACGTCAACTCTATGCCTATATTATCCAACCGAGGCGTCGAACGAGATTGCAGATACGGAATGGAAAAATACTTTATCTCAACTATTTTTGACAAAAGGGTGGCCAACAGGATCAGTATACTTTAAAGAATACGCAGACGTAGCAGCATTTTCAGTTGATCCACAATTATACTGTGATTATAATATAGTCCTAATGAAATATGTTTCAACGTTGGAATTGGATATGTCAGAATTAGCTGATCTTATTTTAAATGAATGGTTATGCAATCCAATGGACATAACGTTATATTATTACCAACAAACAGATGAAGCAAATAAATGGATATCAATGGGTTCATCATGTACAGTCAAAGTATGTCCATTGAACACACAGACACTTGGGATTGGATGTTCAACAACTAACCCGGATACTTTTGAAACAGTTGCGACAACAGAAAAATTAGTGATTACGGATGTTGTAGATGGTGTAAATCACAAGTTAAATGTAACAACAGAGACATGTACAATACGTAACTGTAAAAAATTAGGGCCAAGAGAGAATGTTGCAGTAATTCAGGTGGGTGGTTCAAATATATTGGATATAACAGCTGATCCAACGACTGCGCCACAGACTGAAAGAATGATGCGAGTAAATTGGAAAAAATGGTGGCAAGTTTTTTATACAATAGTTGATTACGTGAATCAGATAGTCAAAGCAATGTCCAAAAGATCTAGATCGCTAAATTCAGCTGCTTTTTATTATAGGGTGTAG
>DQ631815.1_RVA/Cow-wt/ARG/B102_D_BA/1997/G6P11
ATGTATGGTATTGAATATACCACAATTCTAATGTGTTTGATATCGGTTATATTGCTAAATTATATGTTAAAATCAATAACGAGAGTGATGGACTACATAATTTACAGATTTTTATTCGTTGTAGTTTTCATAGCCACCGTCACGAACGCACAGAATTATGGCATAAACTTGCCCATAACAGGATCAATGGATACCGCATATGTGAATTCCACACAGAACGAACCATTTCTGACGTCAACTCTATGCCTATATTATCCAACCGAGGCGTCGAACGAGATTGCAGATACGGAATGGAAAAATACTTTATCTCAACTATTTTTGACAAAAGGGTGGCCAACAGGATCAGTATACTTTAAAGAATACGCAGACATAGCAGCATTTTCAGTTGATCCACAATTATACTGTGATTATAATATAGTCCTAATGAAATATGTTTCAACGTTGGAATTGGATATGTCAGAATTAGCTGATCTTATTTTAAATGAATGGTTATGCAATCCAATGGACATAACGTTATATTATTACCAGCAAACAGATGAAGCAAATAAATGGATATCAATGGGTTCATCATGTACAGTCAAAGTATGTCCATTGAACACACAGACACTTGGGATTGGATGTTCAACAACTAACCCGGATACTTTTGAAACAGTTGCGACAACAGAAAAATTAGTGATTACGGATGTTGTAGATGGTGTAAATCACAAGTTAAATGTAACAACAGAGACATGTACAATACGTAACTGTAAAAAATTAGGGCCAAGAGAGAATGTTGCAGTAATTCAGGTGGGTGGTTCAAATATATTGGATATAACAGCTGATCCAACGACTGCGCCACAGACTGAAAGAATGATGCGAGTAAATTGGAAAAAATGGTGGCAAGTTTTTTATACAATAGTTGATTACGTGAATCAGATAGTCAAAGCAATGTCCATTAGATCTAGATCGCTAAATTCAGCTGCTTTTTATTATAGAGTGTAG
>DQ631816.1_RVA/Cow-wt/ARG/B104_D_BA/1997/G6P11
ATGTATGGTATTGAATATACCACAGTTCTGAACTGTTTGATATCCGTTATATCGCTAAATTATACGTTAAAATCAATAACGAGAGTGACAGACTACATAATTTACAGATTTTTATTCGTTGTAGTTTTCATAGCCACCGTCACGAACGCACAGAATTATGGCATAAACTTGCCCATAACAGGATCAATGGATACCGCATATGTGAATTCCACACAGAACGAACCATTTCTGACGTCAACTCTATGCCTATATTATCCAACCGAGGCGTCGAACGAGATTGCAGATACGGAATGGAAAAATACTTTATCTCAACTATTTTTGACAAAAGGGTGGCCAACAGGATCAGTATACTTTAAAGAATACGCAGACGTAGCAGCATTTTCAGTTGATCCACAATTATACTGTGATTATAATATAGTCCTAATGAAATATGTTTCAACGTTGGAATTGGATATGTCAGAATTAGCTGATCTTATTTTAAATGAATGGTTATGCAATCCAATGGACATAACGTTATATTATTACCAACAAACAGATGAAGCAAATAAATGGATATCAATGGGTTCATCATGTACAGTCAAAGTATGTCCATTGAACACACAGACACTTGGGATTGGATGTTCAACAACTAACCCGGATACTTTTGAAACAGTTGCGACAACAGAAAAATTAGTGATTACGGATGTTGTAGATGGTGTAAATCACAAGTTAAATGTAACAACAGAGACATGTACAATACGTAACTGTAAAAAATTAGGGCCAAGAGAGAATGTTGCAGTAATTCAGGTGGGTGGTTCAAATATATTGGATATAACAGCTGATCCAACGACTGCGCCACAGACTGAAAGAATGATGCGAGTAAATTGGAAAAAATGGTGGCAAGTTTTTTATACAATAGTTGATTACGTGAATCAGATAGTCAAAGCAATGTCCAAAAGATCTAGATCGGTAAATTCACCTGCTTTTTACTATAGAGTGTAG
>DQ631817.1_RVA/Cow-wt/ARG/B163_D_BA/1997/G6P11
ATGTATGGTATTGAATATACCACAATTCTAATCTCTTTGATATCGGTTATATTGTTAAATTACATCTTAAAATCAATAACGAGAGTGATGGACTACATAATTTACAGATTTTTATTCGTTGTAGTTCTCATAGCCACCGTCACGAACGCACAGAATTATGGCATAAACTTGCCCATAACAGGATCAATGGATACCGCATATGTGAATTCTACACAGGACGAACCATTTCTGACATCAACTCTATGCCTATATTATCCAACCGAGGCGTCAAACGAGATTGCAGATACCGAATGGAAAAATACTTTATCTCAACTATTCTTGACAAAAGGGTGGCCGACAGGATCAGTATACTTTAAAGAATATGCAGACATAGCAGCATTTTCAGTTGATCCACACCTATACTGCGATTATAATATAGTTCTAATGAAATATGTTTCAACGTTGGAATTGGATATGTCAGGAATTACGAATCTAATTTTAAATGAATGGTTATGCAATCCAATGGACATACCGTTATATTATTACCAACAAACAGATGAAGCAAATAAATGGATATCAATGGGTTCATCATGTACAGTCAAAGTATGTCCATTGAATACACAGACACTTGGGATTGGATGTTCAACAACTAACCCGGACACTTTTGAAACAGTTGCGACAACAGAAAAACTGGTGATTACGGATGTTGTAGATGGTGTGAATCACAAGTTAAATGTAACGACAGAGACATGTACGATACGTAACTGTAAAAAATTAGGACCAAGAGAGAATGTTGCAGTAATTCAGGTGGGTGGTTCAAATATATTGGATATAACAGCTGATCCAACGACTGCGCCACAGACTGAAAGAATGATGCGAGTAAATTGGAAAAAATGGTGGCAAGTTTTTTATACAATCCCCGATTACGTGAATCAGATAGTCCAAGCAATGTCCAAAAAATATAGATCACTAAATTCAGTTGCTTTCCACTATAGAGTGTAG
>KC678693.1_RVA/Cow-wt/BRA/BRA1743/2011/G6P11
-------------GATATACCACAGTTCTAATCTCTTTGATATCGGTTATATTGTTAAATTACATCTTAAAATCAATAACGAGAGTGATGGACTATATAATTTACAGATTTTTATTCATTGTAGTTCTCATAGCCACCGTCACGAACGCACAGAATTATGGCATAAACTTGCCAATAACAGGATCAATGGATACCGCATATGTGAATTCTACACAGGACGAACCATTTCTGACATCAACTCTATGCCTATATTATCCAACCGAGGCGTCGAACGAGATTGCAGATACGGAATGGAAAAATACTTTATCTCAACTATTTTTGACAAAAGGGTGGCCGACAGGATCAGTATACTTTAAAGAATATGCAGACATAGCAGTATTTTCAGTTGATCCACAATTATACTGTGATTATAATATAGTTCTAATGAAATATGTTTCAACGTTGGAATTGGATATGTCAGAATTAGCTGATCTTATTTTAAATGAATGGTTATGCAATCCAATGGATATAACGTTATATTATTACCAACAAACAGATGAAGCAAATAAATGGATATCAATGGGTTCATCATGTACAGTTAAAGTATGTCCATTGAATACGCAGACACTTGGGATTGGATGTTCAACAACTAACCCGGACACTTTTGAAACAGTTGCGACAACTGAAAAACTGGTGATTACGGATGTTGTAGATGGTGTAAATCACAAGTTAAATGTAACGACGGAGACATGTACAATACGTAACTGTAAAAAATTAGGACCAAGAGAGAATGTTGCAGTGATTCAGGTGGGTGGTTCAAATATATTGGATATAACAGCTGATCCAACGACTGCGCCACAGACTGAAAGAATGATGCGAGTAAATTGGAAAAAATGGTGGCAAGTTTTTTATACGATAGTTGATTACGTGAATCAGATAGTCAAAGCAATGTCCAAAAGATCTAGATCACTAAATTCGGCTG--------------------
>KC678694.1_RVA/Cow-wt/BRA/BRA1744/2011/G6P11
-------------GATATACCACAGTTCTAATCTCTTTGATATCGGTTATATTGTTAAATTACATCTTAAAATCAATAACGAGAGTGATGGACTATATAATTTACAGATTTTTATTCATTGTAGTTCTCATAGCCACCGTCACGAACGCACAGAATTATGGCATAAACTTGCCAATAACAGGATCAATGGATACCGCATATGTGAATTCTACACAGGACGAACCATTTCTGACATCAACTCTATGCCTATATTATCCAACCGAGGCGTCGAACGAGATTGCAGATACGGAATGGAAAAATACTTTATCTCAACTATTTTTGACAAAAGGGTGGCCGACAGGATCAGTATACTTTAAAGAATATGCAGACATAGCAGTATTTTCAGTTGATCCACAATTATACTGTGATTATAATATAGTTCTAATGAAATATGTTTCAACGTTGGAATTGGATATGTCAGAATTAGCTGATCTTATTTTAAATGAATGGTTATGCAATCCAATGGATATAACGTTATATTATTACCAACAAACAGATGAAGCAAATAAATGGATATCAATGGGTTCATCATGTACAGTTAAAGTATGTCCATTGAATACGCAGACACTTGGGATTGGATGTTCAACAACTAACCCGGACACTTTTGAAACAGTTGCGACAACTGAAAAACTGGTGATTACGGATGTTGTAGATGGTGTAAATCACAAGTTAAATGTAACGACGGAGACATGTACAATACGTAACTGTAAAAAATTAGGACCAAGAGAGAATGTTGCAGTGATTCAGGTGGGTGGTTCAAATATATTGGATATAACAGCTGATCCAACGACTGCGCCACAGACTGAAAGAATGATGCGAGTAAATTGGAAAAAATGGTGGCAAGTTTTTTATACGATAGTTGATTACGTGAATCAGATAGTCAAAGCAATGTCCAAAAGATCTAGATCACTAAATTCGGCTGCT------------------
>KC678695.1_RVA/Cow-wt/BRA/BRA1752/2011/G6P11
-------------GATATACCACAGTTCTAATCTCTTTGATATCGGTTATATTGTTAAATTACATCTTAAAATCAATAACGAGAGTGATGGACTATATAATTTACAGATTTTTATTCATTGTAGTTCTCATAGCCACCGTCACGAACGCACAGAATTATGGCATAAACTTGCCAATAACAGGATCAATGGATACCGCATATGTGAATTCTACACAGGACGAACCATTTCTGACATCAACTCTATGCCTATATTATCCAACCGAGGCGTCGAACGAGATTGCAGATACGGAATGGAAAAATACTTTATCTCAACTATTTTTGACAAAAGGGTGGCCGACAGGATCAGTATACTTTAAAGAATATGCAGACATAGCAGTATTTTCAGTTGATCCACAATTATACTGTGATTATAATATAGTTCTAATGAAATATGTTTCAACGTTGGAATTGGATATGTCAGAATTAGCTGATCTTATTTTAAATGAATGGTTATGCAATCCAATGGATATAACGTTATATTATTACCAACAAACAGATGAAGCAAATAAATGGATATCAATGGGTTCATCATGTACAGTTAAAGTATGTCCATTGAATACGCAGACACTTGGGATTGGATGTTCAACAACTAACCCGGACACTTTTGAAACAGTTGCGACAACTGAAAAACTGGTGATTACGGATGTTGTAGATGGTGTAAATCACAAGTTAAATGTAACGACGGAGACATGTACAATACGTAACTGTAAAAAATTAGGACCAAGAGAGAATGTTGCAGTGATTCAGGTGGGTGGTTCAAATATATTGGATATAACAGCTGATCCAACGACTGCGCCACAGACTGAAAGAATGATGCGAGTAAATTGGAAAAAATGGTGGCAAGTTTTTTATACGATAGTTGATTACG--------------------------------------------------------------------------
>KC678696.1_RVA/Cow-wt/BRA/BRA1758/2011/G6P11
-------------GATATACCACAGTTCTAATCTCTTTGATATCGGTTATATTGTTAAATTACATCTTAAAATCAATAACGAGAGTGATGGACTATATAATTTACAGATTTTTATTCATTGTAGTTCTCATAGCCACCGTCACGAACGCACAGAATTATGGCATAAACTTGCCAATAACAGGATCAATGGATACCGCATATGTGAATTCTACACAGGACGAACCATTTCTGACATCAACTCTATGCCTATATTATCCAACCGAGGCGTCGAACGAGATTGCAGATACGGAATGGAAAAATACTTTATCTCAACTATTTTTGACAAAAGGGTGGCCGACAGGATCAGTATACTTTAAAGAATATGCAGACATAGCAGCATTTTCAGTTGATCCACAATTATACTGTGATTATAATATAGTTCTAATGAAATATGTTTCAACGTTGGAATTGGATATGTCAGAATTAGCTGATCTTATTTTAAATGAATGGTTATGCAATCCAATGGATATAACGTTATATTATTACCAACAAACAGATGAAGCAAATAAATGGATATCAATGGGTTCATCATGTACAGTTAAAGTATGTCCATTGAATACGCAGACACTTGGGATTGGATGTTCAACAACTAACCCGGACACTTTTGAAACAGTTGCGACAACTGAAAAACTGGTGATTACGGATGTTGTAGATGGTGTAAATCACAAGTTAAATGTAACGACGGAGACATGTACAATACGTAACTGTAAAAAATTAGGACCAAGAGAGAATGTTGCAGTGATTCAGGTGGGTGGTTCAAATATATTGGATATAACAGCTGATCCAACGACTGCGCCACAGACTGAAAGAATGATGCGAGTAAATTGGAAAAAATGGTGGCAAGTTTTTTATACGATAGTTGATTACGTGGATCAGATAGTCAAAGCAATGTCCAAAAGATCTAGATCACT-------------------------------
>KC895775.1_RVA/Cow-wt/ARG/B3206_BA/2006/G6P5
ATGTATGGTATTGAATATACCACAATTCTAATCTATTTGATATCGATTATATTGTTAAATTACATCTTAAAATCGATAACGAGAGTGATGGACTACATAATTTACAGATTTTTATTCGTTGTAGTTCTCATAGCCACCGTCACGAACGCACAGAATTATGGCATAAACTTGCCCATAACAGGATCAATGGATACCGCATATGTGAATTCTACACAGGACGAACCATTTCTGACATCAACTCTATGCCTATATTATCCAACCGAGGCGTCGAATGAGATTGCAGATGCGGAATGGAAAAATACTTTATCTCAACTATTTTTGACAAAAGGGTGGCCGACAGGATCAGTATACTTTAAAGAATATGCAGACATAGCAGCATTTTCAGTTGATCCACAATTATACTGTGATTATAATATAGTTCTAATGAAATATGTTTCAACGTTGGAATTGGATATGTCAGAATTAGCTGATCTTATTTTAAATGAATGGTTATGCAATCCAATGGATATAACGTTATATTATTACCAACAGACAGATGAAGCAAATAAATGGATATCAATGGGTTCATCATGTACAGTCAAAGTATGTCCATTGAATACACAGACACTTGGGATTGGATGTTCAACAACTAACCCGGACACTTTTGAAACAGTTGCGACAACAGAAAAACTAGTGATTACGGATGTTGTAGATGGTGTAAATCACAAGTTGAATGTGACGACAGAGACGTGTACAATACGTAACTGTAAAAAATTAGGGCCAAGAGAGAATGTTGCAGTAATTCAGGTAGGTGGTTCAAATATATTGGATATAACAGCTGATCCAACGACTGCGCCACAGACTGAAAGAATGATGCGAGTAAATTGGAAAAAATGGTGGCAAGTTTTTTATACAATAGTTGATTACGTGAATCAGATAGTCAAAGCAATGTCCAAAAGATCTAGATCACTAAATTCAGCTGCTTTTTATTATAGGGTGTAG
>KC895777.1_RVA/Cow-wt/ARG/B3702_D_BA/2008/G6P11
ATGTATGGTATTGAATATACCACAATTCTAATCTCTTTGATATCAGTTATATTGTTAAATTACATTTTAAAATCGATAACGAGAGTAATGGACTACATAATTTACAGATTCTTATTCGTTGTAGTTCTCATAGCCACTGTCACGAACGCACAGAATTATGGCATAAATTTGCCCATAACAGGATCAATGGATACCGCATATGTGAATTCTACACAGGACGAACCATTTCTGACATCAACTCTATGCCTATATTATCCAACCGAGGCGTCGAACGAGATTGCAGACACGGAATGGAAAAATACTTTATCTCAACTATTTTTGACAAAAGGGTGGCCGACAGGATCAGTATACTTTAAAGAATATGCAGACATAGCAGCATTTTCAGTTGATCCACAATTGTACTGCGATTATAATATAGTTCTAATGAAATATGTTTCAGCGTTGGAATTGGATATGTCAGAATTAGCTGATCTTATTTTAAATGAATGGTTATGCAATCCAATGGACATAACGTTATATTATTACCAACAAACAGATGAAGCAAATAAATGGATATCAATGGGTTCATCATGTACAGTCAAAGTATGTCCATTGAATACACAGACACTTGGGATTGGATGTTCAACAACTAATCCAGACACTTTTGAAACAGTTGCGACAACAGAAAAACTAGTGATTACGGATGTTGTAGATGGTGTAAATCACAAGTTAAATGTAACGACAGAGACGTGTACAATACGTAACTGTAAAAAATTAGGGCCAAGAGAGAATGTTGCAGTAATTCAGGTGGGTGGTTCAAATATATTGGATATAACAGCTGATCCAACGACTGCGCCACAGACTGAAAGAATGATGCGAGTAAATTGGAAAAAATGGTGGCAAGTTTTTTATACAATAGTTGATTACGTGAATCAAATAGTCAAAGCAATGTCCAAAAGATCTAGATCACTAAATTCAGCTGCCTTTTATTATAGGGTGTAG
>KC895778.1_RVA/Cow-wt/ARG/B3700_D_BA/2008/G6P11
ATGTATGGTATTGAATATACCACAATTCTAATCTCTTTGATATCAGTTATATTGTTAAATTACATTTTAAAATCGATAACGAGAGTAATGGACTACATAATTTACAGATTCTTATTCGTTGTAGTTCTCATAGCCACTGTCACGAACGCACAGAATTATGGCATAAATTTGCCCATAACAGGATCAATGGATACCGCATATGTGAATTCTACACAGGACGAACCATTTCTGACATCAACTCTATGCCTATATTATCCAACCGAGGCGTCGAACGAGATTGCAGACACGGAATGGAAAAATACTTTATCTCAACTATTTTTGACAAAAGGGTGGCCGACAGGATCAGTATACTTTAAAGAATATGCAGACATAGCAGCATTTTCAGTTGATCCACAATTGTACTGCGATTATAATATAGTTCTAATGAAATATGTTTCAGCGTTGGAATTGGATATGTCAGAATTAGCTGATCTTATTTTAAATGAATGGTTATGCAATCCAATGGACATAACGTTATATTATTACCAACAAACAGATGAAGCAAATAAATGGATATCAATGGGTTCATCATGTACAGTCAAAGTATGTCCATTGAATACACAGACACTTGGGATTGGATGTTCAACAACTAATCCAGACACTTTTGAAACAGTTGCGACAACAGAAAAACTAGTGATTACGGATGTTGTAGATGGTGTAAATCACAAGTTAAATGTAACGACAGAGACGTGTACAATACGTAACTGTAAAAAATTAGGGCCAAGAGAGAATGTTGCAGTAATTCAGGTGGGTGGTTCAAATATATTGGATATAACAGCTGATCCAACGACTGCGCCACAGACTGAAAGAATGATGCGAGTAAATTGGAAAAAATGGTGGCAAGTTTTTTATACAATAGTTGATTACGTGAATCAAATAGTCAAAGCAATGTCCAAAAGATCTAGATCACTAAATTCAGCTGCCTTTTATTATAGGGTGTAG
>KC895779.1_RVA/Cow-wt/ARG/B3708_D_BA/2008/G6P11
ATGTATGGTATTGAATATACCACAATTCTAATCTCTTTGATATCAGTTATATTGTTAAATTACATTTTAAAATCGATAACGAGAGTAATGGACTACATAATTTACAGATTCTTATTCGTTGTAGTTCTCATAGCCACTGTCACGAACGCACAGAATTATGGCATAAATTTGCCCATAACAGGATCAATGGATACCGCATATGTGAATTCTACACAGGACGAACCACTTCTGACATCAACTCTATGCCTATATTATCCAACCGAGGCGTCGAACGAGATTGCAGACACGGAATGGAAAAATACTTTATCTCAACTATTTTTGACAAAAGGGTGGCCGACAGGATCAGTATACTTTAAAGAATATGCAGACATAGCAGCATTTTCAGTTGATCCACAATTGTACTGCGATTATAATATAGTTCTAATGAAATATGTTTCAGCGTTGGAATTGGATATGTCAGAATTAGCTGATCTTATTTTAAATGAATGGTTATGCAATCCAATGGACATAACGTTATATTATTACCAACAAACAGATGAAGCAAATAAATGGATATCAATGGGTTCATCATGTACAGTCAAAGTATGTCCATTGAATACACAGACACTTGGGATTGGATGTTCAACAACTAATCCAGACACTTTTGAAACAGTTGCGACAACAGAAAAACTAGTGATTACGGATGTTGTAGATGGTGTAAATCACAAGTTAAATGTAACGACAGAGACGTGTACAATACGTAACTGTAAAAAATTAGGGCCAAGAGAGAATGTTGCAGTAATTCAGGTGGGTGGTTCAAATATATTGGATATAACAGCTGATCCAACGACTGCGCCACAGACTGAAAGAATGATGCGAGTAAATTGGAAAAAATGGTGGCAAGTTTTTTATACAATAGTTGATTACGTGAATCAAATAGTCAAAGCAATGTCCAAAAGATCTAGATCACTAAATTCAGCTGCCTTTTATTATAGGGTGTAG
>KC895780.1_RVA/Cow-wt/ARG/B609_BA/1999/G611
ATGTATGGTATTGAATATACCACAATTCTAATCTATTTGATATCGGTTATATTGTTAAATTACATCTTAAAATCAATAACGAGAGTGATGGACTATATAATTTACAGATTTTTATTCGTTGTAGTTCTCATAGCCACCGTCACGAACGCACAGAATTATGGCATAAACTTGCCCATAACAGGATCAATGGATACCGCATATGTGAATTCTACACAGGACGAACCATTTCTGACATCAACTCTATGCCTATATTATCCAACCGAGGCGTCGAACGAGATTGCAGATGTGGAATGGAAAAATACTTTATCTCAACTATTTTTGACAAAGGGGTGGCCGACAGGATCAGTATACTTTAAAGAATATGCAGACATAGCAGCATTTTCAGTTGATCCACAATTATACTGTGATTATAATATAGTTCTAATGAAATATGTTTCAACGTTGGAATTGGATATGTCAGAATTAGCTGATCTTATTTTAAATGAATGGTTATGCAATCCAATGGATATAACGTTATATTATTACCAACAGACAGATGAAGCAAATAAATGGATATCAATGGGTTCATCATGTACAGTCAAAGTATGCCCATTGAATACACAGACACTTGGGATTGGATGTTCAACAACTAACCCGGACACTTTTGAAACAGTTGCGACAACAGAAAAACTAGTGATTACGGATGTTGTAGATGGTGTAAATCACAAGTTAAATGTAACGACAGAGACGTGTACAATACGTAACTGTAAAAAATTAGGGCCAAGAGAGAATGTTGCAGTAATTCAGGTGGGTGGTTCAAATATATTAGATATAACAGCTGATCCAACGACTGCGCCACAGACTGAAAGAATGATGCGAGTAAATTGGAAAAAATGGTGGCAAGTTTTTTATACAATAGTTGATTACGTGAATCAGATAGTCAAAGCAATGTCCAAAAGATCTAGATCACTAAATTCAGCTGCTTTTTATTATAGGGTGTAG
>KC895781.1_RVA/Cow-wt/ARG/B611_BA/1999/G6P11
ATGTATGGTATTGAATATACCACAATTCTAATCTATTTGATATCGGTTATATTGTTAAATTACATCTTAAAATCAATAACGAGAGTGATGGACTATATAATTTACAGATTTTTATTCGTTGTAGTTCTCATAGCCACCGTCACGAACGCACAGAATTATGGCATAAACTTGCCCATAACAGGATCAATGGATACCGCATATGTGAATTCTACACAGGACGAACCATTTCTGACATCAACTCTATGCCTATATTATCCAACCGAGGCGTCGAACGAGATTGCAGATGTGGAATGGAAAAATACTTTATCTCAACTATTTTTGACAAAGGGGTGGCCGACAGGATCAGTATACTTTAAAGAATATGCAGACATAGCAGCATTTTCAGTTGATCCACAATTATACTGTGATTATAATATAGTTCTAATGAAATATGTTTCAACGTTGGAATTGGATATGTCAGAATTAGCTGATCTTATTTTAAATGAATGGTTATGCAATCCAATGGATATAACGTTATATTATTACCAACAGACAGATGAAGCAAATAAATGGATATCAATGGGTTCATCATGTACAGTCAAAGTATGCCCATTGAATACACAGACACTTGGGATTGGATGTTCAACAACTAACCCGGACACTTTTGAAACAGTTGCGACAACAGAAAAACTAGTGATTACGGATGTTGTAGATGGTGTAAATCACAAGTTAAATGTAACGACAGAGACGTGTACAATACGTAACTGTAAAAAATTAGGGCCAAGAGAGAATGTTGCAGTAATTCAGGTGGGTGGTTCAAATATATTAGATATAACAGCTGATCCAACGACTGCGCCACAGACTGAAAGAATGATGCGAGTAAATTGGAAAAAATGGTGGCAAGTTTTTTATACAATAGTTGATTACGTGAATCAGATAGTCAAAGCAATGTCCAAAAGATCTAGATCACTAAATTCAGCTGCTTTTTATTATAGGGTGTAG
>KC895783.1_RVA/Cow-wt/ARG/B175_D_BA/1997/G6P11
ATGTATGGTATTGAATATACCACAATTCTAATCTATTTGATATCGGTTATATTGTTAAATTACATCTTAAAATCAATAACGAGAGTGATGGACTACATAATTTACAGATTTTTATTCGTTGTAGTTCTCATAGCCACCGTCACGAACGCACAGAATTATGGCATAAACTTGCCCATAACAGGATCAATGGATACCGCATATGTGAATTCTACACAGGACGAACCATTTCTGACATCAACTCTATGCCTATATTATCCAACCGAGGCGTCGAACGAGATTGCAGATGCGGAATGGAAAAATACTTTATCTCAACTATTTTTGACAAAAGGGTGGCCGACAGGATCAGTATACTTTAAAGAATATGTAGACATAGCAGCATTTTCAGTTGATCCACAATTATACTGTGATTATAATATAGTTCTAATGAAATATGTTTCAACGTTGGAATTGGATATGTCAGAATTAGCTGATCTTATTTTAAATGAATGGTTATGCAATCCAATGGATATAACGTTATATTATTACCAACAGACAGATGAAGCAAATAAATGGATATCAATGGGTTCATCATGTACAGTCAAAGTATGTCCATTGAATACACAGACACTTGGGATTGGATGTTCAACAACTAACCCGGACACTTTTGAAGCAGTTGCGACAACAGAAAAACTAGTGATTACGGATGTTGTAGATGGTGTAAATCACAAGTTAAATGTAACGACAGAGACGTGTACAATACGTAACTGTAAAAAATTAGGGCCAAGAGAGAATGTTGCAGTAATTCAGGTGGGTGGTTCAAATATATTGGATATAACAGCTGATCCAACGACTGCGCCACAGACTGAAAGAATGATGCGAGTAAATTGGAAAAAATGGTGGCAAGTTTTTTATACAATAGTTGATTACGTGAATCAGATAGTCAAAGCAATGTCCAAAAGATCTAGATCACTAAACTCAGCTGCTTTTTATTATAGGGTGTAG
>KC895784.1_RVA/Cow-wt/ARG/B1190_B_ER/2000/G6P11
ATGTATGGTATTGAATATACCACAATTCTAATCTCTTTGATATCGATTATCCTGTTAAATTATATTTTGAAATCAATGACAAGAGTGATGGACTACATAATTTATAGATTCTTATTTGTTGTAGTTCTCATAGCCACCGTTACGAACGCACAGAATTATGGCATAAACTTGCCCATAACAGGATCAATGGATACCGCATATGTGAACTCTACACAAGACGAACCATTTTTGACATCAACTCTATGCCTATATTATCCAACCGAGGCGTCGAACGAGATTGCAGACGCAGAATGGAAAAATACTTTATCTCAACTATTTTTGACAAAAGGGTGGCCGACAGGATCAGTATACTTTAAGGAATATGCAGACATAGCAGCATTTTCAGTTGATCCACAATTGTACTGTGATTATAATATAGTTCTAATGAAATATGTTTCAACGTTAGAATTGGATATGTCAGAATTAGCTGACCTTATTTTAAATGAATGGTTATGCAATCCAATGGACATAACGTTATATTATTACCAACAAACGGACGAAGCAAATAAATGGATATCAATGGGTTCATCATGTACAGTTAAAGTATGTCCATTGAATACACAGACACTTGGGATAGGATGTTCAACAACTGACCCAAACACTTTTGAAACAGTTGCGATAACAGAAAAACTAGTGATTACAGATGTTGTAGACGGTGTAAATCATAAGTTAAATGTAACAACAGAGACATGTACAATACGTAACTGTAAAAAATTGGGGCCGAGAGAAAACGTCGCAGTAATTCAAGTAGGTGGTTCAAATATATTGGACATAACAGCTGATCCAACAACTGCACCACAGACAGAAAGAATGATGCGAGTAAATTGGAAAAAATGGTGGCAAGTTTTTTACACAATAGTCGATTACGTGAATCAGATAGTCAAAGCAATGTCCAAAAGATCTAGATCATTAAATTCAGCTGCCTTCTACTATAGAGTGTAG
>KC895785.1_RVA/Cow-wt/ARG/B761_D_BA/1999/G6P11
ATGTATGGTATTGAATATACCACAATTCTAATCTCTTTGATATCGGTTATATTGTTAAATTACATCTTAAAATCAATAACGAAAGTGATGGACTACATAATTTACAGATTTTTATTCGTTGTAGTTCTCATGGCCACCGTCACAAATGCACAGAATTATGGCATAAACTTGCCCATAACAGGATCAATGGATACCGCATATGTGAATTCTACACAGGACGAACCATTTCTGACATCAACTCTATGCCTATATTATCCAACCGAGGCGTCAAACGAGATTGCAGATACGGAATGGAAAAATACTTTATCTCAACTATTTTTGACAAAAGGGTGGCCGACAGGATCAGTATACTTTAAAGAATATGCAGACATAGCAGCATTTTCAGTTGATCCACAATTATACTGTGATTATAATATAGTTCTAATGAAATATGTTTCAACGTTGGAATTGGATATGTCAGAATTAGCTGATCTTATTTTAAATGAATGGTTATGCAATCCAATGGACATAACGTTATATTATTACCAACAAACAGATGAAGCAAATAAATGGATATCAATGGGTTCATCATGTACAGTCAAAGTATGTCCATTGAATACACAGACACTTGGGATTGGATGTTCAACAACTAACCCGGACACTTTTGAAACAGTTGCGACAACAGAAAAACTGGTGATTACGGATGTTGTAGATGGTGTAAATCACAAGTTAAATGTAACGACAGAGACATGTACAATACGTAACTGTAAAAAATTAGGACCAAGAGAGAATGTTGCAGTAATTCAGGTGGGTGGTTCAAATGTATTGGATATAACAGCTGATCCAACGACCGCGCCACAGACTGAAAGAATGATGCGAGTAAATTGGAAAAAATGGTGGCAAGTTTTTTATACAATAGTTGATTACGTGAATCAGATAGTCAGAGCAATGTCCAAAAGATCTAGATCACTTAAATCAGCGGCTTCTTATTATAGAGTGTAG
>KC895786.1_RVA/Cow-wt/ARG/B2932/2006/G6P5
ATGTATGGTATTGAATATACCACAATTCTAATCTCTTTGATATCGGTTATATTGTTAAATTACATCTTAAAATCAATAACGAGAGTGATGGACTACATAATTTACAGATTTTTATTCGTTGTAGTTCTCATAGCCACCGTCATGAACGCACAGAATTATGGCATAAACTTGCCCATAACAGGATCAATGGATACCGCATATGCGAATTCTACACAGGACGAACCATTTCTGACATCAACTCTATGCCTATATTATCCAACTGAGGCGTCGAACGAGATTGCAGATACGGAATGGAAAAATACTTTATCTCAACTATTTTTGACAAAAGGGTGGCCGACAGGATCAGTATACTTTAAAGAATATGCAGACATAGCAGCATTCTCAGTTGATCCACAATTATACTGTGATTATAATATAGTTCTAATGAAATATGTTTTAACGCTGGAACTGGATATGTCAGAATTAGCTGATCTTATTTTAAATGAATGGTTATGCAATCCAATGGATATAACGTTATATTATTACCAACAAACAGATGAAGCAAATAAATGGATATCAATGGGTTCATCATGTACAGTCAAAGTATGTCCATTGAATACACAGACACTCGGGATTGGATGTTCAACAACTAACCCGGACACTTTTGAAACAGTTGCGACAACAGAAAAACTAGTGATTACGGATGTTGTAGATGGTGTAAATCACAAATTAAATGTAACGACGGAGACATGTACAATACGTAACTGTAAAAAATTAGGGCCAAGAGAGAATGTTGCAGTAATTCAGGTGGGTGGTTCAAATATATTGGATATAACAGCTGATCCAACGACTGCGCCACAGACTGAAAGAATGATGCGAGTAAATTGGAAAAAATGGTGGCAAGTTTTTTATACAATAGTTGATTACGTGAATCAGATAGTCAAAGCAATGTCCAAGAGATCTAGATCACTTAAATCAGCTGCTTTTTATTATAGGGTGTAG
>KC895787.1_RVA/Cow-wt/ARG/B3099_D/2006/G6P11
ATGTATGGTATTGAATATACCACAATTCTAATCTCTTTGATATCGGTTATATTGTTAAATTACATCTTAAAATCAATAACGAGAGTGATGGACTACATAATTTACAGACTTTTATTCGTTGTAGTCATCATAGCCACCGTCACGAACGCACAGAATTATGGCATAAACTTACCCATAACAGGATCAATGGATACCGCATATGTGAATTCTACACAGGACGAACCATTTCTGACATCAACTCTATGCCTATATTATCCAACCGAGGCGTCGAACGAGATTGCAGATACGGAATGGAAAAATACTTTATCTCAACTATTTTTGACAAAAGGGTGGCCGACAGGATCAGTATACTTTAAAGAATATGCAGACATAGCAGCATTTTCAGTTGATCCACAATTATACTGTGATTATAATATAGTTCTAATGAAATATGTTTCAACGTTGGAATTGGATATGTCAGAATTAGCTGATCTCATTTTAAATGAATGGTTATGCAATCCAATGGACATAACGTTATATTATTACCAACAAACAGATGAAGCAAATAAATGGATATCAATGGGTTCATCATGCACAGTCAAAGTATGTCCATTGAATACACAGACACTTGGGATTGGATGTTCAACAACTAACCCGGACACTTTTGAAACAGTTGCGACAACGGAAAAACTGGTGATTACGGATGTTGTAGATGGTGTAAATCACAAGCTAAATGTAACGACAGAGACATGTACAATACGTAACTGTAAGAAATTAGGACCAAGAGAGAATGTTGCAGTAATTCAGGTGGGTGGTTCAAATATATTGGATATAACAGCTGATCCGACGACTGCGCCACAGACTGAAAGAATGATGCGAGTAAATTGGAAGAAATGGTGGCAAGTTTTTTATACAATAGTTGATTACGTGAATCAGATAGTCAAAGCAATGTCCAAAAGATCTAGATCACTAAATTCAGCTGCTTTCTATTATAGGGTGTAG
>KC895788.1_RVA/Cow-wt/ARG/B3100_BA/2006/G6P11
ATGTATGGTATTGAATATACCACAATTCTAATCTCTTTGATATCGGGTATATTGTTAAATTACATCTTAAAATCAATAACGAGAGTGATGGACTACATAATTTACAGATTTTTATTCGTTGTAGTTCTCATAGCCACCGTCACGAACGCACAGAATTATGGCATAAACTTGCCCATAACAGGATCAATGGATATCGCATATGTGAATTCTACACAGGACGAACCATTCCTGACATCAACTCTATGCCTATATTATCCAACCGAGGCATCGAACGAGATTGCAGATACGGAATGGAAAAATACTTTATCTCAACTATTTTTGACAAAAGGGTGGCCGACAGGATCAGTATACTTTAAAGAATATGCAGACATAGCAGCATTTTCAGTTGATCCACAGTTATACTGTGATTATAATATAGTTCTAATGAAATACGTTTCAACGTTGGAATTGGATATGTCAGAATTAGCTGATCTTATTTTAAATGAATGGTTATGCAATCCAATGGACATAACGTTATATTATTACCAACAAACAGATGAAGCAAATAAATGGATATCAATGGGTTCATCATGCACAGTCAAAGTATGTCCATTGAATACACAGACACTTGGAATTGGATGTTCAACAACTAACCCGGACACTTTTGAAACAGTTGCGACAACAGAAAAACTGGTGATTACGGATGTTGTAGATGGTGTAAATCACAAGTTAAATGTAACGACAGAGACATGTACAATACGTAACTGTAAAAAATTAGGGCCAAGAGAGAATGTTGCAGTAATTCAGGTGGGTGGTTCAAATATATTGGATATAACAGCTGATCCAACGACTGCGCCACAGACTGAAAGAATGATGCGAGTAAATTGGAAAAAATGGTGGCAAGTTTTTTATACAATAGTTGATTACGTGAATCAGATAGTCAAAGCAATGTCCAAAAGATCTAGATCACTAAATTCAGCTGCTTTTTATTATAGGGTGTAG
>KC895789.1_RVA/Cow-wt/ARG/B3355_D_BA/2007/G6P11
ATGTATGGTATTGAATATACCACAATTCTAATCTCTTTGATATCGGTTATATTGTTAAATTACATCTTAAAATCAATAACGAGAGTGATGGACTACATAATTTACAGATTTTTATTCGTTGTAGTTCTCATAGCCACCGTCACGAACGCACAAAATTATGGCATAAACTTGCCCATAACAGGATCAATGGATACCGCATATGCGAATTCTACACAGGACGAACCATTTCTGACATCAACTCTATGCCTATATTATCCAACCGAGGCGTCGAACGAGATTGCAGATACGGAATGGAAAAATACTTTATCTCAACTATTTTTGACAAAAGGGTGGCCGACAGGATCAGTATACTTTAAAGAATATGCAGACATAGCAGCATTTTCAGTTGATCCACAATTATACTGTGATTATAATATAGTTCTAATGAAATATGTTTCAACGTTGGAATTGGATATGTCAGAATTAGCTGATCTTATTTTAAATGAATGGTTATGCAATCCAATGGACATAACGTTATATTACTACCAACAAACAGATGAAGCAAATAAATGGATATCAATGGGTTCATCATGCACAGTCAAAGTATGTCCATTGAATACACAGACACTTGGGATTGGATGTTCAACAACTAACCCGGACACTTTTGAAACAGTTGCGACAACAGAAAAACTGGTGATTACGGATGTTGTAGATGGTGTAAATCACAAGTTAAACGTAACGACAGAGACATGTACAATACGTAACTGTAAAAAATTAGGGCCAAGAGAGAATGTTGCAGTAATCCAGGTGGGTGGTTCAAATATATTGGATATAACAGCTGATCCAACGACTGCGCCACAGACTGAAAGAATGATGCGAGTAAATTGGAAAAAATGGTGGCAAGTTTTTTATACAATAGTTGATTACGTGAATCAGATAGTCAAAGCAATGTCCAAAAGATCTAGATCACTAAATTCAGCTGCTTTTTATTATAGGGTGTAG
>KC895790.1_RVA/Cow-wt/ARG/B3893_D_BA/2008/G6P11
ATGTATGGTATTGAATATACCACAATTCTAATCTCTTTGATATCGATTATATTGTTAAATTACATCTTGAAATCAATAACGAGAGTGATGGACTACATAATTTACAGATTTTTATTCGCTGTAGTTATCATAGCCACCGTCACGAACGCACAGAATTATGGCATAAACTTACCAATAACAGGATCAATGGATACCGCATATGTGAATTCTACACAGGATGAACCATTTCTGACATCAACTCTATGCCTATATTATCCAACCGAGGCGTCGAATGAAATTGCAGATACGGAATGGAAAAATACTTTATCTCAACTATTTTTGACAAAAGGGTGGCCGACAGGATCAGTATACTTTAAAGAATATGCAGACATAGCAGCATTTTCAGTTGATCCACAACTATACTGTGATTATAACATAGTTCTGATGAAATATGTTTCAACGTTGGAATTGGATATGTCAGAATTAGCTGATCTTATTTTAAATGAATGGCTATGCAATCCAATGGACATAACGTTATATTATTACCAACAAACAGATGAAGCAAATAAATGGATATCAATGGGTTCATCATGCACAGTCAAAGTATGTCCATTGAATACACAAACACTTGGGATTGGATGTTCAACAACTAACCCGGACACTTTTGAAACAGTTGCGACAACAGAAAAACTGGTGATTACAGATGTTGTAGATGGTGTAAATCACAAGTTAAATGTAACGACAGAGACATGTACAATACGTAACTGTAAAAAATTAGGACCAAGAGAGAATGTTGCAGTAATTCAGGTGGGTGGTTCAAATATATTGGATATAACAGCTGATCCAACGACTGCGCCACAGACTGAAAGAATGATGCGAGTAAATTGGAAGAAATGGTGGCAAGTTTTTTATACGATAGTTGATTACGTGAATCAGATAGTCAAAGCAATGTCCAAAAGATCTAGATCACTAAATTCAGCTGCTTTCTATTATAGGGTGTAG
>KC895791.1_RVA/Cow-wt/ARG/B3516_D_BA/2008/G6P11
ATGTATGGTATTGAATATACCACAATTCTAATCTCTTTGATATCGATTATATTGTTAAATTACATCTTGAAATCAATAACGAGAGTGATGGACTACATAATTTACAGATTTTTATTCGCTGTAGTTATCATAGCCACCGTCACGAACGCACAGAATTATGGCATAAACTTACCAATAACAGGATCAATGGATACCGCATATGTGAATTCTACACAGGATGAACCATTTCTGACATCAACTCTATGCCTATATTATCCAACCGAGGCGTCGAACGAAATTGCAGATACGGAATGGAAAAATACTTTATCTCAACTATTTTTGACAAAAGGGTGGCCGACAGGATCAGTATACTTTAAAGAATATGTAGACATAGCAGCATTTTCAGTTGATCCACAATTATACTGTGATTATAACATAGTTCTAATGAAATATGTTTCAACGTTGGAATTGGATATGTCAGAATTAGCTGATCTTATTTTAAATGAATGGCTATGCAATCCAATGGACATAACATTATATTATTACCAACAAACAGATGAAGCAAATAAATGGATATCAATGGGTTCATCATGCACAGTCAAAGTATGTCCATTGAATACACAAACACTTGGGATTGGGTGTTCAACAACTAACCCGGACACTTTTGAAACAGTTGCGACAACAGAAAAACTGGTGATTACAGATGTTGTAGATGGTGTAAATCACAAGTTAAATGTAACGACAGAGACATGTACAATACGTAACTGTAAAAAATTAGGACCAAGAGAGAATGTTGCAGTAATTCAGGTGGGTGGTTCAAATATATTGGATATAACAGCTGATCCAACGACTGCGCCACAGACTGAAAGAATGATGCGAGTAAATTGGAAGAAATGGTGGCAAGTTTTTTATACGATAGTTGATTATGTGAATCAGATAGTTAAAGCAATGTCCAAAAGATCTAGATCACTAAATTCAGCTGCTTTCTATTATAGGGTGTAG
>KC895792.1_RVA/Cow-wt/ARG/B3530_D_BA/2008/G6P11
ATGTATGGTATTGAATATACCACAATTCTAATCTCTTTGATATCGATTATATTGTTAAATTACATCTTGAAATCAATAACGAGAGTGATGGACTACATAATTTACAGATTTTTATTCGCTGTAGTTATCATAGCCACCGTCACGAACGCACAGAATTATGGCATAAACTTACCAATAACAGGATCAATGGATACCGCATATGTGAATTCTACACAGGATGAACCATTTCTGACATCAACTCTATGCCTATATTATCCAACCGAGGCGTCGAACGAAATTGCAGATACGGAATGGAAAAATACTTTATCTCAACTATTTTTGACAAAAGGGTGGCCGACAGGATCAGTATACTTTAAAGAATATGTAGACATAGCAGCATTTTCAGTTGATCCACAATTATACTGTGATTATAACATAGTTCTAATGAAATATGTTTCAACGTTGGAATTGGATATGTCAGAATTAGCTGATCTTATTTTAAATGAATGGCTATGCAATCCAATGGACATAACATTATATTATTACCAACAAACAGATGAAGCAAATAAATGGATATCAATGGGTTCATCATGCACAGTCAAAGTATGTCCATTGAATACACAAACACTTGGGATTGGGTGTTCAACAACTAACCCGGACACTTTTGAAACAGTTGCGACAACAGAAAAACTGGTGATTACAGATGTTGTAGATGGTGTAAATCTCAAGTTAAATGTAACGACAGAGACATGTACAATACGTAACTGTAAAAAATTAGGACCAAGAGAGAATGTTGCAGTAATTCAGGTGGGTGGTTCAAATATATTGGATATAACAGCTGATCCAACGACTGCGCCACAGACTGAAAGAATGATGCGAGTAAATTGGAAGAAATGGTGGCAAGTTTTTTATACGATAGTTGATTACGTGAATCAGATAGTTAAAGCAATGTCCAAAAGATCTAGATCACTAAATTCAGCTGCTTTCTATTATAGGGTGTAG
>KC895793.1_RVA/Cow-wt/ARG/B3538_D_BA/2008/G6P11
ATGTATGGTATTGAATATACCACAATTCTAATCTCTTTGATATCGATTATATTGTTAAATTACATCTTGAAATCAATAACGAGAGTGATGGACTACATAATTTACAGATTTTTATTCGCTGTAGTTATCATAGCCACCGTCACGAACGCACAGAATTATGGCATAAACTTACCAATAACAGGATCAATGGATACCGCATATGTGAATTCTACACAGGATGAACCATTTCTGACATCAACTCTATGCCTATATTATCCAACCGAGGCGTCGAACGAAATTGCAGATACGGAATGGAAAAATACTTTATCTCAACTATTTTTGACAAAAGGGTGGCCGACAGGATCAGTATACTTTAAAGAATATGTAGACATAGCAGCATTTTCAGTTGATCCACAATTATACTGTGATTATAACATAGTTCTAATGAAATATGTTTCAACGTTGGAATTGGATATGTCAGAATTAGCTGATCTTATTTTAAATGAATGGCTATGCAATCCAATGGACATAACATTATATTATTACCAACAAACAGATGAAGCAAATAAATGGATATCAATGGGTTCATCATGCACAGTCAAAGTATGTCCATTGAATACACAAACACTTGGGATTGGGTGTTCAACAACTAACCCGGACACTTTTGAAACAGTTGCGACAACAGAAAAACTGGTGATTACAGATGTTGTAGATGGTGTAAATCACAAGTTAAATGTAACGACAGAGACATGTACAATACGTAACTGTAAAAAATTAGGACCAAGAGAGAATGTTGCAGTAATTCAGGTGGGTGGTTCAAATATATTGGATATAACAGCTGATCCAACGACTGCGCCACAGACTGAAAGAATGATGCGAGTAAATTGGAAGAAATGGTGGCAAGTTTTTTATACGATAGTTGATTACGTGAATCAGATAGTTAAAGCAATGTCCAAAAGATCTAGATCACTAAATTCAGCTGCTTTCTATTATAGGGTGTAG
>KC895794.1_RVA/Cow-wt/ARG/B1541/2001/G6P11
ATGTATGGTATTGAATATACCACAATTCTAATCTATTTGATATCGGTTATATTGTTAAATTACATCTTAAAATCAATAACGAGAGTGATGGACTACATAATTTACAGATTTTTATTCGTTGTAGTTCTCATAGCCACCGTCACGAGCGCACAGAATTATGGCATAAACTTGCCCATAACAGGATCAATGGATACCGCATATGTGAATTCTACACAGGACGAACCATTTCTGACATCAACTCTATGCCTATATTATCCAACCGAGGCGTCGAACGAGATTGCAGATGCGGAATGGAAGAATACTTTATCTCAACTATTTTTGACAAAGGGGTGGCCGACAGGATCAGTATACTTTAAAGAATATGCGGACATAGCAGCATTTTCAGTTGATCCACAATTATACTGCGATTATAATATAGTTCTAATGAAATATGTTTCAACGTTGGAATTGGATATGTCAGAATTAGCTGATCTTATTTTAAATGAATGGTTATGCAATCCAATGGATATAACGTTATATTATTACCAACAGACAGATGAAGCAAATAAATGGATATCAATGGGTTCATCATGTACAGTCAAAGTATGTCCATTGAATACACAGACACTTGGGATTGGATGTTCAACAACTAACCCGGACACTTTTGAAACAGTTGCAACAACAGAAAAACTAGTGATTACGGATGTTGTAGATGGTGTAAATCACAAGTTAAATGTAACGACAGAGACGTGTACAATACGTAACTGTAAAAAATTAGGGCCAAGAGAGAATGTTGCAGTAATTCAGGTGGGTGGTTCAAATATATTGGATATAACAGCTGATCCAACGACTGCGCCACAGACTGAAAGAATGATGCGAGTAAATTGGAAAAAATGGTGGCAAGTTTTTTATACAATAGTTGATTACGTGAATCAGATAGTCAAAGCAATGTCCAAAAGATCTAGATCACTAAATTCAGCTGCTTTTTATTATAGGGTGTAG
>KX121165.1_RVA/Cow-wt/BRA/THAF01/2013/G6P11
---------------------------------------------------------------AACTTAAAATCGATAACAAGAGTGATGGACTACATAATTTACAGATTTTTATTTGCTGTAGTTCTCATAGCCACCATCACGAACGCACAAAATTATGGCATAAATTTGCCCATAACAGGGTCAATGGACACCGCATATGTGAATTATACACAGGACGAACCATTCCTGACATCAACTCTATGCCTATATTATCCAACCGAAGCGTCGAACGAGATTGCAGATGCGGAATGGAAAAATACTTTATCTCAATTATTTTTGACAAAAGGGTGGCCGACAGGATCAGTATACCTTAAAGAATATGCAGACATAGCAGCATTTTCAGTTGATCCACAGTTATACTGTGATTATAATATAGTTCTAATGAAATATGTTTCGACGTTGGAATTGGATATGTCAGAATTAGCTGATCTTATTTTAAATGAATGGTTATGCAATCCAATGGACATAACGTTATATTATTACCAACAAACAGATGAAGCAAATAAATGGATATCAATGGGTTCATCATGTACAGTCAAAGTATGTCCATTGAATACGCAGACACTTGGGATTGGATGTTCAACAACTAACCCGGACACTTTTGAAACAGTTGCGACAACAGAAAAACTAGTAATTACGGATGTTGTAGATGGCGTAAATCACAAGTTAAATGTAACGACAGAGACATGTACAATACGTAACTGTAAAAAATTAGGACCAAGAGAGAATGTTGCAGTAATTCAGGTGGGTGGTTCAAATGTATTGGATATAACAGCTGATCCAACGACTGCGCCACAGACTGAAAGAATGATGCGAGTAAATTGGAAAAA-------------------------------------------------------------------------------------------------------------
>KX121166.1_RVA/Cow-wt/BRA/THAF02/2013/G6P11
---------------------------------------------------------------ATCTTAAAATCGATAACAAGAGTGATGGACTACATAATTTACAGATTTTTATTTGCTGTAGTTCTCATAGCCACCATCACGAACGCACAAAATTATGGCATAAATTTGCCCATAACAGGGTCAATGGACACCGCATATGTGAATTATACACAGGACGAACCATTCCTGACATCAACTCTATGCCTATATTATCCAACCGAAGCGTCGAACGAGATTGCAGATGCGGAATGGAAAAATACTTTATCTCAATTATTTTTGACAAAAGGGTGGCCGACAGGATCAGTATACCTTAAAGAATATGCAGACATAGCAGCATTTTCAGTTGATCCACAGTTATACTGTGATTATAATATAGTTCTAATGAAATATGTTTCGACGTTGGAATTGGATATGTCAGAATTAGCTGATCTTATTTTAAATGAATGGTTATGCAATCCAATGGACATAACGTTATATTATTACCAACAAACAGATGAAGCAAATAAATGGATATCAATGGGTTCATCATGTACAGTCAAAGTATGTCCATTGAATACGCAGACACTTGGGATTGGATGTTCAACAACTAACCCGGACACTTTTGAAACAGTTGCGACAACAGAAAAACTAGTAATTACGGATGTTGTAGATGGCGTAAATCACAAGTTAAATGTAACGACAGAGACATGTACAATACGTAACTGTAAAAAATTAGGACCAAGAGAGAATGTTGCAGTAATTCAGGTGGGTGGTTCAAATGTATTGGATATAACAGCTGATCCAACGACTGCGCCACAGACTGAAAGAATGATGCGAGTAAATTGGAAAAA-------------------------------------------------------------------------------------------------------------
>KX121168.1_RVA/Cow-wt/BRA/THAF07/2013/G6P11
---------------------------------------------------------------ATCTTAAAATCGATAACAAGAGTGATGGACTACATAATTTACAGATTTCTATTTGCTGTAGTTCTCATAGCCACCATCACGAACGCACAAAATTATGGCATAAATTTGCCCATAACAGGGTCAATGGACACCGCATATGTGAATTATACACAGGACGAACCATTCCTGACATCAACTCTATGCCTATATTATCCAACCGAAGCGTCGAACGAGATTGCAGATGCGGAATGGAAAAATACTTTATCTCAATTATTTTTGACAAAAGGGTGGCCGACAGGATCAGTATACCTTAAAGAATATGCAGACATAGCAGCATTTTCAGTTGATCCACAGTTATACTGTGATTATAATATAGTTCTAATGAAATATGTTTCAACGTTGGAATTGGATATGTCAGAATTAGCTGATCTTATTTTAAATGAATGGTTATGCAATCCAATGGACATAACGTTATATTATTACCAACAAACAGATGAAGCAAATAAATGGATATCAATGGGTTCATCATGTACAGTCAAAGTATGTCCATTGAATACGCAGACACTTGGGATTGGATGTTCAACAACTAACCCGGACACTTTTGAAACAGTTGCGACAACAGAAAAACTAGTAATTACGGATGTTGTAGATGGCGTAAATCACAAGTTAAATGTAACGACAGAGACATGTACAATACGTAACTGTAAAAAATTAGGACCAAGAGAGAATGTTCCAGTAATTCAGGTGGGTGGTTCAAATGTATTGGATATAACAGCTGATCCAACGACTGCGCCACAGACTGAAAGAATGATGCGAGTAAATTGGAAAAA-------------------------------------------------------------------------------------------------------------
>KX121169.1_RVA/Cow-wt/BRA/THAF09/2013/G6P11
---------------------------------------------------------------ATCTTAAAATCGATAACAAGAGTGATGGACTACATAATTTACAGATTTCTATTTGCTGTAGTTCTCATAGCCACCATCACGAACGCACAAAATTATGGCATAAATTTGCCCATAACAGGGTCAATGGACACCGCATATGTGAATTATACACAGGACGAACCATTCCTGACATCAACTCTATGCCTATATTATCCAACCGAAGCGTCGAACGAGATTGCAGATGCGGAATGGAAAAATACTTTATCTCAATTATTTTTGACAAAAGGGTGGCCGACAGGATCAGTATACCTTAAAGAATATGCAGACATAGCAGCATTTTCAGTTGATCCACAGTTATACTGTGATTATAATATAGTTCTAATGAAATATGTTTCAACGTTGGAATTGGATATGTCAGAATTAGCTGATCTTATTTTAAATGAATGGTTATGCAATCCAATGGACATAACGTTATATTATTACCAACAAACAGATGAAGCAAATAAATGGATATCAATGGGTTCATCATGTACAGTCAAAGTATGTCCATTGAATACGCAGACACTTGGGATTGGATGTTCAACAACTAACCCGGACACTTTTGAAACAGTTGCGACAACAGAAAAACTAGTAATTACGGATGTTGTAGATGGCGTAAATCACAAGTTAAATGTAACGACAGAGACATGTACAATACGTAACTGTAAAAAATTAGGACCAAGAGAGAATGTTGCAGTAATTCAGGTGGGTGGTTCAAATGTATTGGATATAACAGCTGATCCAACGACTGCGCCACAGACTGAAAGAATGATGCGAGTAAATTGGAAAAA-------------------------------------------------------------------------------------------------------------
>KX121170.1_RVA/Cow-wt/BRA/THAF11/2013/G6P11
---------------------------------------------------------------ATCTTAAAATCGATAACAAGAGTGATGGACTACATAATTTACAGATTTTTATTTGCTGTAGTTCTCATAGCCACCATCACGAACGCACAAAATTATGGCATAAATTTGCCCATAACAGGGTCAATGGACACCGCATATGTGAATTATACACAGGACGAACCATTCCTGACATCAACTCTATGCCTATATTATCCAACCGAAGCGTCGAACGAGATTGCAGATGCGGAATGGAAAAATACTTTATCTCAATTATTTTTGACAAAAGGGTGGCCGACAGGATCAGTATACCTTAAAGAATATGCAGACATAGCAGCATTTTCAGTTGATCCACAGTTATACTGTGATTATAATATAGTTCTAATGAAATATGTTTCAACGTTGGAATTGGATATGTCAGAATTAGCTGATCTTATTTTAAATGAATGGTTATGCAATCCAATGGACATAACGTTATATTATTACCAACAAACAGATGAAGCAAATAAATGGATATCAATGGGTTCATCATGTACAGTCAAAGTATGTCCATTGAATACGCAGACACTTGGGATTGGATGTTCAACAACTAACCCGGACACTTTTGAAACAGTTGCGACAACAGAAAAACTAGTAATTACGGATGTTGTAGATGGCGTAAATCACAAGTTAAATGTAACGACAGAGACATGTACAATACGTAACTGTAAAAAATTAGGACCAAGAGAGAATGTTGCAGTAATTCAGGTGGGTGGTTCAAATGTATTGGATATAACAGCTGATCCAACGACTGCGCCACAGACTGAAAGAATGATGCGAGTAAATTGGAAAAA-------------------------------------------------------------------------------------------------------------
>KX121171.1_RVA/Cow-wt/BRA/THAF12/2013/G6PX
---------------------------------------------------------------ATCTTAAAATCGATAACAAGAGTGATGGACTACATAATTTACAGATTTTTATTTGCTGTAGTTCTCATAGCCACCATCACGAACGCACAAAATTATGGCATAAATTTGCCCATAACAGGGTCAATGGACACCGCATATGTGAATTATACACAGGACGAACCATTCCTGACATCAACTCTATGCCTATATTATCCAACCGAAGCGTCGAACGAGATTGCAGATGCGGAATGGAAAAATACTTTATCTCAATTATTTTTGACAAAAGGGTGGCCGACAGGATCAGTATACCTTAAAGAATATGCAGACATAGCAGCATTTTCAGTTGATCCACAGTTATACTGTGATTATAATATAGTTCTAATGAAATATGTTTCAACGTTGGAATTGGATATGTCAGAATTAGCTGATCTTATTTTAAATGAATGGTTATGCAATCCAATGGACATAACGTTATATTATTACCAACAAACAGATGAAGCAAATAAATGGATATCAATGGGTTCATCATGTACAGTCAAAGTATGTCCATTGAATACGCAGACACTTGGGATTGGATGTTCAACAACTAACCCGGACACTTTTGAAACAGTTGCGACAACAGAAAAACTAGTAATTACGGATGTTGTAGATGGCGTAAATCACAAGTTAAATGTAACGACAGAGACATGTACAATACGTAACTGTAAAAAATTAGGACCAAGAGAGAATGTTGCAGTAATTCAGGTGGGTGGTTCAAATGTATTGGATATAACAGCTGATCCAACGACTGCGCCACAGACTGAAAGAATGATGCGAGTAAATTGGAAAAA-------------------------------------------------------------------------------------------------------------
>KX121174.1_RVA/Cow-wt/BRA/THAF10/2013/G6P11
---------------------------------------------------------------ATCTTAAAATCGATAACAAGAGTGATGGACTACATAATTTACAGATTTTTATTTGCTGTAGTTCTCATAGCCACCATCACGAACGCACAAAATTATGGCATAAATTTGCCCATAACAGGGTCAATGGACACCGCATATGTGAATTATACACAGGACGAACCATTCCTGACATCAACTCTATGCCTATATTATCCAACCGAAGCGTCGAACGAGATTGCAGATGCGGAATGGAAAAATACTTTATCTCAATTATTTTTGACAAAAGGGTGGCCGACAGGATCAGTATACCTTAAAGAATATGCAGACATAGCAGCATTTTCAGTTGATCCACAGTTATACTGTGATTATAATATAGTTCTAATGAAATATGTTTCAACGTTGGAATTGGATATGTCAGAATTAGCTGATCTTATTTTAAATGAATGGTTATGCAATCCAATGGACATAACGTTATATTATTACCAACAAACAGATGAAGCAAATAAATGGATATCAATGGGTTCATCATGTACAGTCAAAGTATGTCCATTGAATACGCAGACACTTGGGATTGGATGTTCAACAACTAACCCGGACACTTTTGAAACAGTTGCGACAACAGAAAAACTAGTAATTACGGATGTTGTAGATGGCGTAAATCACAAGTTAAATGTAACGACAGAGACATGTACAATACGTAACTGTAAAAAATTAGGACCAAGAGAGAATGTTGCAGTAATTCAGGTGGGTGGTTCAAATGTATTGGATATAACAGCTGATCCAACGACTGCGCCACAGACTGAAAGAATGATGCGAGTAAATTGGAAAAA-------------------------------------------------------------------------------------------------------------
>MG452919.1_RVA/Cow-wt/BRA/3-SP/2011/G6P11
-------------GATATACCACAATTCTAATCTCTTTGATATCGGTTATATTGCTAAATTACATCTTAAAATCGATAACAAGAGTGATGGACTACATAATTTACAGATTTCTATTTGCTGTAGTTCTCATAGCCACCATCACGAACGCACAAAATTATGGCATAAATTTGCCCATAACAGGGTCAATGGACACCGCATATGTGAATTATACACAGGACGAACCATTCCTGACATCAACTCTATGCCTATATTATCCAACCGAAGCGTCGAACGAGATTGCAGATGCGGAATGGAAAAATACTTTATCTCAATTATTTTTGACAAAAGGGTGGCCGACAGGATCAGTATACCTTAAAGAATATGCAGACATAGCAGCATTTTCAGTTGATCCACAGTTATACTGTGATTATAATATAGTTCTAATGAAATATGTTTCAACGTTGGAATTGGATATGTCAGAATTAGCTGATCTTATTTTAAATGAATGGTTATGCAATCCAATGGACATAACGTTATATTATTACCAACAAACAGATGAAGCAAATAAATGGATATCAATGGGTTCATCATGTACAGTCAAAGTATGTCCATTGAATACGCAGACACTTGGGATTGGATGTTCAACAACTAACCCGGACACTTTTGAAACAGTTGCGACAACAGAAAAACTAGTAATTACGGATGTTGTAGATGGCGTAAATCACAAGTTAAATGTAACGACAGAGACATGTACAATACGTAACTGTAAAAAATTAGGACCAAGAGAGAATGTTGCAGTAATTCAGGTGGGTGGTTCAAATGTATTGGATATAACAGCTGATCCAACGACTGCGCCACAGACTGAAAGAATGATGCGAGTAAATTGGAAAAAATGGTGGCAAGTTTTTTATACAATAGTCGATTACGTGAATCAGATAGTCAAAGCAATGTCCAAAAGATCTAGATCACTA------------------------------
>MG452920.1_RVA/Cow-wt/BRA/1811-SP/2012/G6P11
-----------------------------------------------------------CTACGTCTTAAAATCAATAACGAGAGTGATGGACTACATAATTTACAGATTTTTATTTGTTGTAGTTCTCATAGCCACCATCACGAACGCACAGAATTATGGCATAAATTTGCCCATAACGGGATCAATGGATACCGCATATGTGAATTCCACACAGGACGAACCATTCCTGACATCAACTTTATGTCTATATTATCCAACCGAGGCGTCGAACGAGATTGCAGATGCGGAATGGAAAAATACTTTATCTCAACTATTTTTGACAAAAGGGTGGCCGACAGGATCAGTATACTTTAAAGAATATGCAGATATAGCAGCATTTTCAGTTGATCCACAATTATACTGTGATTATAATATAGTTCTAATGAAATATGTTTCAACGTTGGAATTGGATATGTCAGAGTTAGCTGATCTTATTTTAAATGAATGGTTATGCAATCCGATGGACATAACGTTATATTATTACCAACAAACAGATGAAGCAAATAAATGGATATCAATGGGTTCATCATGTACAGTCAAAGTATGTCCATTGAATACACAGACACTTGGGATTGGATGTTCAACAACTAACCCAGACACTTTTGAAACGGTTGCGACAACAGAAAAACTAGTAATTACGGACGTTGTAGATGGTATAAATCACAAGTTAAATGTAACGACAGAGACATGTACAATACGCAACTGTAAAAAATTAGGACCAAGAGAGAATGTTGCAATAATTCAGGTGGGTGGTTCAAATGTATTGGATATAACAGCTGATCCAACGACTGCGCCACAGACTGAAAGAATGATGCGAGTAAATTGGAAAAAATGGTGGCAAGTTTTTTATACGATAGTCGATTACGTGAATCAGATAGTCA-----------------------------------------------------------
>MG452921.1_RVA/Cow-wt/BRA/1813-SP/2012/G6P11
-TGTATGGTATTGAATATACCACAATTCTAATCTCTTTGGTATCGGTTATATTGTTAAACTACGTCTTAAAATCAATAACGAGAGTGATGGACTACATAATTTACAGATTTTTATTTGTTGTAGTTCTCATAGCCACCATCACGAACGCACAGAATTATGGCATAAATTTGCCCATAACGGGATCAATGGATACCGCATATGTGAATTCCACACAGGACGAACCATTCCTGACATCAACTTTATGTCTATATTATCCAACCGAGGCGTCGAACGAGATTGCAGATGCGGAATGGAAAAATACTTTATCTCAACTATTTTTGACAAAAGGGTGGCCGACAGGATCAGTATACTTTAAAGAATATGCAGATATAGCAGCATTTTCAGTTGATCCACAATTATACTGTGATTATAATATAGTTCTAATGAAATATGTTTCAACGTTGGAATTGGATATGTCAGAGTTAGCTGATCTTATTTTAAATGAATGGTTATGCAATCCGATGGACATAACGTTATATTATTACCAACAAACAGATGAAGCAAATAAATGGATATCAATGGGTTCATCATGTACAGTCAAAGTATGTCCATTGAATACACAGACACTTGGGATTGGATGTTCAACAACTAACCCAGACACTTTTGAAACGGTTGCGACAACAGAAAAACTAGTAATTACGGACGTTGTAGATGGTATAAATCACAAGTTAAATGTAACGACAGAGACATGTACAATACGCAACTGTAAAAAATTAGGACCAAGAGAGAATGTTGCAATAATTCAGGTGGGTGGTTCAAATGTATTGGATATAACAGCTGA----------------------------------------------------------------------------------------------------------------------------------------------------------------
>MG452922.1_RVA/Cow-wt/BRA/1852-SP/2014/G6P11
ATGTATGGTATTGAATATACCACAATTCTAATCTCTTTGGTATCGGTTATATTGTTAAATTACGTTTTAAAATCAATAACGAGAGTGATGGACTACATAATTTACAGATTTTTATTCGTTGTAGTTCTCATAGCCACCATCACGAACGCGCAGAATTATGGCATAAATTTGCCCATAACAGGATCAATGGATACCGCATATGTGAATTCCACACAGGACGAGCCATTCCTGACATCAACTTTATGCCTATATTATCCAACCGAGGCGTCGAACGAGATTGCAGATGCGGAATGGAAAAATACTTTATCTCAATTATTTTTGACAAAAGGGTGGCCGACAGGATCAGTATACTTTAAAGAATATGCAGATATAGCAGCATTTTCAGTTGATCCACAATTATACTGTGATTATAATATAGTTCTAATGAAATATGTTTCAACGTTGGAATTGGATATGTCAGAATTAGCTGATCTTATTTTAAATGAATGGCTATGCAATCCGATGGACATAACGTTATATTATTACCAACAAACAGATGAAGCAAATAAATGGATATCAATGGGTTCATCATGTACAGTCAAAGTATGTCCATTGAATACACAGACACTTGGGATTGGATGTTCAACAACTAACCCGGACACTTTTGAAACGGTTGCGACAACAGAAAAACTAGTAATTACGGACGTTGTAGATGGTGTAAATCACAAGTTAAATGTAACGACAGAGACATGTATAATACGCAACTGTAAAAAATTAGGACCAAGAGAGAATGTTGCAATAATTCAGGTGGGTGGTTCAAACGTATTGGATATAACAGCTGATCCAACGACTGCGCCACAGACTGAAAGAATGATGCGAGTAAATTGGAAAAAATGGTGGCAAGTTTTTTAT------------------------------------------------------------------------------------------
>MG452923.1_RVA/Cow-wt/BRA/1910-PR/2013/G6P11
ATGTATGGTATTGAATATACCACAATTCTAATCTCTTTGATATCGGTTATATTGTTAAATTACATCTTAAAATCAATAACGAGAGTGATGGACTACATAATTTACAGACTTTTATTCATTGTAGTTTTCATAGCCACCATCACGAACGCACAGAATTATGGCATAAATTTGCCCATAACAGGATCAATGGATACCGCATATGTGAATTCCACACAGGACGAACCATTCCTGACATCAACTCTATGCCTATATTATCCAACCGAAGCGTCGAACGAGATTGCAGATGCGGGATGGAAAAATACTTTATCTCAACTATTTTTGACAAAAGGGTGGCCGACAGGATCAGTATACTTTAAAGAATATGCAGACATAGCAGCATTTTCAGTTGATCCACAATTATACTGTGATTATAATATAGTTCTAATGAAATATGTTTCAACGTTGGAATTGGATATGTCAGAATTAGCTGATCTTATTTTAAATGAGTGGTTATGCAATCCGATGGACATAACGTTATATTATTACCAACAAACAGATGAAGCAAATAAATGGATATCAATGGGTTCATCATGTACAGTCAAAGTATGTCCATTGAACACACAGACACTTGGGATTGGATGTTCAACAACTAACCCGGACACTTTTGAAACGGTTGCGACAACAGAAAAACTAGTAATTACGGATGTTGTAGATGGTGTAAATCACAAGTTAAATGTAACGACGGAGACATGTACAATACGTAACTGTAAAAAATTAGGACCAAGAGAGAATGTTGCAGTAATTCAGGTGGGTGGTTCAAATATATTGGATATAACAGC-------------------------------------------------------------------------------------------------------------------------------------------------------------------
>MG452924.1_RVA/Cow-wt/BRA/1942-PR/2013/G6PX
--------------------------------------------------ATTGTTAAATTACATCTTAAAATCAATAACGAGAGTGATGGACTACATAATTTACAGACTTTTATTCATTGTAGTTTTCATAGCCACCATCACGAACGCACAGAATTATGGCATAAATTTGCCCATAACAGGATCAATGGATACCGCATATGTGAATTCCACACAGGACGAACCATTCCTGACATCAACTCTATGCCTATATTATCCAACCGAAGCGTCGAACGAGATTGCAGATGCGGGATGGAAAAATACTTTATCTCAACTATTTTTGACAAAAGGGTGGCCGACAGGATCAGTATACTTTAAAGAATATGCAGACATAGCAGCATTTTCAGTTGATCCACAATTATACTGTGATTATAATATAGTTCTAATGAAATATGTTTCAACGTTGGAATTGGATATGTCAGAATTAGCTGATCTTATTTTAAATGAGTGGTTATGCAATCCGATGGACATAACGTTATATTATTACCAACAAACAGATGAAGCAAATAAATGGATATCAATGGGTTCATCATGTACAGTCAAAGTATGTCCATTGAACACACAGACACTTGGGATTGGATGTTCAACAACTAACCCGGACACTTTTGAAACGGTTGCGACAACAGAAAAACTAGTAATTACGGATGTTGTAGATGGTGTAAATCACAAGTTAAATGTAACGACGGAGACATGTACAATACGTAACTGTAAAAAATTAGGACCAAGAGAGAATGTTGCAGTAATTCAGGTGGGTGGTTCAAATATATTGGATATAACAGCTGATCCAACGACTGCGCCA------------------------------------------------------------------------------------------------------------------------------------------------
>MG452925.1_RVA/Cow-wt/BRA/111-PR/2012/G6P11
----------------ATACCACAATTCTAATCTCTTTGATATCGGTTATATTGTTAAATTACATCTTAAAATCAATAACGAGAGTGATGGACTACATAATTTACAGACTTTTACTCATTGTAGTTCTAATAGCCACCATCACGAACGCACAGAATTATGGCATAAATTTGCCCATAACAGGATCAATGGATACCGCATATGTGAATTCCACACAGGACGAACCATTCCTGACATCAACTCTATGCCTATATTATCCAACCGAGGCGTCGAACGAGATTGCAGATGCGGAATGGAAAAATACTTTATCTCAACTATTTTTGACAAAAGGGTGGCCGACAGGATCAGTATACTTTAAAGAATATGCAGACATAGCAGCATTTTCAGTTGATCCACAGTTATACTGTGATTATAATATAGTTCTAATGAAATATGTTTCAACGTTGGAATTGGATATGTCAGAATTAGCTGATCTTATTTTAAATGAATGGTTATGCAATCCGATGGACATAACGTTATATTATTACCAACAAACAGATGAAGCAAATAAATGGATATCAATGGGTTCATCATGTACAGTCAAAGTATGTCCATTGAATACACAGACACTTGGGATTGGATGTTCAACAACTAACCCGGACACTTTTGAAACGGTTGCGACAACAGAAAAACTAGTAATTACGGATGTTGTAGATGGTGTAAATCACAAGTTAAATGTAACGACAGAGACATGTACAATACGTAACTGTAAAAAATTAGGACCAAGAGAGAATGTTGCAGTAATTCAGGTGGGTGGTTCAAATATATTGGATATAACAGCTGATCCAACGACTGCCCCACAGACTGAAAGAATGATGCGAGTAAATTGGAAAAAATGGTGGCAAGTTTTTTATACAATAGTTGATTACGTGAATCAGATA---------------------------------------------------------------
>MG452926.1_RVA/Cow-wt/BRA/1641-MG/2007/G6P11
-----------------------------------------------------------TTACATCTTAAAATCAATAACGAGAGTGATGGACTACATAATTTACAGATTCTTATTCGTTGTAGTTCTCATAGCCACCATCACGAACGCACAGAATTATGGTATAAATTTGCCCATAACAGGATCAATGGATACCGCATATGTGAACTCTACACAGGACGAACCATTCTTGACATCAACTCTATGCCTATATTACCCAACCGAGGCGTCGAACGAGATTGCAGATGCGGAATGGAAAAATACTTTATCTCAACTATTTTTGACAAAAGGGTGGCCGACAGGATCAGTATACTTTAAAGAATATGCAGACATAGCAGCATTTTCAGTTGATCCACAATTATACTGTGATTATAATATAGTTCTAATGAAATATGTTTCAACGTTGGAATTGGATATGTCAGAATTAGCTGATCTTATTTTAAATGAATGGTTATGCAATCCGATGGACATAACGTTATATTATTACCAACAAACAGATGAAGCAAATAAATGGATATCAATGGGTTCATCATGTACAGTCAAAGTATGTCCATTGAATACACAGACACTTGGGATTGGATGTTCAACAACAAACCCGGACACTTTTGAAACGGTTGCGACAACAGAAAAACTAGTAATTACGGATGTTGTAGATGGTGTGAATCACAAGTTAAATGTAACGACAGAGACATGTACAATACGTAACTGTAAAAAATTAGGACCAAGAGAGAATGTTGCAGTAATTCAGGTGGGTGGTTCAAATGTATTGGATATAACAGCTGATCCAACAACTGCGCCACAGACTGAAAGAATGATGCGAGTAAATTGGAAAAAATGGTGGCAAGTTTTTTATACAATAGTTGAT------------------------------------------------------------------------------
>MG452927.1_RVA/Cow-wt/BRA/1487-MG/2009/G6P11
-------------GATATACCACAATTCTAATCTCTTTGATATCGGTTATATTGCTAAATTACATCTTAAAATCAATAACGAGAGTGATGGACTACATAATTTACAGATTCTTATTCGTTGTAGTTCTCATAGCCACCATCACGAACGCACAGAATTATGGCATAAATTTGCCCATAACAGGATCAATGGATACCGCATATGTGAATTCTACACAGGACGAACCATTCCTGACATCAACTCTATGCCTATATTATCCAACCGAGGCGTCGAACGAGATTGCAGATGCGGAATGGAAAAATACTTTATCTCAACTATTTTTGACAAAAGGGTGGCCGACAGGATCAGTATACTTTAAAGAATATGCAGATATAGCAGCATTTTCAGTTGATCCACAATTATACTGTGATTATAATATAGTTCTAATGAAATATGTTTCAACGTTGGAATTGGATATGTCAGAATTAGCTGATCTTATTTTAAATGAATGGTTATGCAATCCGATGGACATAACGTTATATTATTACCAACAAACAGATGAAGCAAATAAATGGATATCAATGGGTTCATCATGTACAGTCAAAGTATGTCCATTGAATACACAGACACTTGGGATTGGATGTTCAACGACTAACCCGGACACTTTTGAAACGGTTGCGACAACAGAAAAACTAGTAATTACGGATGTTGTAGACGGTGTGAATCACAAGTTAAATGTAACGACAGAGACATGTACAATACGCAACTGTAAAAAATTAGGACCAAGAGAGAATGTTGCAGTAATTCAGGTGGGTGGTTCAAATGTATTGGATATAACAGCTGATCCAACGACTGCGCCACAGACTGAAAGAATGATGCGAGTAAATTGGAAAAAATGGTGGCAAGTTTTTTATACAATAGTTGATT-----------------------------------------------------------------------------
>MG452928.1_RVA/Cow-wt/BRA/266-MS/2014/G6P11
----------------------------------------------------TGATAAATTACATCTTAAAATCAATAACGAGAGTGATGGACTACATAATTTACAGATTCTTATTCGTTGTAGTTCTCATAGCCACCATCACGAACGCACAGAATTATGGCATAAATTTGCCCATAACAGGATCGATGGATACCACATACGTGAATTCTACACAGGACGAACCATTCCTAACATCAACTCTATGCCTATATTATCCAACCGAGGCGTCGAACGAGATTGCAGATGCGGAATGGAAAAATACTTTATCTCAACTATTTTTGACAAAAGGGTGGCCGACAGGATCAGTATACTTTAAAGAATATGCAGATATAGCAGCATTTTCAGTTAATCCACAATTATACTGTGATTATAATATAGTTCTAATGAAATATGTTTCAACATTGGAATTGGATATGTCAGAATTAGCTGATCTTATTTTAAATGAATGGTTATGCAATCCGATGGACATAACGTTATATTATTACCAACAAACAGATGAAGCAAATAAATGGATATCAATGGGTTCATCATGTACAGTCAAAGTATGTCCATTGAATACACAGACACTTGGGATTGGATGTTCAACAACTAACCCGGACACTTTTGAAACGGTTGCGACAACAGAAAAACTAGTAATTACGGATGTTGTAGATGGTGTGAATCACAAGTTAAATGTAACAACAGAGACATGTACAATACGTAACTGTAAAAAATTAGGACCAAGAGAGAATGTTGCAGTAATTCAGGTGGGTGGTTCAAATGTATTGGATATAACAGCTGATCCAACGACTGCGCCACAGACTGAAAGAATGATGCGAGTAAATTGGAAAAAATGGTGGCAAGTTTTTTATACAATAGTTGACTACGTGAATCAGATAGTCAAAGCAATGTCCAAAAGATCTAGATCACTAAAC---------------------------
>MG452929.1_RVA/Cow-wt/BRA/161-MS/2013/G6P11
------------------------------------------------ATATTGCTAAATTACGTCTTAAAGTCAATGACGAGAGTGATGGACTACATAATTTACAGATTCTTATTCGTCGTAGTTCTCATAGCCACCATCACGAACGCACAGAATTATGGCATAAATTTGCCCATAACAGGATCAATGGATACCACATATGTGAATTCTACACAGGACGAACCATTCTTGACATCAACTCTATGCCTATATTATCCAACCGAGGCGTCGAACGAGATTGCAGATGCGGAATGGAAAAATACTTTATCTCAACTATTTTTGACAAAAGGGTGGCCGACAGGATCAGTATACTTTAAAGAATATGCAGATATAGCAGCATTTTCAGTTGATCCACAATTGTACTGTGATTATAATATAGTTCTAATGAAATATGTTTCAACGTTGGAATTGGATATGTCAGAATTAGCTGATCTTATTTTAAATGAATGGTTATGCAATCCGATGGACATAACGTTATATTATTACCAACAAACAGATGAAGCAAATAAATGGATATCAATGGGTTCATCATGTACAGTCAAAGTATGTCCATTGAATACACAGACACTTGGGATTGGATGTTCAACAACTAACCCGGACACTTTTGAAACGGTTGCGACAACAGAAAAACTAGTAATTACGGATGTTGTAGATGGTGTGAATCACAAGTTAAATGTAACGACAGAGACATGTACAATACGTAACTGTAAAAAATTAGGACCAAGAGAGAATGTTGCAGTAATTCAGGTGGGTGGTTCAAATGTATTGGATATAACAGCTGATCCAACGACGGCGCCACAGACTGAAAGAATGATGCGAGTAAATTGGAAAAAATGGTGGCAAGTTTTTTATACAATAGTTGATTACGTGAATCAGATAGTCAAAGCAATGTCCAAAAGATCTAGATCACTAAACTCAGCTGCTTTTTA-------------
>MG452930.1_RVA/Cow-wt/BRA/185-MS/2013/G6P11
---------------------------------------------------------AATTACGTCTTAAAGTCAATGACGAGAGTGATGGACTACATAATTTACAGATTCTTATTCGTCGTAGTTCTCATAGCCACCATCACGAACGCACAGAATTATGGCATAAATTTGCCCATAACAGGATCAATGGATACCACATATGTGAATTCTACACAGGACGAACCATTCTTGACATCAACTCTATGCCTATATTATCCAACCGAGGCGTCGAACGAGATTGCAGATGCGGAATGGAAAAATACTTTATCTCAACTATTTTTGACAAAAGGGTGGCCGACAGGATCAGTATACTTTAAAGAATATGCAGATATAGCAGCATTTTCAGTTGATCCACAATTGTACTGTGATTATAATATAGTTCTAATGAAATATGTTTCAACGTTGGAATTGGATATGTCAGAATTAGCTGATCTTATTTTAAATGAATGGTTATGCAATCCGATGGACATAACGTTATATTATTACCAACAAACAGATGAAGCAAATAAATGGATATCAATGGGTTCATCATGTACAGTCAAAGTATGTCCATTGAATACACAGACACTTGGGATTGGATGTTCAACAACTAACCCGGACACTTTTGAAACGGTTGCGACAACAGAAAAACTAGTAATTACGGATGTTGTAGATGGTGTGAATCACAAGTTAAATGTAACGACAGAGACATGTACAATACGTAACTGTAAAAAATTAGGACCAAGAGAGAATGTTGCAGTAATTCAGGTGGGTGGTTCAAATGTATTGGATATAACAGCTGATCCAACGACGGCGCCACAGACTGAAAGAATGATGCGAGTAAATTGGAAAAAATGGTGGCAAGTTTTTTATACAATAGTTGATTACGTGAATCAGATAGTCAAAGCAATGTCCAAAAGATCTAGATCACTAAAC---------------------------
>MN177508.1_RVA/Cow-wt/ARG/VLS_T_2/2016/G6PX
ATGTATGGTATTGAATATACCACAATTCTAATCTCTTTGATATCAGTTATATTGTTAAATTACATCTTAAAATCAATAACGAGAGTGATGGACTACATCATTTACAGATTTTTATTTGTTGTAGTTCTCATAGCCATCGTCACGAACGCACAGAATTATGGCATAAACTTGCCCATAACAGGATCAATGGACACCGCATATGTGAATTCTACACAGGACGAACCATTTCTGACATCAACTCTATGCCTATATTATCCAACCGAGGCGTCGAACGAGATTGCAGATACGGAATGGAAAAATACTTTATCTCAACTGTTTTCGACAAAAGGATGGCCGACAGGATCAGTATACTTTAAAGAATACGCGGACATAGCAGCATTTTCAGTTGATCCACAATTATACTGTGATTATAATATAGTTCTAATGAAATATGTTTCAACGTTGGAATTGGATATGTCAGAATTAGCTGATCTTATTTTAAATGAATGGTTGTGTAATCCAATGGACATAACGTTATATTATTACCAACAAACAGATGAAGCAAATAAATGGATATCAATGGGTTCATCATGTACAGTCAAAGTATGTCCATTGAATACACAGACACTTGGGATTGGATGTTCAACAACTAACCCGGACACTTTTGAAACGGTTGCAACAACAGAAAAACTGGTGATTACGGATGTTGTAGATGGTGTAAATCACAAATTAAATGTAACGACAGAGACATGTACAATACGTAACTGTAAAAAATTAGGACCAAGAGAGAATGTTGCAGTAATTCAGGTGGGTGGTTCAAATGTATTGGATATAACAGCTGATCCAACGACTGCGCCACAGACTGAAAGAATGATGCGAGTAAATTGGAAAAAATGGTGGCAAGTTTTTTATACAATAGTT---------------------------------------------------------------------------------
>MN177509.1_RVA/Cow-wt/ARG/VLS_T_19/2016/G6PX
------GGTATTGAATATACCACAATTCTAATCTCTTTGATATCAGTTATATTGTTAAATTACATCTTAAAATCAATAACGAGAGTGATGGACTACATCATTTACAGATTTTTATTTGCTGTAGTTCTCATAGCCATCGTCACGAACGCACAGAATTATGGCATAAACTTGCCCATAACAGGATCAATGGACACCGCATATGTGAATTCTACACAGGACGAACCATTTCTGACATCAACTCTATGCCTATATTATCCAACCGAGGCGTCGAACGAGATTGCAGATACGGAATGGAAAAATACTTTATCTCAACTGTTTTCGACAAAAGGATGGCCGACAGGATCAGTATACTTTAAAGAATACGCGGACATAGCAGCATTTTCAGTTGATCCACAATTATACTGTGATTATAATATAGTTCTAATGAAATATGTTTCAACGTTGGAATTGGATATGTCAGAATTAGCTGATCTTATTTTAAATGAATGGTTGTGTAATCCAATGGACATAACGTTATATTATTACCAACAAACAGATGAAGCAAATAAATGGATATCAATGGGTTCATCATGTACAGTCAAAGTATGTCCATTGAATACACAGACACTTGGGATTGGATGTTCAACAACTAACCCGGACACTTTTGAAACGGTTGCAACAACAGAAAAACTGGTGATTACGGATGTTGTAGATGGTGTAAATCACAAATTAAATGTAACGACAGAGACATGTACAATACGTAACTGTAAAAAATTAGGACCAAGAGAGAATGTTGCAGTAATTCAGGTGGGTGGTTCAAATGTATTGGATATAACAGCTGATCCAACGACTGCGCCACAGACTGAAAGAATGATGCGAGTAAATTGGAAAAAATGGTGGCAAGTTTTTTATACAATAGTTGATTAC---------------------------------------------------------------------------
>MN649675.1_RVA/Cow-wt/URY/LVMSFerro/2015/G6P11
ATGTATGGTATTGAATATACCACAATTCTAATCTATTTGATATCGGTTATATTGTTTAATTACATATTAAAATCAACAACGAGAGTGATGGACTACATAATTTACAGATTTTTATTCATTGTAGTTCTCATAGCCACCGTCACGAACGCACAGAATTATGGCATAAACTTGCCCATAACAGGATCAATGGATACCGCATATGCGAATGTTACGCAGGACGAACCATTTCTGACATCAACTCTATGCCTATATTATCCAACCGAGGCGTCGAACGAGATTGCAGATGCGGAATGGAAAAATACTTTATCTCAACTATTTTTGACAAAAGGGTGGCCGACAGGATCAGTATACTTTAAAGAATATGTAGACATAGCAGCATTTTCAGTTGATCCACAGTTATACTGTGATTATAATATAGTTCTAATGAAATATGTTTCAACGTTGGAATTGGATATGTCAGAATTAGCTGATCTTATTTTAAATGAATGGTTATGCAATCCAATGGATATAACGCTATATTATTACCAACAGACAGATAAAGCAAATAAATGGATATCAATGGGTTCATCATGTACAGTCAAAGTATGTCCATTGAATACGCAGACACTTGGAATTGGATGTTCAACAACTAACCCGGACACTTTTGAAACAGTTGCGACAACAGAAAAACTAGTGATTACAGATGTTGTAGATGGTGTAAATCACAAGTTAAATGTGACGACAGAGACGTGTACAATACGTAACTGTAAAAAATTAGGGCCAAGAGAGAATGTTGCAGTAATTCAGGTGGGTGGTTCAAATATATTGGATATAACAGCTGATCCAACGACTGCGCCACAGACTGAAAGAATGATGCGAGTAAATTGGAAAAAATGGTGGCAGGTTTTTTATACAATAGTTGATTACGTGAATCAGATAGTCAAAGCAATGTCCAAAAGATCTAGATCACTAAA-TCAGCTGC-------------------
>MN649678.1_RVA/Cow-wt/URY/LVMS665/2015/G6P11
---------------TATACCACAATTCTAATCTCTTTGATATCAGTTATATTGTTAAATTACATTTTAAAATCGATAACGAGAGTAATGGACTACATAATTTACAGATTTTTATTCGTTGTAGTTCTCATAGCCACTATCACAAACGCACAGAATTATGGCATAAACTTGCCCGTAACAGGGTCAATGGATACCGCATATGTGAATTCTACACAGGACGAACCATTTCTGACATCAACTCTATGCCTATATTATCCAACCGAGGCGTCGAACGAGATTGCAGACACGGAATGGAAGAATACTTTATCTCAACTATTTTTGACAAAAGGGTGGCCGACAGGATCAGTATACTTTAAAGAATATGCAGACATAGCAGCATTTTCAGTTGATCCACAATTGTACTGTGATTATAATATAGTTCTAATGAAATATGTTTCAGCGTTGGAATTGGATATGTCAGAATTAGCTGATCTTATTTTAAATGAATGGTTATGCAATCCAATGGACATAACGCTATATTATTACCAACAAACAGATGAAGCAAATAAATGGATATCAATGGGTTCATCATGTACAGTCAAAGTATGTCCATTGAATACACAGACACTTGGGATTGGATGTTCAACAACTAACCCAGACACTTTTGAAACAGTTGCGACAACAGAAAAACTAGTGATTACAGATGTTGTAGATGGTGTAAATCACAAGTTAAATGTAACGACAGAGACGTGTACAATACGTAACTGTAAAAAATTAGGGCCAAGAGAGAATGTTGCAGTAATTCAGGTGGGTGGTTCAAATATACTGGATATAACAGCTGATCCAACGACTGCGCCACAGACTGAAAGAATGATGCGAGTAAATTGGAAAAAATGGTGGCAAGTTTTTTATACAATAGTTGATTACGTGAACCAGATAGTCAAAGCAATGTCCAAAAGATCTAGATCACTAAA-TCAGCTGCC------------------
>MN649679.1_RVA/Cow-wt/URY/LVMS672/2015/G6P11
ATGTATGGTATTGAATATACCACAATTCTAATCTCTTTGATATCAGTTATATTGTTAAATTACATTTTAAAATCGATAACGAGAGTAATGGACTACATAATTTACAGATTTTTATTCGTTGTAGTTCTCATAGCCACTATCACAAACGCACAGAATTATGGCATAAACTTGCCCGTAACAGGGTCAATGGATACCGCATATGTGAATTCTACACAGGACGAACCATTTCTGACATCAACTCTATGCCTATATTATCCAACCGAGGCGTCGAACGAGATTGCAGACACGGAATGGAAGAATACTTTATCTCAACTATTTTTGACAAAAGGGTGGCCGACAGGATCAGTATACTTTAAAGAATATGCAGACATAGCAGCATTTTCAGTTGATCCACAATTGTACTGTGATTATAATATAGTTCTAATGAAATATGTTTCAGCGTTGGAATTGGATATGTCAGAATTAGCTGATCTTATTTTAAATGAATGGTTATGCAATCCAATGGACATAACGCTATATTATTACCAACAAACAGATGAAGCAAATAAATGGATATCAATGGGTTCATCATGTACAGTCAAAGTATGTCCATTGAATACACAGACACTTGGGATTGGATGTTCAACAACTAACCCAGACACTTTTGAAACAGTTGCGACAACAGAAAAACTAGTGATTACAGATGTTGTAGATGGTGTAAATCACAAGTTAAATGTAACGACAGAGACGTGTACAATACGTAACTGTAAAAAATTAGGGCCAAGAGAGAATGTTGCAGTAATTCAGGTGGGTGGTTCAAATATACTGGATATAACAGCTGATCCAACGACTGCGCCACAGACTGAAAGAATGATGCGAGTAAATTGGAAAAAATGGTGGCAAGTTTTTTATACAATAGTTGATTACGTGAACCAGATAGTCAAAGCAATGTCCAAAAGATCTAGATCACTAAA-TCAGCTGC-------------------
>MN649680.1_RVA/Cow-wt/URY/LVMS674/2015/G6P11
---------------TATACCACAATTCTAATCTCTTTGATATCAGTTATATTGTTAAATTACATTTTAAAATCGATAACGAGAGTAATGGACTACATAATTTACAGATTTTTATTCGTTGTAGTTCTCATAGCCACTATCACAAACGCACAGAATTATGGCATAAACTTGCCCGTAACAGGGTCAATGGATACCGCATATGTGAATTCTACACAGGACGAACCATTTCTGACATCAACTCTATGCCTATATTATCCAACCGAGGCGTCGAACGAGATTGCAGACACGGAATGGAAGAATACTTTATCTCAACTATTTTTGACAAAAGGGTGGCCGACAGGATCAGTATACTTTAAAGAATATGCAGACATAGCAGCATTTTCAGTTGATCCACAATTGTACTGTGATTATAATATAGTTCTAATGAAATATGTTTCAGCGTTGGAATTGGATATGTCAGAATTAGCTGATCTTATTTTAAATGAATGGTTATGCAATCCAATGGACATAACGCTATATTATTACCAACAAACAGATGAAGCAAATAAATGGATATCAATGGGTTCATCATGTACAGTCAAAGTATGTCCATTGAATACACAGACACTTGGGATTGGATGTTCAACAACTAACCCAGACACTTTTGAAACAGTTGCGACAACAGAAAAACTAGTGATTACAGATGTTGTAGATGGTGTAAATCACAAGTTAAATGTAACGACAGAGACGTGTACAATACGTAACTGTAAAAAATTAGGGCCAAGAGAGAATGTTGCAGTAATTCAGGTGGGTGGTTCAAATATACTGGATATAACAGCTGATCCAACGACTGCGCCACAGACTGAAAGAATGATGCGAGTAAATTGGAAAAAATGGTGGCAAGTTTTTTATACAATAGTTGATTACGTGAACCAGATAGTCAAAGCAATGTCCAAAAGATCTAGATCACTAAA-TCAGCTGC-------------------
>MN649702.1_RVA/Cow-wt/URY/LVMS2348/2016/G6P11
ATGTATGGTATTGAATATACCACAATTCTAATCTCTTTGATATCGTTTATATTGTTAAATTACATCTTAAAATCAATAACGAGAGTGATGGACTACATAATTTACAGATTTTTATTCGTTGTAGTTCTCATAGCCGCCGTCACGAACGCACAGAATTACGGAATAAACTTGCCCATAACAGGATCAATGGATACCGCATATGTGAATTCTACACAGGACGAACCATTTCTGACATCAACTCTATGCCTATATTATCCAACCGAGGCGTCGAACGAGATTGCAGATACGGAATGGAAAAATACTTTATCTCAACTATTTTTGACAAAAGGGTGGCCGACAGGATCAGTATACTTTAAAGAATATGCAAACATAGCAGCATTTTCAGTTGATCCACAATTATACTGTGATTATAATGTAGTTATAATGAAATATGATTCAACGTTGGAATTGGATATGTCAGAATTAGCTGATCTCATTTTAAATGAATGGTTATGCAACCCAATGGACATAACGTTATATTATTACCAACAAACAGACGAAGCAAATAAATGGATATCAATGGGTTCATCATGTACAGTCAAAGTATGTCCATTGAATACACAGACACTTGGGATTGGATGTTCAACAACTAACCCGGACACTTTTGAAACGGTTGCGACAACAGAAAAACTAGTGATTACGGATGTTGTAGATGGTGTAAATCATAAGTTAAATGTAACGACAGAGACATGTACAATACGTAACTGTAAAAAATTGGGGCCAAGAGAGAATGTTGCAGTAATTCAGGTGGGTGGTTCAAATATATTGGATATAACAGCTGATCCAACGACTGCGCCACAGACTGAAAGAATGATGCGAGTAAATTGGAAAAAATGGTGGCAAGTTTTTTATACAATAGTTGATTACGTGAATCAGATAGTCAAAGCAATGTCCAAAAGATCTAGATCACTA------------------------------
>MN649706.1_RVA/Cow-wt/URY/LVMS2647/2016/G6P11
ATGTATGGTATTGAATATACCACAATTCTAATCTCTTTGATATCGTTTATATTGTTAAATTACATCTTAAAATCAATAACGAGAGTGATGGACTACATAATTTACAGATTTTTATTCGTTGTAGTTCTCATAGCCGCCGTCACGAACGCACAGAATTACGGAATAAACTTGCCCATAACAGGATCAATGGATACCGCATATGTGAATTCTACACAGGACGAACCATTTCTGACATCAACTCTATGCCTATATTATCCAACCGAGGCGTCGAACGAGATTGCAGATACGGAATGGAAAAATACTTTATCTCAACTATTTTTGACAAAAGGGTGGCCGACAGGATCAGTATACTTTAAAGAATATGCAAACATAGCAGCATTTTCAGTTGATCCACAATTATACTGTGATTATAATGTAGTTATAATGAAATATGATTCAACGTTGGAATTGGATATGTCAGAATTAGCTGATCTCATTTTAAATGAATGGTTATGCAACCCAATGGACATAACGTTATATTATTACCAACAAACAGACGAAGCAAATAAATGGATATCAATGGGTTCATCATGTACAGTCAAAGTATGTCCATTGAATACACAGACACTTGGGATTGGATGTTCAACAACTAACCCGGACACTTTTGAAACGGTTGCGACAACAGAAAAACTAGTGATTACGGATGTTGTAGATGGTGTAAATCATAAGTTAAATGTAACGACAGAGACATGTACAATACGTAACTGTAAAAAATTGGGGCCAAGAGAGAATGTTGCAGTAATTCAGGTGGGTGGTTCAAATATATTGGATATAACAGCTGATCCAACGACTGCGCCACAGACTGAAAGAATGATGCGAGTAAATTGGAAAAAATGGTGGCAAGTTTTTTATACAATAGTTGATTACGTGAATCAGATAGTCAAAGCAATGTCCAAAAGATCTAGA------------------------------------
>MN649707.1_RVA/Cow-wt/URY/LVMS2648/2016/G6P11
ATGTATGGTATTGAATATACCACAATTCTAATCTCTTTGATATCGTTTATATTGTTAAATTACATCTTAAAATCAATAACGAGAGTGATGGACTACATAATTTACAGATTTTTATTCGTTGTAGTTCTCATAGCCGCCGTCACGAACGCACAGAATTACGGAATAAACTTGCCCATAACAGGATCAATGGATACCGCATATGTGAATTCTACACAGGACGAACCATTTCTGACATCAACTCTATGCCTATATTATCCAACCGAGGCGTCGAACGAGATTGCAGATACGGAATGGAAAAATACTTTATCTCAACTATTTTTGACAAAAGGGTGGCCGACAGGATCAGTATACTTTAAAGAATATGCAAACATAGCAGCATTTTCAGTTGATCCACAATTATACTGTGATTATAATGTAGTTATAATGAAATATGATTCAACGTTGGAATTGGATATGTCAGAATTAGCTGATCTCATTTTAAATGAATGGTTATGCAACCCAATGGACATAACGTTATATTATTACCAACAAACAGACGAAGCAAATAAATGGATATCAATGGGTTCATCATGTACAGTCAAAGTATGTCCATTGAATACACAGACACTTGGGATTGGATGTTCAACAACTAACCCGGACACTTTTGAAACGGTTGCGACAACAGAAAAACTAGTGATTACGGATGTTGTAGATGGTGTAAATCATAAGTTAAATGTAACGACAGAGACATGTACAATACGTAACTGTAAAAAATTGGGGCCAAGAGAGAATGTTGCAGTAATTCAGGTGGGTGGTTCAAATATATTGGATATAACAGCTGATCCAACGACTGCGCCACAGACTGAAAGAATGATGCGAGTAAATTGGAAAAAATGGTGGCAAGTTTTTTATACAATAGTTGATTACGTGAATCAGATAGTCAAAGCAATGTCCAAAAGATCTAGA------------------------------------
>MN649718.1_RVA/Cow-wt/URY/LVMS3026/2016/G6P11
---------------------------CTAATCTCTTGGATATCGTTTATATTGTTAAATTACATCTTAAAATCAATAACGAGAGTGATGGACTACATAATTTATAGATTTTTATTCGTTGTAGTTCTCATAGCCGCCGTTACGAACGCACAGAATTATGGCATAAACTTGCCCATAACAGGATCAATGGATACCGCATATGTGAATTCTACACAGGACGAACCATTTCTGACATCAACTCTATGCCTATATTATCCAACCGAGGCGTCGAACGAGATTGCAGATACGGAATGGAAAAATACTTTATCTCAACTATTTTTGACAAAAGGGTGGCCGACAGGATCAGTATATTTTAAAGAATATGCAGACATAGCAGCATTTTCAGTTGATCCACAATTATACTGTGATTATAATGTAGTTCTAATGAAATATGATTCAACGTTGGAATTGGATATGTCAGAATTAGCTGATCTTATTTTAAATGAATGGTTATGCAATCCAATGGACATAACGTTATATTATTACCAACAAACGGATGAAGCAAATAAATGGATATCAATGGGTTCATCATGTACAGTCAAAGTATGTCCATTGAACACACAGACACTTGGGATTGGATGTTCAACAACTAACCCGGACACTTTTGAAACGGTTGCGACGACAGAAAAACTAGTGATTACAGATGTTGTAGATGGTGTAAATCACAAGTTAAATGTAACGACAGAGACATGTACAATACGTAACTGTGAAAAATTGGGGCCAAGAGAGAATGTTGCAGTAATTCAGGTGGGTGGTTCAAATATATTGGATATAACAGCTGATCCAACGACTGCGCCACAGACTGAAAGAATGATGCGAATAAATTGGAAAAAATGGTGGCAAGTCTTTTATACAATAGTTGATTACGTGAATCAGATAGTCAAAGCGATGTCCAAAAGATCTAGATCACTAAATTCAGCTGCTTTTTATTATAGGGTGTAG
>MN649719.1_RVA/Cow-wt/URY/LVMS3027/2016/G6P11
ATGTATGGTATTGAATATACCACAATTCTAATCTCTTTGATATCGTTTATATTGTTAAATTACATCTTAAAATCAATAACGAGAGTGATGGACTACATAATTTATAGATTTTTATTCGTTGTAGTTCTCATAGCCGCCGTTACGAACGCACAGAATTATGGCATAAACTTGCCCATAACAGGATCAATGGATACCGCATATGTGAATTCTACACAGGACGAACCATTTCTGACATCAACTCTATGCCTATATTATCCAACCGAGGCGTCGAACGAGATTGCAGATACGGAATGGAAAAATACTTTATCTCAACTATTTTTGACAAAAGGGTGGCCGACAGGATCAGTATATTTTAAAGAATATGCAGACATAGCAGCATTTTCAGTTGATCCACAATTATACTGTGATTATAATGTAGTTCTAATGAAATATGATTCAACGTTGGAATTGGATATGTCAGAATTAGCTGATCTTATTTTAAATGAATGGTTATGCAATCCAATGGACATAACGTTATATTATTACCAACAAACGGATGAAGCAAATAAATGGATATCAATGGGTTCATCATGTACAGTCAAAGTATGTCCATTGAACACACAGACACTTGGGATTGGATGTTCAACAACTAACCCGGACACTTTTGAAACGGTTGCGACGACAGAAAAACTAGTGATTACAGATGTTGTAGATGGTGTAAATCACAAGTTAAATGTAACGACAGAGACATGTACAATACGTAACTGTGAAAAATTGGGGCCAAGAGAGAATGTTGCAGTAATTCAGGTGGGTGGTTCAAATATATTGGATATAACAGCTGATCCAACGACTGCGCCACAGACTGAAAGAATGATGCGAATAAATTGGAAAAAATGGTGGCAAGTTTTTTATACAATAGTTGATTACGTGAATCAGATAGTCAAAGCGATGTCCAAAAGATCTAGATCACTAAATTCAGCTGCTTTTTATTATAGGGTGTAG
>MN649721.1_RVA/Cow-wt/URY/LVMS3031/2016/G6P11
ATGTATGGTATTGAATATACCACAATTCTAATCTCTTTGATATCGTTTATATTGTTAAATTACATCTTAAAATCAATAACGAGAGTGATGGACTACATAATTTATAGATTTTTATTCGTTGTAGTTCTCATAGCCGCCGTTACGAACGCACAGAATTATGGCATAAACTTGCCCATAACAGGATCAATGGATACCGCATATGTGAATTCTACACAGGACGAACCATTTCTGACATCAACTCTATGCCTATATTATCCAACCGAGGCGTCGAACGAGATTGCAGATACGGAATGGAAAAATACTTTATCTCAACTATTTTTGACAAAAGGGTGGCCGACAGGATCAGTATATTTTAAAGAATATGCAGACATAGCAGCATTTTCAGTTGATCCACAATTATACTGTGATTATAATGTAGTTCTAATGAAATATGATTCAACGTTGGAATTGGATATGTCAGAATTAGCTGATCTTATTTTAAATGAATGGTTATGCAATCCAATGGACATAACGTTATATTATTACCAACAAACGGATGAAGCAAATAAATGGATATCAATGGGTTCATCATGTACAGTCAAAGTATGTCCATTGAACACACAGACACTTGGGATTGGATGTTCAACAACTAACCCGGACACTTTTGAAACGGTTGCGACGACAGAAAAACTAGTGATTACAGATGTTGTAGATGGTGTAAATCACAAGTTAAATGTAACGACAGAGACATGTACAATACGTAACTGTGAAAAATTGGGGCCAAGAGAGAATGTTGCAGTAATTCAGGTGGGTGGTTCAAATATATTGGATATAACAGCTGATCCAACGACTGCGCCACAGACTGAAAGAATGATGCGAATAAATTGGAAAAAATGGTGGCAAGTTTTTTATACAATAGTTGATTACGTGAATCAGATAGTCAAAGCGATGTCCAAAAGATCTAGATCACTAAATTCAGCTGCTTTTTATTATAGGGTGTAG
>MN649725.1_RVA/Cow-wt/URY/LVMS3065/2016/G6P11
------------------------------ATCTCTTTGATATCAGTTATATTGTTAAATTACATTTTAAAATCGATAACGAGAGTAATGGACTACATAATTTACAGATTTTTATTCGTTGTAGTTCTCATAGCCACTATCACAAACGCACAGAATTATGGCATAAACTTGCCCGTAACAGGGTCAATGGATACCGCATATGTGAATTCTACACAGGACGAACCATTTCTGACATCAACCCTATGCCTATATTATCCAACCGAGGCGTCGAACGAGATTGCAGACACGGAATGGAAGAATACTTTATCTCAACTATTTTTGACAAAAGGGTGGCCGACAGGATCAGTATACTTTAAAGAATATGCAGACATAGCAGCATTTTCAGTTGATCCACAATTGTACTGTGATTATAATATAGTTCTAATGAAATATGTTTCAGCGTTGGAATTGGATATGTCAGAATTAGCTGATCTTATTTTAAATGAATGGTTATGCAATCCAATGGACATAACGCTATATTATTACCAACAAACAGATGAAGCAAATAAATGGATATCAATGGGTTCATCATGTACAGTCAAAGTATGTCCATTGAATACACAGACACTTGGGATTGGATGTTCAACAACTAACCCAGACACTTTTGAAACGGTTGCGACAACAGAAAAACTAGTGATTACAGATGTTGTAGATGGTGTAAATCACAAGTTAAATGTAACGACAGAGACGTGTACAATACGTAACTGTAAAAAATTAGGGCCAAGAGAGAATGTTGCAGTAATTCAGGTGGGTGGTTCAAATATACTGGATATAACAGCTGATCCAACGACTGCGCCACAGACTGAAAGAATGATGCGAGTAAATTGGAAAAAATGGTGGCAAGTTTTTTATACAATAGTTGATTACGTGAACCAGATAGTCAAAGCAATGTCCAAAAGATCTAGATCACTAAATTCAGCTG-CCTTTTATT-ATAGGG-TG
>MN649726.1_RVA/Cow-wt/URY/LVMS3067/2016/G6P11
------GGTATTGAATATACCACAATTCTAATCTCTTTGATATCAGTTATATTGTTAAATTACATTTTAAAATCGATAACGAGAGTAATGGACTACATAATTTACAGATTTTTATTCGTTGTAGTTCTCATAGCCACTATCACAAACGCACAGAATTATGGCATAAACTTGCCCGTAACAGGGTCAATGGATACCGCATATGTGAATTCTACACAGGACGAACCATTTCTGACATCAACCCTATGCCTATATTATCCAACCGAGGCGTCGAACGAGATTGCAGACACGGAATGGAAGAATACTTTATCTCAACTATTTTTGACAAAAGGGTGGCCGACAGGATCAGTATACTTTAAAGAATATGCAGACATAGCAGCATTTTCAGTTGATCCACAATTGTACTGTGATTATAATATAGTTCTAATGAAATATGTTTCAGCGTTGGAATTGGATATGTCAGAATTAGCTGATCTTATTTTAAATGAATGGTTATGCAATCCAATGGACATAACGCTATATTATTACCAACAAACAGATGAAGCAAATAAATGGATATCAATGGGTTCATCATGTACAGTCAAAGTATGTCCATTGAATACACAGACACTTGGGATTGGATGTTCAACAACTAACCCAGACACTTTTGAAACGGTTGCGACAACAGAAAAACTAGTGATTACAGATGTTGTAGATGGTGTAAATCACAAGTTAAATGTAACGACAGAGACGTGTACAATACGTAACTGTAAAAAATTAGGGCCAAGAGAGAATGTTGCAGTAATTCAGGTGGGTGGTTCAAATATACTGGATATAACAGCTGATCCAACGACTGCGCCACAGACTGAAAGAATGATGCGAGTAAATTGGAAAAAATGGTGGCAAGTTTTTTATACAATAGTTGATTACGTGAACCAGATAGTCAAAGCAATGTCCAAAAGATCTAGATCACTAAATTCAGCTG-CCTTTTATT-ATAGGG-TG
>MN649727.1_RVA/Cow-wt/URY/LVMS3072/2016/G6P11
------GGTATTGAATATACCACAATTTTAATCTCTTTGATATCAGTTATATTGTTAAATTACATTTTAAAATCGATAACGAGAGTAATGGACTACATAATTTACAGATTTTTATTCGTTGTAGTTCTCATAGCCACTATCACAAACGCACAGAATTATGGCATAAACTTGCCCGTAACAGGGTCAATGGATACCGCATATGTGAATTCTACACAGGACGAACCATTTCTGACATCAACCCTATGCCTATATTATCCAACCGAGGCGTCGAACGAGATTGCAGACACGGAATGGAAGAATACTTTATCTCAACTATTTTTGACAAAAGGGTGGCCGACAGGATCAGTATACTTTAAAGAATATGCAGACATAGCAGCATTTTCAGTTGATCCACAATTGTACTGTGATTATAATATAGTTCTAATGAAATATGTTTCAGCGTTGGAATTGGATATGTCAGAATTAGCTGATCTTATTTTAAATGAATGGTTATGCAATCCAATGGACATAACGCTATATTATTACCAACAAACAGATGAAGCAAATAAATGGATATCAATGGGTTCATCATGTACAGTCAAAGTATGTCCATTGAATACACAGACACTTGGGATTGGATGTTCAACAACTAACCCAGACACTTTTGAAACGGTTGCGACAACAGAAAAACTAGTGATTACAGATGTTGTAGATGGTGTAAATCACAAGTTAAATGTAACGACAGAGACGTGTACAATACGTAACTGTAAAAAATTAGGGCCAAGAGAGAATGTTGCAGTAATTCAGGTGGGTGGTTCAAATATACTGGATATAACAGCTGATCCAACGACTGCGCCACAGACTGAAAGAATGATGCGAGTAAATTGGAAAAAATGGTGGCAAGTTTTTTATACAATAGTTGATTACGTGAACCAGATAGTCAAAGCAATGTCCAAAAGATCTAGATCACTAAATTCAGCTGC-------------------
>MN649728.1_RVA/Cow-wt/URY/LVMS3073/2016/G6P11
ATGTATGGTATTGAATATACCACAATTCTAATCTCTTTGATATCAGTTATATTGTTAAATTACATTTTAAAATCGATAACGAGAGTAATGGACTACATAATTTACAGATTTTTATTCGTTGTAGTTCTCATAGCCACTATCACAAACGCACAGAATTATGGCATAAACTTGCCCGTAACAGGGTCAATGGATACCGCATATGTGAATTCTACACAGGACGAACCATTTCTGACATCAACCCTATGCCTATATTATCCAACCGAGGCGTCGAACGAGATTGCAGACACGGAATGGAAGAATACTTTATCTCAACTATTTTTGACAAAAGGGTGGCCGACAGGATCAGTATACTTTAAAGAATATGCAGACATAGCAGCATTTTCAGTTGATCCACAATTGTACTGTGATTATAATATAGTTCTAATGAAATATGTTTCAGCGTTGGAATTGGATATGTCAGAATTAGCTGATCTTATTTTAAATGAATGGTTATGCAATCCAATGGACATAACGCTATATTATTACCAACAAACAGATGAAGCAAATAAATGGATATCAATGGGTTCATCATGTACAGTCAAAGTATGTCCATTGAATACACAGACACTTGGGATTGGATGTTCAACAACTAACCCAGACACTTTTGAAACGGTTGCGACAACAGAAAAACTAGTGATTACAGATGTTGTAGATGGTGTAAATCACAAGTTAAATGTAACGACAGAGACGTGTACAATACGTAACTGTAAAAAATTARGGCCAAGAGAGAATGTTGCAGTAATTCAGGTGGGTGGTTCAAATATACTGGATATAACAGCTGATCCAACGACTGCGCCACAGACTGAAAGAATGATGCGAGTAAATTGGAAAAAATGGTGGCAAGTTTTTTATACAATAGTTGATTACGTGAACCRGATAGTCAAAGCAATGTCCAAAAGATCTAGATCACTAAAATCAGCTGGCCTTTTATTTATAGGGGTG
>MN649730.1_RVA/Cow-wt/URY/LVMS3690/2017/G6P11
ATGTATGGTATTGAATATACCACAATTCTAATCTCTTTGATATCGATTATATTGTTAAACTACATCTTGAAATCAATAACGAGAGTGATGGACTACATAATTTACAGATTTTTATTCGCTGTAGTTATCATAGCCACCGTCACGAACGCACAGAATTATGGCATAAACTTACCAATAACAGGATCAATGGATACCGCATATGTGAATTCTACACAGGATGAACCATTTCTGACATCAACTCTATGCCTATATTATCCAACCGAGGCGTCGAACGAAATTGCAGATACGGAATGGAAAAATACTTTATCTCAACTATTTTTGACAAAAGGGTGGCCGACAGGATCAGTATACTTTAAAGAATATGCAGACATAGCAGCATTTTCAGTTGATCCACAATTATACTGCGATTATAACATAGTTCTAATGAAATATGTTTCAACGTTGGAATTGGATATGTCAGAATTAGCTGATCTTATTTTAAATGAATGGCTATGCAATCCAATGGACATAACGTTATATTATTACCAACAAACAGATGAAGCAAATAAATGGATATCAATGGGTTCATCATGCACAGTCAAAGTATGCCCATTGAATACACAAACACTTGGGATTGGGTGTTCAACAACTAACCCGGACACTTTTGAAACAGTTGCGACAACAGAAAAACTGGTGATTACAGATGTTGTAGATGGTGTAAATCACAAGTTAAATGTAACGACAGAGACATGTACAATACGTAACTGTARAAAATTAGGACCAAGAGAGAATGTTGCAGTAATTCAGGTGGGTGGTTCAAATATATTGGATATAACAGCTGATCCAACGACTGCGCCACAGACTGAAAGAATGATGCGAGTGAATTGGAAGAAATGGTGGCAAGTTTTTTATACGATAGTTGATTACGTGAATCAGATAGTCAAAGCAATGTCCAAAAGATCTAGATCACTAAATTCAGCTGCTTTCTATTATAGGGGGTAG
>MT437741.1_RVA/Cow-wt/BRA/UFMT13960/2018/G6P11
ATGTATGGTATTGAATATACCACAATTCTAATCTCTCTGATATCGGTTATATTGCTAAATTACATCTTAAAATCGATAACGAGAGTGATGGACTACATAATTTACAGATTCTTATTCGTTGTAGTTTTCATAGCCACCATCACGAACGCACAAAATTATGGCATAAATTTGCCCATAACAGGATCAATGGATACCACATATGTGAATTCTACACAGGACGAACCATTCCTAACATCAACTCTATGCCTATATTATCCAACCGAGGCGTCGAACGAGATTGCAGATGCGGAATGGAAAAATACTTTATCTCAACTATTTTTGACAAAAGGGTGGCCGATAGGATCAGTATACTTTAAAGAATATGCAGATATAGCAGCATTTTCAGTTGATCCACAATTATACTGTGATTATAATATGGTTCTAATGAAATATGTTTCAACGTTGGAATTGGATATGTCAGAATTAGCTGATCTTATTTTAAATGAATGGTTATGCAATCCGATGGACATAACGTTATATTATTACCAACAAACAGATGAGGCAAATAAATGGATATCAATGGGTTCATCATGTACAGTCAAAGTATGTCCATTGAATACACAAACACTTGGGATTGGATGTTCAACAACTAACCCGGACACTTTTGAAACGGTTGCGACAACAGAGAAACTAGTAATTACGGATGTTGTAGATGGTGTGAATCACAAGTTAAATGTGACGACAGAGACATGTACAATACGTAACTGTAAAAAATTAGGACCAAGAGAGAACGTTGCAGTAATTCAGGTGGGAGGTTCAAATGTATTGGATATAACAGCTGATCCAACGACTGCGCCACAGACTGAAAGAATGATGCGAGTAAATTGGAAAAAATGGTGGCAAGTTTTCTATACAATAGTTGATTACGTGAATCAGATAGTCAAAGCAATGTCCAAAAGATCTAGATCACTAAACTCAGCTGC-------------------
>RVA/Cow-wt/ARG/21DA_D_BA/2009/G6P11
ATGTATGGTATTGAATATACCACAATTCTAATCTCTTTGATATCGGTTATATTGTTAAATTACATCTTAAAATCAATAACGAGAGTGATGGACTACATAATTTACAGATTTTTATTCGTTGTAGTTCTCATAGCCACCGTCACGAACGCACAGAATTATGGCATAAACTTGCCCATAACAGGATCAATGGATACCGTGTATGTGAATTCTACACAGGACGAACCATTTCTGACATCAACTCTATGCCTATATTATCCAACCGAGGCGTCGAACGAGATTGCAGATACGGAATGGAAAAATACTTTATCTCAACTATTTTTGACGAAAGGGTGGCCGACAGGATCAGTATACTTTAAAGAATATGCAGACATAGCAGCATTTTCAGTTGATCCACAACTATACTGTGATTATAATATAGTTCTAATGAAATATGTTTCAACGTTGGAATTGGATATGTCAGAATTAGCTGATCTTATTTTAAATGAATGGTTATGTAATCCAATGGACATAACGTTATATTATTACCAACAAACAGATGAAGCAAATAAATGGATATCAATGGGTTCATCATGTACAGTCAAAGTATGTCCATTGAATACACAGACACTTGGGATTGGATGTTCAACAACTAACCCGGACACTTTTGAAACAGTTGCGACAACAGAAAAACTAGTGATTACGGATGTTGTAGATGGTGTAAATCACAAGTTAAATGTAACGACAGAGACATGTACAATACGTAACTGTAAAAAATTAGGACCGAGAGAGAATGTTGCAGTAATTCAGGTGGGTGGTTCAAATATATTGGATATAACAGCTGATCCAACGACTGCACCACAGACTGAAAGAATGATGAGAGTAAATTGGAAAAAATGGTGGCAAGTTTTTTATACAATAGTTGATTACGTGAATCAAATAGTCAAAGCAATGTCCAAAAGATCTAGATCACTAAATTCAGCTGCTTTCTATTATAGGGTGTAG
>RVA/Cow-wt/ARG/27412VA_D_BA/2008/G6P11
ATGTATGGTATTGAATATACCACAATTCTAATCTCTTTGATATCGATTATATTGTTAAATTACATCTTGAAATCAATAACGAGAGTGATGGACTACATAATTTACAGATTTTTATTCGCTGTAGTTATCATAGCCACCGTCACGAACGCACAGAATTATGGCATAAACTTACCAATAACAGGATCAATGGATACCGCATATGTGAATTCTACACAGGATGAACCATTTCTGACATCAACTCTATGCCTATATTATCCAACCGAGGCGTCGAATGAAATTGCAGATACGGAATGGAAAAATACTTTATCTCAACTATTTTTGACAAAAGGGTGGCCGACAGGATCAGTATACTTTAAAGAATATGCAGACATAGCAGCATTTTCAGTTGATCCACAACTATACTGTGATTATAACATAGTTCTGATGAAATATGTTTCAACGTTGGAATTGGATATGTCAGAATTAGCTGATCTTATTTTAAATGAATGGCTATGCAATCCAATGGACATAACGTTATATTATTACCAACAAACAGATGAAGCAAATAAATGGATATCAATGGGTTCATCATGCACAGTCAAAGTATGTCCATTGAATACACAAACACTTGGGATTGGATGTTCAACAACTAACCCGGACACTTTTGAAACAGTTGCGACAACAGAAAAACTGGTGATTACAGATGTTGTAGATGGTGTAAATCACAAGTTAAATGTAACGACAGAGACATGTACAATACGTAACTGTAAAAAATTAGGACCAAGAGAGAATGTTGCAGTAATTCAGGTGGGTGGTTCAAATATATTGGATATAACAGCTGATCCAACGACTGCGCCACAGACTGAAAGAATGATGCGAGTAAATTGGAAGAAATGGTGGCAAGTTTTTTATACGATAGTTGATTACGTGAATCAGATAGTCAAAGCAATGTCCAAAAGATCTAGATCACTAAATTCAGCTGCCTTCTATTATAGGGTGTAG
>RVA/Cow-wt/ARG/4894DR_D_BA/2009/G6P11
ATGTATGGTATTGAATATACCACAATTCTAATCTCTTTGATATCGGTTATATTGTTAAATTACATCTTAAAATCAATAACGAGAGTGATGGACTACATCATTTACAGATTTTTATTTGTTGTAGTTCTCATAGCCATCGTCACGAACGCACAGAATTATGGCATAAACTTGCCCATAACAGGATCAATGGATACTGCATATGTGAATTCTACACAGGACGAAACATTTCTGACATCAACTCTATGCCTATATTATCCAACCGAGGCGTCGAACGAGATTGCAGATACAGAATGGAAAAATACTTTATCTCAACTATTTTTGACAAAAGGATGGCCGACAGGATCAGTATACTTTAAAGAATACGCAGACATAGCAGCATTTTCAGTTGATCCACAATTATACTGTGATTATAATATAGTTCTAATGAAATATGTTTCAACGTTGGAATTGGATATGTCAGAATTAGCTGATCTTATTTTAAATGAATGGTTATGTAATCCAATGGACATAACGTTATATTATTACCAACAAACAGATGAAGCAAATAAATGGATATCAATGGGTTCATCATGTACAGTCAAAGTATGTCCATTGAATACACAGACACTTGGGATTGGATGTTCAACAACTAACCCGGACACTTTTGAAACGGTTGCAACAACAGAAAAACTGGTGATTACGGATGTTGTAGATGGTGTAAATCACAAATTAAATGTAACGACAGAGACATGTACAATACGTAACTGTAAAAAATTAGGACCAAGAGAGAATGTTGCAGTAATTCAGGTGGGTGGTTCAAATGTATTGGATATAACAGCTGATCCAACGACTGCGCCACAGACTGAAAGAATGATGCGAATAAATTGGAAAAAATGGTGGCAAGTTTTTTATACAATAGTTGATTACGTGAATCAGATAGTCAAAGCAATGTCCAAAAGATCTAGATCACTAAATTCAGCTGCTTTCTATTATAGGGTATAG
>RVA/Cow-wt/ARG/6590LSyLM_D_BA/2008/G6P11
ATGTATGGTATTGAATATACCACAATTCTAATCTCTTTGATATCGGTTATATTGTTAAATTACATCTTAAAATCAATAACGAGAGTGATGGACTACATAATTTACAGATTTTTATTCGTTGTAGTTCTCATAGCCACCGTCACGAACGCACAAAATTATGGCATAAACTTGCCCATAACAGGATCAATGGATACCGCATATGCGAATTCTACACAGGACGAACCATTTCTGACATCAACTCTATGCCTATATTATCCAACCGAGGCGTCGAACGAGATTGCAGATACGGAATGGAAAAATACTTTATCTCAACTATTTTTGACAAAAGGGTGGCCGACAGGATCAGTATACTTTAAAGAATATGCAGACATAGCGGCATTTTCAGTTGATCCACAATTATACTGTGATTATAATATAGTTCTAATGAAATATGTTTCAACGTTGGAATTGGATATGTCAGAATTAGCTGATCTTATTTTAAATGAATGGTTATGCAATCCAATGGACATAACGTTATATTACTACCAACAAACAGATGAAGCAAATAAATGGATATCAATGGGTTCATCATGCACAGTCAAAGTATGTCCATTGAATACACAGACACTTGGGATTGGATGTTCAACAACTAACCCGGACACTTTTGAAACAGTTGCGACAACAGAAAAACTGGTGATTACGGATGTTGTAGATGGTGTAAATCACAAGTTAAACGTGACGACAGAGACATGTACAATACGTAACTGTAAAAAATTAGGGCCAAGAGAGAATGTTGCAGTAATCCAGGTGGGTGGTTCAAATATATTGGATATAACAGCTGATCCAACGACTGCGCCACAGACTGAAAGAATGATGCGAGTAAATTGGAAAAAATGGTGGCAAGTTTTTTATACAATAGTTGATTACGTGAATCAGATAGTCAAAGCAATGTCCAAAAGATCTAGATCACTGAATTCAGCTGCTTTTTATTATAGGGTGTAG
>RVA/Cow-wt/ARG/7765LE_D_BA/2009/G6P11
ATGTATGGTATTGAATATACCACAATTCTAATCTATTTGATATCGGTTATATTGCTAAATTACATCTTAAAATCGATAACGAGAGTGATGGACTACATAATTTACAGATTTTTATTTGTTGTAGTTCTTATAGCCACCGTCACGAACGCACAGAATTATGGCATAAACTTGCCCATAACAGGATCAATGGATACCGCATATGTGAATTCTACACAGGACGAACCATTTCTGACATCAACTCTATGCCTATATTATCCAACCGAGGCGTCAAATGAGATTGCAGATGCGGAATGGAAAAATACTTTATCTCAACTATTTTTGACAAAAGGGTGGCCGACAGGATCAGTATACTTTAAAGAATATGCAGACATAGCAGCATTTTCAGTTGATCCACAATTATACTGTGATTATAATATAGTTCTAATGAAATATGTTTCAACGTTGGAATTGGATATGTCAGAATTAGCTGATCTTATTTTAAATGAATGGTTATGCAATCCAATGGATATAACGTTATATTATTACCAACAGACAGATGAAGCAAATAAATGGATATCAATGGGTTCATCATGTACAGTCAAAGTATGTCCATTGAATACACAGACGCTTGGGATTGGATGTTCAACAACTAACCCGGACACTTTTGAAACAGTTGCGACAACAGAAAAACTAGTGATTACGGATGTTGTAGATGGTGTAAATCACAAGTTGAATGTGACGACAGAGACGTGTACAATACGTAACTGTAAAAAATTAGGGCCAAGAGAGAATGTTGCAGTAATTCAGGTAGGTGGTTCAAGTATATTGGATATAACAGCTGATCCAACGACTGCGCCACAGACTGAAAGAATGATGCGAGTAAATTGGAAGAAATGGTGGCAAGTTTTTTATACAATAGTTGATTACGTGAATCAGATAGTCAAAGCAATGTCCAAAAGATCTAGATCACTAAATTCAGCTGCTTTTTATTATAGAGTGTAG
>RVA/Cow-wt/ARG/9DM_D_BA/2009/G6P11
ATGTATGGTATGGAATATACCACAATTCTAATCTCTTTGATATCAGTTATATTGTTAAATTACATTTTAAAATCGATAACGAGAGTAATGGACTACATAATTTACAGATTTTTATTCGTCGTAGTTCTCATAGCCACTGTCACGAACGCACAGAATTATGGCATAAACTTGCCCATAACAGGATCAATGGATACCGTATATGTGAATTCTACACAGGACGAACCATTTCTGACATCAACTCTATGCCTATATTATCCAACCGAGGCGTCGAACGAGATTGCAGACACGGAATGGAAAAATACTTTATCTCAACTATTTTTGACAAAAGGGTGGCCGACAGGATCAGTATACTTTAAAGAATATGCAGACATAGCAGCATTTTCAGTTGATCCACAATTGTACTGTGATTATAATATAGTTCTAATGAAATATGTTTCAGCGTTGGAATTGGATATGTCAGAATTAGCTGATCTTATTTTAAATGAATGGTTATGCAATCCAATGGACATAACGCTATATTATTACCAACAAACAGATGAAGCAAATAAATGGATATCAATGGGTTCATCATGTACAGTCAAAGTATGTCCATTGAATACACAGACACTTGGGATTGGATGTTCAACAACTAACCCAGACACTTTTGAAACAGTTGCGACAACAGAAAAACTAGTGATTACGGATGTTGTAGATGGTGTAAATCACAAGTTAAATGTAACGACAGAGACGTGTACAATACGTAACTGTAAAAAATTAGGGCCAAGAGAGAATGTTGCAGTAATTCAGGTGGGTGGTTCAAATATATTGGATATAACAGCTGATCCAACGACTGCGCCACAGACTGAAAGAATGATGCGAGTAAATTGGAAAAAATGGTGGCAAGTTTTTTATACAATAGTTGATTACGTGAATCAGATAGTCAAAGCAATGTCCAAAAGATCTAGATCACTAAATTCAGCTGCCTTTTATTATAGGGTGTAG
