# Supplementary material for: Molecular Epidemiology of Rotavirus A in Calves: Evolutionary Analysis of a Bovine G8P[11] Strain and Spatio-Temporal Dynamics of G6 Lineages in the Americas
Source: Viruses. 2023 Oct 19;15(10):2115. doi: 10.3390/v15102115 (PMC10611311; doi:10.3390/v15102115)
Supplement: Supplementary file 1 [file viruses-15-02115-s001.zip › RVA-G6.fas]

>JX470523.1_RVA/Cow-wt/CAN/FMV1089933/2009/G6P5
ATGTATGGTATTGAACATACCACAATTCTAATCTTCTTGACATCGATTACATTGCTGAATTATATCTTAAAATCAATAACGAGAATGATGGACTACATAATTTACAGATTTCTGCTTATAACGGCAATCTTGGCCGCCATGATAAATGCGCAAAATTATGGAGTGAATTTGCCAATTACAGGTTCAATGGATACTGCGTATGCAAATTCTACGCAAAGTGAGCCATTTTTGACATCAACTCTTTGTTTGTATTATCCTGTTGAGGCATCAAACGAAATGGCTGATACTGAATGGAAAGATACCATATCACAACTGTTCTTGACAAAAGGATGGCCAACAGGATCGGTGTACTTTAAAGAATATACTGATATAGCGGCTTTCTCAGTGGAACCACAACTGTACTGCGATTATAATTTAGTTTTAATGAAATATGATTCTACACAGGAATTAGATATGTCTGAGTTAGCCGATCTTATACTGAACGAATGGCTGTGCAATCCAATGGACATAACGCTGTATTATTATCAGCAGACTGATGAAGCAAATAAATGGATATCGATGGGTTCTTCTTGCACAGTCAAAGTGTGTCCATTAAATACGCAGACACTTGGCATTGGATGTCTAATAACTAATCCAGACACGTTTGAAACAGTTGCGACAACGGAGAAGTTGGTGATTACAGATGTTGTAGATGGTATCAACCATAAGTTAAATGTCACAACAGCAACGTGCACCATACGCAACTGTAAGAAACTAGGACCAAGGGAAAACGTAGCAGTCATACAGGTAGGCGGCGCAAATATCTTAGACATCACAGCTGATCCAACAACTACACCACAGACAGAGAGAATGATGCGAATAAATTGGAAAAAATGGTGGCAAGTGTTCTACACGGTGGTGGATTACGTCAATCAAATAATTCAAACGATGTCCAAAGGATCTAGATCACTTAATTCGTCAGCGTTCTATTACAGAGTATAG
>JX470519.1_RVA/Cow-wt/CAN/FMV1081508/2009/G6P5
ATGTATGGTATTGAATATACCACAATTCTAATCTTCTTGACATCGATTACATTGCTAAATTATATATTAAAATCAATAACGAGAATAATGGACTATATAATTTACAGATTTCTGCTCATAGCGGTAATCTTGGCCACCATGATAAATGCGCAGAACTATGGAGTGAATTTGCCGATTACAGGTTCAATGGATGCTGCGTATGCAAATTCTACGCAAAGTGAACCATTTTTGACATCAACTCTTTGTTTGTATTATCCTGTTGAGGCATCAAACGAAATAGCTGATACCGAATGGAAAGATACCTTATCACAACTGTTCTTGACAAAAGGATGGCCAACAGGATCGGTGTACTTTAAAGAATATACTGATATAGCGGCTTTTTCAGTTGAACCACAGCTGTACTGTGATTATAATTTAGTTTTAATGAAATATGATTCTACACAGGAACTAGATATGTCTGAATTAGCCGATCTTATATTGAACGAATGGCTGTGCAATCCAATGGACATAACATTGTACTATTATCAGCAGACTGATGAAGCAAATAAATGGATATCGATGGGTTCTTCTTGCACAGTCAAAGTGTGTCCACTAAATACGCAGACACTTGGTATTGGATGTCTAATAACTAATCCAGACACGTTTGAAACAGTTGCGACAACGGAGAAGTTGGTAATTACAGATGTTGTAGATGGTGTCAACCATAAGTTAAATGTCACAACAGCGACGTGCACCATACGCAACTGTAAAAAATTAGGACCAAGGGAAAACGTGGCAGTCATACAGGTAGGCGGCGCGAATATTTTAGACATCACAGCTGATCCAACAACTACACCACAGACAGAGAGAATGATGCGAATAAATTGGAAAAAATGGTGGCAAGTGTTCTACACAGTGGTGGATTACGTCAATCAAATGATTCAAACGATGTCCAAAAGATCTAGATCGCTTAATTCGTCAGCGTTTTATTACAGAGTATAG
>U62154.1_RVA/Cow-tc/VEN/BRV033/1990/G6P1
ATGTATGGTATTGAATATACCACAATACTAATCTTTTTGACCTCGATAACTCTATTAAATTATATATCTAAGTCAATAACGGAGGTAATGGACTATATAATTTACAGATTTCTACTTATAGTGACAATCTTATTGGCCACAATAAATGCGCAGAATTATGACGTGAATTTGCCAATTACAGGTTCAATGGATACTGCGCATGTAAACTCCACGCAAAGTGAGCCATTTTTAACATCAACCCTTTGTTTGTATTATCCAGTTGAGGCATCAAACGAAATAGCTGATACTGAATGGAAAGACGCTTTATCACAACTGTTCCTTACAAAAGGATGGCCAACAGGATCGGTGTATTTTAAAGAATATGCTGATATAGCGGCCTTTTCAGTGGAACCACAGCTATACTGTGATTACAATTTAGTTTTAATGAAGTATGATTCCACACAGGAACTTGATATGTCTGAATTGGCCGATCTTATACTGAACGAATGGCTGTGCAACCCAATGGACATAACACTGTATTATTATCAGCAGACTGATGAAGCAAATAAATGGACATCAATGGGTTCTTCTTGCACAGTCAAAGTATGTCCATTAAATACGCAAACACTTGGTATTGGATGTCTAATAACTAATCCAGACACGTTTGAAACAGTTGCAACAATGGAGAAGTTAGCGATTACAGATGTTGTAGATGGTGTCAACCATAAATTAAACGTTACAACAACCACATGTACCATACGCAACTGCAAAAAATTAGGACCAAGGGAGAACGTAGCAGTTATACAGGTTGGTGGCGCGAATGTTTTAGACATCACAGCTGATCCAACAACAACACCACAGATGGAGAGAATGATGCGAATAAATTGGAAAAAATGGTGGCAAGTGTTTTACACAGTAGTAGATTACGTCAATCAAATAATTCAAACGATGTCCAAAAGATCAAGATCTCTTAATTCGTCAGCATTCTATTACAGAGTGTAG
>MG452874.1_RVA/Cow-wt/BRA/1556-GO/2009/G6P5
-------------GATATACCACAATTCTAATCTTCTTGACATCGATTACATTGTTGAATTATATCTTAAAATCGATAACGAGAATAATGGACTATATAATTTATAGATTTCTGCTTGTAGTGATGATCTTGGCCACCATGATGAATGCCCAGAATTATGGAGTGAATTTACCAATTACAGGTTCAATGGATACTGCGTATGCAAACGCTACGCAAAGTGAGCCATTTTTGATATCAACTCTTTGTTTGTATTATCCTGTTGAGGCATCAAACGAAATGGCTGATACCGAATGGAAAGATACTTTATCACAACTACTCTTGACAAAAGGATGGCCAACAGGATCGGTGTACTTTAAAGAATATGCTGATATAGCGGCCTTTTCAGTGGAACCACAGCTGTACTGTGATTACAATTTGGTTTTAATGAAATATGACTCTACGCAGGAACTAGATATGTCTGAATTGGCCGATCTCATATTGAATGAATGGCTGTGCAATCCAATGGACATAACACTATACTATTATCAACAGACCGATGAAGCGAATAAATGGATATCAATGGGTTCTTCTTGCACAGTCAAAGTATGTCCATTAAATACGCAAACACTTGGTATTGGATGTCTAATAACCAATCCAGACACGTTTGAAACAGTTGCTGCGGCGGAGAAGTTGGTGATTACAGATGTTGTGGATGGTGTTAATCATAAATTGAACGTCACAACAACAACATGCACCATACGCAACTGTAAAAAATTAGGACCAAGAGAGAACGTAGCAGTTATACAGGTAGGCGGCGCGAATGTTTTAGACATCACGGCTGACCCAACAACTACACCACAGACGGAGAGGATGATGCGAATAAATTGGAAGAAATGGTGGCAAGTGTTTTACACAGTAGTAGATTACGTCAACCAAATAATTCAAACGATGTCCAAAAGGTCTAGATC----------------------------------
>MG452895.1_RVA/Cow-wt/BRA/2043-MT/2014/G6P5
-------------------------------------------------------------------------------------------------------ATAGATTTCTGCTTGTAGTAATGATCTTGGCCACCATGATAAATGCCCAGAATTATGGAGTGAATTTACCAATTACAGGTTCGATGGATACTGCGTATGCAAACGCTACGCAAAGCGAGCCATTTTTAACATCAACTCTTTGCTTGTATTATCCTGTTGAGGCACCAAACGAAATAGATGATACCGAATGGAAAGATACTTTATCACAACTACTCTTGACAAAAGGATGGCCAACAGGATCGGTGTACTTTAAAGAATATGCTGATATAGCGGCCTTTTCAGTGGAACCACAGCTGTACTGTGATTACAATCTAGTTTTAATGAAATATGATTCTACGCAGGAACTAGATATGTCTGAATTGGCCGACCTCATATTGAATGAATGGCTGTGCAATCCAATGGACATAACACTATACTATTATCAACAGACCGATGAAGCGAATAAATGGATATCAATGGGTTCTTCTTGCACAGTCAAAGTATGTCCATTAAATACGCAAACACTTGGTATTGGATGTCTAATAACCAATCCAGACACGTTTGAAACAGTTGCGGCGGCGGAGAAGTTGGTAATTACAGATGTTGTGGATGGTGTTAATCATAAATTGAACGTCACAACAACAACATGCACCATACGCAACTGTAAAAAGTTAGGACCAAGAGAGAACGTAGCAGTTATACAGGTAGGCGGCGCGAATGTTTTAGACATCACGGCTGACCCAACAACTACACCACAGACGGAGAGGATGATGCGAATAAACTGGAAGAAATGGTGGCAAGTATTTTACACAGTAGTAGATTACGTCAATCAAATAATTCAAACAATGTCCAAAAGGTCTAGATCACTTGAT---------------------------
>MG452891.1_RVA/Cow-wt/BRA/1869-MS/2014/G6P5
------------------------------------------------------------TATATCTTAAAATCGATAACGAGAATGATGGACTATATAATTTATAGATTTCTGCTTGTAGTAATGATCTTGGCCACCATGATAAATGCCCAGAATTATGGAGTGAATTTACCAATTACAGGTTCGATGGATACTGCGTATGCAAACGCTACGCAAAGCGAGCCTTTTTTAACATCAACTCTTTGCTTGTATTATCCTGTTGAGGCACCAAACGAAATAGATGATACCGAATGGAAAGATACTTTATCACAACTACTCTTGACAAAAGGATGGCCAACAGGATCGGTGTACTTTAAAGAATATGTTGATATAGCGGCCTTTTCAGTGGAACCACAGCTGTACTGTGATTACAATTTAGTTTTAATGAAGTATGATTCTACGCAGGAACTAGATATGTCTGAATTGGCCGATCTCATATTGAATGAATGGCTGTGCAATCCAATGGACATAACACTATACTATTATCAACAGACCGATGAAGCGAATAAATGGATATCAATGGGTTCTTCTTGCACAGTCAAAGTATGTCCATTAAATACGCAAACACTTGGCATTGGATGTCTAATAACCAATCCAGACACGTTTGAAACAGTTGCGGCGGCGGAGAAGTTGGTGATTACAGATGTTGTGGATGGTGTTAATCATAAATTGAACGTCACAACAACAACATGCACCATACGCAACTGTAAAAAATTAGGACCAAGAGAGAACGTAGCAGTTATACAGGTAGGCGGCGCGAATGTTTTAGACATCACGGCTGACCCAACAACTACACCACAGACGGAGAGGATGATGCGAATAAATTGGAAGAAATGGTGGCAAGTATTTTACACAGTAGTAGATTACGTTAATCAAATAATTCAAACAATGTCCAAAAGGTCTAGATCACTT------------------------------
>MG452892.1_RVA/Cow-wt/BRA/1873-MS/2014/G6P5
---TATGGTATTGAATATACCACAATTCTAATCTTCTTGACATCGATTACATTGTTGAATTATATCTTAAAATCGATAACGAGAATAATGGACTATATAATTTATAGATTTCTGCTTGTAGTAATGATCTTGGCCACCATGATAAATGCCCAGAATTATGGAGTGAATTTACCAATTACAGGTTCGATGGATACTGCGTATGCAAACGCTACGCAAAGCGAGCCTTTTTTAACATCAACTCTTTGCTTGTATTATCCTGTTGAGGCACCAAACGAAATAGATGATACCGAATGGAAAGATACTTTATCACAACTACTCTTGACAAAAGGATGGCCAACAGGATCGGTGTACTTTAAAGAATATGTTGATATAGCGGCCTTTTCAGTGGAACCACAGCTGTACTGTGATTACAATTTAGTTTTAATGAAGTATGATTCTACGCAGGAACTAGATATGTCTGAATTGGCCGATCTCATATTGAATGAATGGCTGTGCAATCCAATGGACATAACACTATACTATTATCAACAGACCGATGAAGCGAATAAATGGATATCAATGGGTTCTTCTTGCACAGTCAAAGTATGTCCATTAAATACGCAAACACTTGGCATTGGATGTCTAATAACCAATCCAGACACGTTTGAAACAGTTGCGGCGGCGGAGAAGTTGGTGATTACAGATGTTGTGGATGGTGTTAATCATAAATTGAACGTCACAACAACAACATGCACCATACGCAACTGTAAAAAATTAGGACCAAGAGAGAACGTAGCAGTTATACAGGTAGGCGGCGCGAATGTTTTAGACATCACGGCTGACCCAACAACTACACCACAGACGGAGAGGATGATGCGAATAAATTGGAAGAAATGGTGGCAAGTATTTTACACAGTAGTAGATTACGTTAATCAAATAATTCAAACAATGTCCAAAAGGTCTAGATCACTTAA----------------------------
>MG452911.1_RVA/Cow-wt/BRA/1886-SP/2014/G6P11
--------------------------------------------------------GAATTATATCTTAAAATCGATAACGAGAATAATGGACTATATAATTTATAGATTTCTGCTTGTAGTAATGATCTTGGCCACCATGATAAATGCCCAGAATTATGGAGTGAATTTACCAATTACAGGTTCGATGGATACTGCGTATGCAAACGCTACGCAAAGCGAGCCATTTTTAACATCAACTCTTTGCTTGTATTATCCTGTTGAGGCACCAAACGAAATAGATGATACCGAATGGAAAGATACTTTATCACAACTATTCTTAACAAAAGGATGGCCAACAGGATCGGTGTACTTTAAAGAATATGCTGATATAGCGGCCTTTTCAGTGGAACCACAGCTGTACTGTGATTACAATTTAGTTTTAATGAAATATGATTCTACGCAGGAACTAGATATGTCTGAATTGGCCGATCTCATATTGAATGAATGGCTGTGTAATCCAATGGACATAACACTATACTATTATCAACAGACCGATGAAGCGAATAAATGGATATCAATGGGTTCTTCTTGCACAGTCAAAGTATGTCCATTAAATACGCAAACACTTGGTATTGGATGTCTAATAACCAATCCAGACACGTTTGAAACAGTTGCGGCGGCGGAGAAGTTGGTGATTACAGATGTTGTGGATGGTGTTAATCATAAATTGAACGTCACAACAACAACATGCACCATACGCAACTGTAAAAAATTAGGACCAAGAGAGAACGTAGCAGTTATACAGGTAGGTGGCGCGAATGTTTTAGACATCACGGCTGACCCAACAACTACACCACAGACGGAGAGGATGATGCGAATAAATTGGAAGAAATGGTGGCAAGTATTTTACACAGTAGTA---------------------------------------------------------------------------------
>MG452898.1_RVA/Cow-wt/BRA/2060-MT/2014/G6P5
-----------------------------------------------------------------------------------------------------------ATTTCTGCTTGTAGTGATGATCTTGGCCACCATGATAAATGCCCAGAATTATGGAGTGAATTTACCAATTACGGGTTCGATGGATACTGCGTATGCAAACGCTACGCAAAGCGAGCCATTTTTAACATCAACTCTTTGTTTGTATTATCCTGTTGAGGCACCAAACGAAATAGATGATACCGAATGGAAAGATACTTTATCACAACTACTCTTGACAAAAGGATGGCCAACAGGATCGGTGTACTTTAAAGAATATGCTGATATAGCGGCCTTTTCGGTGGAACCACAGTTGTACTGTGATTACAATTTAGTTTTAATGAAATATGATTCTACGCAGGAACTAGATATGTCTGAATTGGCCGATCTCATATTGAATGAATGGCTGTGCAATCCAATGGACATAACACTATACTATTATCAACAGACCGATGAAGCGAATAAATGGATATCAATGGGTTCTTCTTGCACAGTCAAAGTATGTCCATTAAATACGCAAACACTTGGTATTGGATGTCTAATAACCAATCCAGACACGTTTGAAACAGTTGCGGCGGCGGAGAAGTTGGTGATTACAGATGTCGTGGATGGTGTTAATCATAAATTGAACGTCACAACAACAACATGCACCATACGCAACTGTAAAAAATTAGGACCAAGAGAGAACGTAGCAATTATACAGGTAGGCGGCGCGAATGTTTTAGACATCACGGCTGACCCAACAACTACACCACAGACGGAGAGGATGATGCGAATAAATTGGAAGAAATGGTGGCAAGTATTTTACACAGTAGTAGATTAC---------------------------------------------------------------------------
>MG452869.1_RVA/Cow-wt/BRA/1427-GO/2008/G6P5
-------------GATATACCACAATTCTAATCTTCTTGACATCGATTATATTGTTGAATTATATCTTAAAATCGATAACGAGAATAATGGACTATATAATTTATAGATTTCTGCTTGTAGTGATGATCTTGGCCACCATGATAAATGCCCAGAATTATGGAGTGAATTTACCAATTACAGGTTCGATGGATACTGCGTATGCAAACGCTACGCAAAGCGAGCCATTTTTGACATCAACTCTTTGTTTGTATTATCCTGTTGAGGCATCAAACGAAATAGATGATACCGAATGGAAAGATACTTTATCACAACTACTCTTGACAAAAGGATGGCCAACAGGATCGGTGTACTTTAAAGAATATGCTGATATAGCGGCCTTTTCAGTGGAACCACAGCTGTACTGTGATTACAATTTAGTTTTAATGAAATATGATTCTACGCAGGAACTAGATATGTCTGAATTGGCCGATCTCATATTGAATGAATGGCTGTGCAATCCAATGGACATAACACTATACTATTATCAACAGACCGATGAAGCGAATAAATGGATATCAATGGGTTCTTCTTGCACAGTCAAAGTATGTCCATTAAATACGCAAACACTTGGTATTGGATGTCTAATAACCAATCCAGACACGTTTGAAACAGTTGCGGCGGCGGAGAAGTTGGTGATTACAGATGTTGTGGATGGTGTTAATCATAAATTGAACGTCACAACAACAACATGCACCATACGCAACTGTAAAAAATTAGGACCAAGAGAGAACGTAGCAGTTATACAGGTAGGCGGCGCGAATGTTTTAGACATCACGGCTGACCCAACAACTACACCACAGACGGAGAGGATGATGCGAATAAATTGGAAGAAATGGTGGCAAGTATTTTACACAGTAGTAGATTACGTCAACCAAATAATTCAAACGATGTCCAAAAGGTCTAGATCACTTAA----------------------------
>MG452903.1_RVA/Cow-wt/BRA/320-MT/2014/G6P5
--------------------------------------------------------------------------------------------------------TAGATTTCTGCTTGTAGTGATGATCTTGGCCACCATGATAAATGCCCAGAATTATGGAGTGAATTTACCAATTACAGGTTCGATGGATACTGCGTATGCAAACGCTACGCAAAGCGAGCCATTTTTAACATCAACTCTTTGTTTGTATTATCCTGTTGAGGCATCAAACGAAATAGATGATACCGAATGGAAAGATACTTTATCGCAACTACTCTTGACAAAAGGATGGCCAACAGGATCGGTGTACTTTAAAGAATATACTGATATAGCGGCCTTTTCAGTGGAACCACAGCTGTACTGTGATTACAATTTAGTTTTAATGAAATATGATTCTACGCAGGAACTGGATATGTCTGAATTGGCCGATCTCATATTGAATGAATGGCTGTGCAATCCAATGGACATAACACTATACTATTATCAACAGACCGATGAAGCGAATAAATGGATATCAATGGGTTCTTCTTGCACAGTCAAAGTATGTCCATTAAATACGCAAACACTTGGTATTGGATGTCTAATAACCAATCCAGACACGTTTGAAACAGTTGCGGCGGCGGAGAAGTTGGTGATTACAGATGTTGTGGATGGTGTTAATCATAAATTGAACGTCACAACAACAACATGCACCATACGCAACTGTAAAAAATTAGGACCAAGAGAGAACGTAGCAGTTATACAGGTAGGCGGCGCGAATGTTTTAGACATCACGGCTGACCCAACAACTACACCACAGACGGAGAGGATGATGCGAATAAATTGGAAGAAATGGTGGCAAGTATTTTACACAGTAGTAGATTACGTTAACCAAATAATTCAAACGATGTCCAAAAGGTCTAGATCACTT------------------------------
>MG452904.1_RVA/Cow-wt/BRA/325-MT/2014/G6P5
----------------------------------------------------TGTTGAATTATATCTTAAAATCGATAACGAGAATAATGGACTATATAATTTATAGATTTCTGCTTGTAGTGATGATCTTGGCCACCATGATAAATGCCCAGAATTATGGAGTGAATTTACCAATTACAGGTTCGATGGATACTGCGTATGCAAACGCTACGCAAAGCGAGCCATTTTTAACATCAACTCTTTGTTTGTATTATCCTGTTGAGGCATCAAACGAAATAGATGATACCGAATGGAAAGATACTTTATCGCAACTACTCTTGACAAAAGGATGGCCAACAGGATCGGTGTACTTTAAAGAATATACTGATATAGCGGCCTTTTCAGTGGAACCACAGCTGTACTGTGATTACAATTTAGTTTTAATGAAATATGATTCTACGCAGGAACTGGATATGTCTGAATTGGCCGATCTCATATTGAATGAATGGCTGTGCAATCCAATGGACATAACACTATACTATTATCAACAGACCGATGAAGCGAATAAATGGATATCAATGGGTTCTTCTTGCACAGTCAAAGTATGTCCATTAAATACGCAAACACTTGGTATTGGATGTCTAATAACCAATCCAGACACGTTTGAAACAGTTGCGGCGGCGGAGAAGTTGGTGATTACAGATGTTGTGGATGGTGTTAATCATAAATTGAACGTCACAACAACAACATGCACCATACGCAACTGTAAAAAATTAGGACCAAGAGAGAACGTAGCAGTTATACAGGTAGGCGGCGCGAATGTTTTAGACATCACGGCTGACCCAACAACTACACCACAGACGGAGAGGATGATGCGAATAAATTGGAAGAAATGGTGGCAAGTATTTTACACAGTAGTAGATTACGTTAACCAAATAATTCAAACGATGTCCAAAAGGTCTAGATCACTTAATTCATCA---------------------
>MG452913.1_RVA/Cow-wt/BRA/1458-MS/2008/G6PX
----------------ATACCACAATTCTAATCTTCTTGACATCAATTACATTGTTGAATTATATCTTAAAATCGATAACGAGAATAATGGACTATATAATTTATAGATTTCTGCTTATAGTGATGATCTTGGCCACCATGATAAATGCCCAGAATTATGGAGTGAATTTACCAATTACAGGTTCAATGGATACTGCGTATGCAAACGCTACACAAAGTGAGCCATTTTTGACATCAACTCTTTGCTTGTATTATCCTGTTGAGGCATCAAACGAAATGGCTGATACCGAATGGAAAGATACTTTATCACAACTACTCTTGACGAAAGGATGGCCAACAGGATCGGTGTACTTTAAAGAATATGCTGATATAGCGGCCTTTTCAGTGGAACCACAGCTGTACTGTGATTACAATTTAGTTTTAATGAAATATGACTCTACGCAGGAATTAGATATGTCTGAACTGGCCGATCTCATATTGAATGAATGGCTGTGCAACCCTATGGACATAACACTGTATTATTATCAACAGACCGATGAAGCAAATAAATGGATATCAATGGGTTCCTCTTGCACAGTCAAAGTGTGTCCATTAAATACGCAAACACTTGGTATTGGATGTCTAATAACTAATCCAGACACGTTTGAAACAGTTGCGACGGCGGAGAAGCTAGTGATTACAGATGTTGTGGATGGTGTTAATCATAAATTGAACGTCACAACAACAACATGTACCATACGTAACTGTAAAAAATTAGGACCAAGAGAGAACGTAGCTGTTATACAGGTAGGCGGTGCGAATATTTTAGACATCACAGCTGACCCGACAACTACACCACAGACAGAGAGAATGATGCGAATAAATTGGAAGAAATGGTGGCAAGTATTTTACACAGTAGTGGATTACG--------------------------------------------------------------------------
>MG452876.1_RVA/Cow-wt/BRA/1606-MS/2009/G6P5
-------------GATATACCACAATTCTAATCTTCTTGACATCAGTTACATTGTTGAATTATATCTTAAAATCGATAACGAGAATAATGGACTATATAATTTATAGATTTCTGCTTATAGTGATGATCTTGGCCACCATGATAAATGCCCAGAATTATGGAGTGGATTTACCAATTACAGGTTCAATGGATACTGCGTATGCAAACGCTACACAAAATGAACCATTTTTGACATCAACTCTTTGCTTGTATTATCCTGTTGAGGCATCAAACGAAATGGCTGACACCGAATGGAAAGATACTTTGTCACAACTACTCTTGACAAAAGGATGGCCAACAGGATCGGTGTACTTTAAAGAATATGCTGATATAGCGGCCTTTTCAGTGGAACCACAGCTGTATTGTGATTACAATTTAGTTTTAATGAAATATGACTCTACGCAGGAATTAGATATGTCTGAATTGGCCGATCTCATATTGAATGAATGGCTGTGCAACCCTATGGACATAACGTTGTATTATTATCAACAGACCGATGAAGCAAATAAATGGATATCAATGGGTTCTTCTTGCACAGTCAAAGTGTGTCCATTAAATACGCAAACCCTTGGTATTGGATGTCTAATAACTAATCCAGACACGTTTGAAACAGTTGCGACGGCGGAGAAGTTAGTGATTACAGATGTTGTGGATGGTGTTAATCATAAATTAAACGTCACAACAACAACATGTACCATACGCAACTGTAAAAAATTAGGACCAAGAGAGAATGTAGCAGTTATACAGGTAGGCGGCGCGAATATTTTAGACATCACAGCTGACCCAACAACTACACCACAGACAGAGAGAATGATGCGAATAAATTGGAAGAAATGGTGGCAAGTATTTTACACAGTAGTGGATTACGTAAACCAGATAATTCAAACGATGTCCAAAAGATCTAGATCACTTA-----------------------------
>MG452872.1_RVA/Cow-wt/BRA/1500-MT/2009/G6P5
-----TGGTATTGAATATACCACAATTCTAATCTTCTTGACATCAATTACATTGTTGAATTATATCTTAAAATCGATAACGAGAATAATGGACTATATAATTTATAGATTTCTGCTTATAGTGATGATCTTGGCCACCATGATAAATGCCCAGAATTATGGAGTGAATTTACCAATTACAGGTTCAATGGATACTGCGTATGCAAATGCTACACAAAGTGAACCATTTTTGACATCAACTCTGTGCTTGTATTATCCTGTTGAGGCATCAAACGAAATGGCTGATACCGAATGGAAAGATACTTTGTCACAACTACTCTTGACAAAAGGATGGCCAACAGGATCGGTGTACTTTAAAGAATATGCTGATATAGCGGCCTTTTCAGTGGAACCACAGCTGTACTGTGATTACAATTTAGTTTTAATGAAATATGACTCTACGCAGGAATTAGATATGTCTGAATTGGCCGATCTTATATTGAATGAATGGCTGTGCAACCCTATGGACATAACGCTGTATTATTATCAACAGACCGATGAAGCAAATAAATGGATATCAATGGGTTCTTCTTGCACAGTCAAAGTGTGTCCATTAAATACGCAAACACTTGGTATTGGATGTCTAATAACTAATCCAGACACGTTTGAAACAGTTGCGACGGCGGAGAAGCTAGTGATTACAGATGTTGTGGATGGTGTTAATCATAAATTGAACGTCACAACGACAACATGTACCATACGCAACTGTAAAAAATTAGGACCAAGAGAGAATGTAGCAGTTATACAGGTAGGCGGCGCGAATATTTTAGACATCACAGCTGACCCAACAACTACACCACAGACAGAGAGAATGATGCGAATAAATTGGAAGAAATGGTGGCAAGTATTTTACACAGTAGTGGATTACGTAAACCAGATAATTCAAACGATGTCCAAAAGATCTAGATCACTTA-----------------------------
>JQ943578.1_RVA/Cow-wt/BRA/BRA1532/2009/G6P5
ATGTATGGTATTGAATATACCACAATTCTAATCTTCTTGACATCAATTACATTGTTGAATTATATCCTAAAATCGATAACGAGAATAATGGACTATATAATTTATAGATTTCTGCTTATGGTGATGATCTTGGCCACCATGATAAATGCCCAGAATTATGGAGTGAATTTGCCAATTACAGGTTCAATGGATACTGCGTATGCAAACGCTACACAAAGTGAACCATTTTTGACATCAACTCTTTGCTTGTATTATCCTGTTGAGGCATCAAACGAAATGGCTGATACCGAATGGAAAGATACTTTGTCACAACTACTCTTGACAAAAGGATGGCCAACAGGATCGGTGTACTTTAAAGAATATGCTGATATAGCGGCCTTTTCAGTGGAACCACAGCTGTATTGTGATTACAATTTAGTTTTAATGAAATATGACTCTACGCAGGAATTAGATATGTCTGAATTGGCCGATCTCATATTGAATGAATGGCTGTGCAACCCTATGGACATAACGTTGTATTATTATCAACAGACCGATGAAGCAAATAAATGGATATCAATGGGTTCTTCTTGCACAGTCAAAGTGTGTCCATTAAATACACAAACCCTTGGTATTGGATGTCTAATAACTAATCCAGACACGTTTGAAACAGTTGCGACGGCGGAGAAGCTAGTGATTACAGATGTTGTGGATGGTGTTAATCATAAATTGAACGTCACAACAACAACATGTACCATACGCAACTGTAAAAAATTAGGACCAAGAGAGAATGTAGCAGTTATACAGGTAGGCGGCGCGAATGTTTTAGACATCACAGCTGACCCAACAACTACACCACAGACAGAGAGAATGATGCGAATAAATTGGAAGAAATGGTGGCAAGTATTTTACACAGTAGTGGATTACGTAAACCAGATAATTCAAACGATGTCCAAAAGATCTAGATCACTTAA----------------------------
>MG452890.1_RVA/Cow-wt/BRA/38-PB/2013/G6P5
----------------ATACCACAATTCTAATCTTCTTGACATCAATTACATTGTTGAATTATATCTTGAAATCGATAACGAGAATAATGGACTATATAATTTACAGATTTCTGCTTATAGTGATGATCTTGGCCACCATGATAAATGCCCAGAATTATGGAGTGAATTTACCAATTACAGGTTCAATGGATACTGCGTATGCAAACGTTACACAAAGTGAACCATTCTTGACATCAACTCTTTGCTTGTATTATCCTGTTGAGGCATCAAACGAAATGGCTGATACCGAATGGAAAGATACTTTGTCACAACTGCTCTTGACAAAAGGATGGCCAACAGGATCGGTGTACTTTAAAGAATATGCTGATATAGCGGCCTTTTCAGTGGAACCACAGCTGTACTGTGATTACAATTTAGTTTTAATGAAATATGACTCTACGCAGGAATTAGATATGTCTGAATTGGCCGATCTCATATTGAATGAATGGCTGTGCAACCCTATGGACATAACGCTGTATTATTATCAACAAACCGATGAAGCAAATAAATGGATATCAATGGGTTCTTCTTGCACAGTCAAAGTGTGTCCATTAAATACGCAAACGCTTGGTATTGGATGTCTAATAACTAATCCAGATACGTTTGAAACAGTTGCGACGGCGGAGAAGTTAGTGATTACAGATGTTGTGGATGGTGTTAATCATAAATTGAACGTCACAACAACAACATGTACCATACGCAACTGTAAAAAATTAGGACCAAGAGAGAATGTAGCAGTTATACAGGTAGGCGGCGCAAATATTTTAGACATCACAGCTGACCCAACAACTACACCACAGACAGAGAGAATGATGCGAGTAAATTGGAAGAAATGGTGGCAAGTATTTTACACAGTAGTGGATTACGTAAACCAGATAATTCAAACGATGTCCAAAAGATCTAGATCACTTAATTCGTCAGCG------------------
>MG452912.1_RVA/Cow-wt/BRA/1911-MS/2014/G6P11
-------------------------------------------------------TGAATTATATCTTGAAATCGATAACGAGAATAATGGACTATATAATTTACAGATTTCTGCTTATAGTGATGATCTTGGCCACCATGATAAATGCCCAGAATTATGGAGTGAATTTACCAATTACAGGTTCAATGGATACTGCGTATGCAAACGTTACACAAAGTGAACCATTCTTGACATCAACTCTTTGCTTGTATTATCCTGTTGAGGCATCAAACGAAATGGCTGATACCGAATGGAAAGATACTTTGTCACAACTGCTCTTGACAAAAGGATGGCCAACAGGATCGGTGTACTTTAAAGAATATGCTGATATAGCGGCCTTTTCAGTGGAACCACAGCTGTACTGTGATTACAATCTAGTTTTAATGAAATATGACTCTACGCAGGAATTAGATATGTCTGAATTGGCCGATCTCATATTGAATGAATGGCTGTGCAACCCTATGGACATAACGCTGTATTATTATCAACAAACCGATGAAGCAAATAAATGGATATCAATGGGTTCTTCTTGCACAGTCAAAGTGTGTCCATTAAATACGCAAACGCTTGGTATTGGATGTCTAATAACTAATCCAGATACGTTTGAAACAGTTGCGACGGCGGAGAAGTTAGTGATTACAGATGTTGTGGATGGTGTTAATCATAAATTGAACGTCACAACAACAACATGTACCATACGCAACTGTAAAAAATTAGGACCAAGAGAGAATGTAGCAGTTATACAGGTAGGCGGCGCGAATATTTTAGACATCACAGCTGACCCAACAACTACACCACAGACAGAGAGAATGATGCGAGTAAATTGGAAGAAATGGTGGCAAGTATTTTACACAGTAGTGGATTACGTAAACCAGATAATTCAAACGATGTCCAAAAGATCTAGATCACTTAATT--------------------------
>MG452918.1_RVA/Cow-wt/BRA/181-MG/2013/G6PX
----------------------------------------------------------ATTATATCTTGAAATCGATAACGAGAATAATGGACTATATAATTTACAGATTTCTGCTTATAGTGATGATCTTGGCCACCATGATAAATGCCCAGAATTATGGAGTGAATTTACCAATTACAGGTTCAATGGATACTGCGTATGCAAACGCTACACAAAGTGAACCATTTTTGACATCAACTCTCTGCTTGTATTATCCTGTTGAGGCATCGAACGAAATGGCTGATAACGAATGGAAAGATACTTTGTCACAACTGCTCTTAACAAAAGGATGGCCAACAGGATCGGTGTACTTTAAAGAATATATTGATATAGCGGCCTTTTCAGTGGAACCACAGCTGTACTGTGATTACAATTTAGTTTTAATGAAATATGACTCTACGCAGGAATTAGATATGTCTGAATTGGCCGATCTCATATTGAATGAATGGCTGTGCAACCCTATGGACATAACGCTGTATTATTATCAACAGACCGATGAAGCAAATAAATGGATATCAATGGGTTCTTCTTGCACAGTCAAAGTGTGTCCATTAAATACGCAAACGCTTGGTATTGGATGTCTAATAACTAATCCAGATACGTTTGAAACAGTTGCGACGGCGGAGAAGTTAGTGATTACAGATGTTGTGGATGGTGTTAATCATAAATTAAACGTCACAACAACAACATGTACCATACGCAACTGCAAAAAATTAGGACCAAGAGAGAATGTAGCAGTTATACAGGTAGGCGGCGCGAATATTTTAGACATCACAGCTGATCCGACAACTACACCACAGACAGAGAGAATGATGCGGATAAATTGGAAGAAATGGTGGCAAGTATTTTACACAGTAGTGGATTACGTAA-----------------------------------------------------------------------
>MG452914.1_RVA/Cow-wt/BRA/1464-MS/2008/G6PX
-------------GATATACCACAATTCTAATCTTCTTGACATCAATTATATTGTTGAACTATATCTTGAAATCGATAACGAGAATAATGGACTATATAATTTACAGATTTCTGCTTATAGCGATGATCTTGGCCACCATGATAAATGCCCAGAATTATGGAGTGAATTTACCAATTACAGGTTCAATGGATACTGCGTATGCAAACGCTACACAAAGTGAACCATTTTTGACATCAACTCTTTGCTTGTATTATCCTGTTGAGGCATCAAACGAAATAGCTGATACCGAATGGAAAGATACTTTGTCACAACTGCTTTTAACAAAAGGATGGCCAACAGGATCGGTGTACTTTAAAGAATATGTTGATATAGCGGCCTTTTCAGTGGAACCACAGCTGTACTGTGATTACAATTTAGTTTTAATGAAATATGACTCTACGCAGGAATTAGATATGTCTGAATTGGCCGATCTCATATTGAATGAATGGCTGTGCAACCCTATGGACATAACGCTGTATTATTATCAACAGACCGATGAAGCAAATAAATGGATATCAATGGGTTCTTCTTGCACAGTCAAAGTGTGTCCATTAAATACGCAAACGCTTGGTATTGGATGTCTAATAACTAATCCAGATACGTTTGAAACAGTTGCGACGGCGGAGAAGTTAGTGATTACAGATGTTGTGGATGGTGTTAATCATAAATTGAACATCACAACAACAACATGTACCATACGTAACTGTAAAAAATTAGGACCAAGAGAGAATGTAGCAGTTATACAGGTAGGCGGCGCGAATATTTTAGACATCACATCTGACCCGACAACTACACCACAGACAGAGAGAATGATGCGAATAAATTGGAAGAAATGGTGGCAAGTATTTTACACAGTAGTGGATTACG--------------------------------------------------------------------------
>MG452915.1_RVA/Cow-wt/BRA/1555-MS/2009/G6PX
-------------GATATACCACAATTCTAATCTTCTTGACATCAATTATATTGTTGAACTATATCTTGAAATCGATAACGAGAATAATGGACTATATAATTTACAGATTTCTGCTTATAGCGATGATCTTGGCCACCATGATAAATGCCCAGAATTATGGAGTGAATCTACCAATTACAGGTTCAATGGATACTGCGTATGCAAACGCTACACAAAGTGAACCATTTTTGACATCAACTCTTTGCTTGTATTATCCTGTTGAGGCATCAAACGAAATAGCTGATACCGAATGGAAAGATACTTTGTCACAACTGCTTTTAACAAAAGGATGGCCAACAGGATCGGTGTACTTTAAAGAATATGTTGATATAGCGGCCTTTTCAGTGGAACCACAGCTGTACTGTGATTACAATTTAGTTTTAATGAAATATGACTCTACGCAGGAATTAGATATGTCTGAGTTGGCCGATCTCATATTGAATGAATGGCTGTGCAACCCTATGGACATAACGCTGTATTATTATCAACAGACCGATGAAGCAAATAAATGGATATCAATGGGTTCTTCTTGCACAGTTAAAGTGTGTCCATTAAATACGCAAACGCTTGGTATTGGATGTCTAATAACTAATCCAGATACGTTTGAAACAGTTGCGACGGCGGAGAAGTTAGTGATTACAGATGTTGTGGATGGTGTTAATCATAAATTGAACGTCACAACAACAACATGTACCATACGTAACTGTAAAAAATTAGGACCAAGAGAGAATGTAGCAGTTATACAGGTAGGCGGCGCGAATATTTTAGACATCACAGCTGACCCGACAACTACACCACAGACAGAGAGAATGATGCGAATAA-----------------------------------------------------------------------------------------------------------------------
>MG452883.1_RVA/Cow-wt/BRA/156-MS/2013/G6P5
------------------------------------------------ATATTATTGAATTATATCTTGAAATCGATAACGAGAATAATGGACTATATAATTTACAGATTTCTACTTGTAGTGATGATCTTGGCCACCATGATAAATGCCCAAAACTATGGAGTGAATTTACCAATTACAGGTTCAATGGATACTGCGTATGCAAACGCTACACAAAGTGAACCATTTTTGACATCAACTCTTTGCTTGTATTATCCTGTTGAGGCATCAAACGAAATGGCTGATACCGAATGGAAAGATACTTTGTCACAACTGCTCTTAACAAAAGGATGGCCAACAGGATCGGTGTACTTTAAAGAATATGTTGATATAGCGGCCTTTTCAGTGGAACCACAGCTGTACTGTGATTACAATTTAGTTTTAATGAAATATGACTCTACGCAGGAATTAGATATGTCTGAATTGGCCGATCTCATATTGAATGAATGGCTGTGCAACCCTATGGACATAACGCTGTATTATTATCAACAGACCGATGAAGCAAATAAATGGATATCAATGGGTTCTTCTTGCACAGTCAAAGTGTGTCCATTAAATACGCAAACGCTTGGTATTGGATGTCTAATAACTAATCCAGATACGTTTGAAACAGTTGCGACGGCGGAGAAGTTAGTGATTACAGATGTTGTGGATGGTGTTAATCATAAATTGAACGTCACAACAACAACATGTACCATACGCAACTGTAAAAAATTAGGACCAAGAGAGAATGTAGCAGTTATACAGGTAGGCGGCGCGAATATTTTAGACATCACAGCTGACCCGACAACTACACCACAGACAGAGAGAATGATGCGAATAAATTGGAAGAAATGGTGGCAAGTATTTTACACAGTAGTGGATTAC---------------------------------------------------------------------------
>MG452878.1_RVA/Cow-wt/BRA/1780-PR/2012/G6P5
-------------GATATACCACAATTCTAATCTTCTTGACATCAATTATATTATTGAATTATATCTTGAAATCGATAACGAGAATAATGGACTATATAATTTACAGATTTCTGCTTATAGTGATGATCTTGGCCACCATGATGAATGCCCAAAATTATGGAGTGAATTTACCAATTACAGGTTCAATGGATGCTGCGTATGCAAACGCTACACAAAGTGAACCATTTTTGGCATCAACTCTTTGCTTGTATTATCCTGTTGAGGCATCAAACGAAATGGCTGATACCGAATGGAAAGATACTTTGTCACAACTGCTCTTAACAAAAGGATGGCCAACAGGATCGGTGTACTTCAAAGAATATGTTGATATAGCGGCCTTTTCAGTGGAACCACAGCTGTACTGTGATTACAATTTAGTTTTAATGAAATATGACTCTACGCAGGAATTAGATATGTCTGAATTGGCCGATCTCATATTGAATGAATGGCTGTGCAACCCTATGGACATAACGCTGTATTATTATCAACAGACCGATGAAGCAAATAAATGGATATCAATGGGTTCTTCTTGCACAGTCAAAGTGTGTCCATTAAATACGCAAACGCTTGGTATTGGATGTCTAATAACTAATCCAGATACGTTTGAAACAGTTGCGACGGCGGAGAAGTTAGTGATTACAGATGTCGTGGATGGTGTTAATCATAAATTGAACGTCACAACAACAACGTGTACAATACGTAACTGTAAAAAATTAGGACCAAGAGAGAATGTAGCAGTTATACAGGTAGGCGGCGCGAATATTTTAGACATCACAGCTGACCCGACAACTACACCACAGACAGAGAGAATGATGCGAATAAATTGGAAGAAATGGTGGCAAGTATTTTACACAGTAGTGGATTACGTA------------------------------------------------------------------------
>MG452902.1_RVA/Cow-wt/BRA/319-PR/2014/G6P5
--------------------------------------------------------------------------------------------------------CAGATTTCTGCTTATAGTGATGATCTTGGCCACCATGATGAATGCCCAAAATTATGGAGTGAATTTACCAATTACAGGTTCAATGGATGCTGCATATACAAACGCTACACAAAGTGAACCATTTTTGGCATCAACTCTTTGCTTGTATTATCCTGTTGAGGCATCAAACGAAATGGATGACACCGAATGGAAAGATACTTTGTCACAACTGCTCTTAACAAAAGGATGGCCAACAGGATCGGTGTATTTCAAAGAATATGTTGATATAGCGGCCTTTTCAGTGGAACCACAGCTGTACTGTGATTACAATTTAGTTTTAATGAAATATGACTCTACGCAGGAATTAGATATGTCTGAATTGGCCGATCTCATATTGAATGAATGGCTGTGCAACCCTATGGACATAACGCTGTATTATTATCAACAGACCGATGAAGCAAATAAATGGATATCAATGGGTTCTTCTTGCACAGTCAAAGTGTGTCCATTAAATACGCAAACGCTTGGTATTGGATGTCTAATAACTAACCCAGATACGTTTGAAACAGTTGCGACGGCGGAGAAGTTAGTGATTACAGATGTCGTGGATGGTGTTAATCATAAATTGAACGTCACAACAACAACATGTACCATACGCAACTGTAAAAAATTAGGACCAAGAGAGAATGTAGCAGTTATACAGGTGGGCGGCGCGAATATTTTAGACATCACAGCTGACCCGACAACTACACCACAGACAGAGAGAATGATGCGAATAAATTGGAAGAAATGGTGGCAAGTATTTTACACAGTAGTGGATTACGTAAACCAGATAATTCAAACGATGTC-------------------------------------------------
>MG452897.1_RVA/Cow-wt/BRA/2055-PR/2014/G6P5
------------------------------------------------------------TATATCTTGAAATCGATAACGAGAATAATGGACTATATAATCTACAGATTTCTGCTTATAGTGATGATCTTGGCCACCATGATGAATGCCCAAAATTATGGAGTGAATTTACCAATTACAGGTTCAATGGATGCTGCGTATGCAAACGCTACACAAAGTGAACCATTTTTGGCATCAACTCTTTGCTTGTATTATCCTGTTGAGGCATCAAACGAAATGGATGATACCGAATGGAAAGATACTTTGTCACAACTGCTCTTAACAAAAGGATGGCCAACAGGATCGGTGTATTTCAAAGAATATGTTGATATAGCGGCCTTTTCAGTGGAACCACAGCTGTACTGTGATTACAACTTAGTTTTAATGAAATATGACTCTACGCAGGAATTAGATATGTCTGAATTGGCCGATCTTATATTGAATGAATGGCTGTGCAACCCTATGGACATAACGCTGTATTATTATCAACAGACCGATGAAGCAAATAAATGGATATCAATGGGTTCTTCTTGCACAGTCAAAGTGTGTCCATTAAATACGCAAACGCTTGGTATTGGATGTCTAATAACTAACCCAGATACGTTTGAAACAGTTGCGACGGCGGAGAAGTTAGTGATTACAGATGTCGTGGATGGTGTTAATCATAAATTGAACGTCACAACAACAACATGTACCATACGCAACTGTAAAAAATTAGGACCAAGAGAGAATGTAGCAGTTATACAGGTGGGCGGCGCGAATATTTTAGACATCACAGCTGACCCGACAACTACACCACAGACAGAGAGAATGATGCGAATAAATTGGAAGAAATGGTGGCAAGTATTTTACACAGTAGTGGATTACGTA------------------------------------------------------------------------
>MG452886.1_RVA/Cow-wt/BRA/231-PR/2013/G6P5
---------------------ACAACTCTAATCTTCTTGACATCAATTATATTATTGAATTATATCTTGAAATCGATAACGAGAATAATGGACTATATAATCTACAGATTTCTGCTTATAGTGATGATCTTGGCCACCATGATGAATGCCCAAAATTATGGAGTGAATTTACCAATTACAGGTTCAATGGATGCTGCGTATGCAAACGCTACACAAAGTGAACCATTTTTGGCATCAACTCTTTGCTTGTATTATCCTATTGAGGCATCAAACGAAATGGATGATACCGAATGGAAAGATACTTTGTCACAACTGCTCTTAACAAAAGGATGGCCAACAGGATCGGTGTATTTCAAAGAATATGTTGATATAGCGGCCTTTTCAGTGGAACCACAGCTGTACTGTGATTACAATTTAGTTTTAATGAAATATGACTCTACGCAGGAATTAGATATGTCTGAATTGGCCGATCTCATATTGAATGAATGGCTGTGCAACCCTATGGACATAACGCTGTATTATTATCAACAGACCGATGAAGCAAATAAATGGATATCAATGGGTTCTTCTTGCACAGTCAAAGTGTGTCCATTAAATACGCAAACGCTTGGTATTGGATGTCTAATAACTAACCCAGATACGTTTGAAACAGTTGCGACGGCGGAGAAGTTAGTGATTACAGATGTCGTGGATGGTGTTAATCATAAATTGAACGTCACAACAACAACATGTACCACACGCAACTGTAAAAAATTAGGACCAAGAGAGAATGTAGCAGTTATACAGGTGGGCGGCGCGAATATTTTAGACATCACAGCTGACCCGACAACTACACCACAGACAGAGAGAATGATGCGAATAAATTGGAAGAAATGGTGGCAAGTATTTTACACAGTAGTGGATTACGTAAACCAGATAATTCAAACGATGTCCAAAAGATCTAGATCACTTAATT--------------------------
>MG452887.1_RVA/Cow-wt/BRA/236-PR/2013/G6P5
----------TTGAATATACCACAACTCTAATCTTCTTGACATCAATTATATTATTGAATTATATCTTGAAATCGATAACGAGAATAATGGACTATATAATCTACAGATTTCTGCTTATAGTGATGATCTTGGCCACCATGATGAATGCCCAAAATTATGGAGTGAATTTACCAATTACAGGTTCAATGGATGCTGCGTATGCAAACGCTACACAAAGTGAACCATTTTTGGCATCAACTCTTTGCTTGTATTATCCTGTTGAGGCATCAAACGAAATGGATGATACCGAATGGAAAGATACTTTGTCACAACTGCTCTTAACAAAAGGATGGCCAACAGGATCGGTGTATTTCAAAGAATATGTTGATATAGCGGCCTTTTCAGTGGAACCACAGCTGTACTGTGATTACAATTTAGTTTTAATGAAATATGACTCTACGCAGGAATTAGATATGTCTGAATTGGCCGATCTCATATTGAATGAATGGCTGTGCAACCCTATGGACATAACGCTGTATTATTATCAACAGACCGATGAAGCAAATAAATGGATATCAATGGGTTCTTCTTGCACAGTCAAAGTGTGTCCATTAAATACGCAAACGCTTGGTATTGGATGTCTAATAACTAACCCAGATACGTTTGAAACAGTTGCGACGGCGGAGAAGTTAGTGATTACAGATGTCGTGGATGGTGTTAATCATAAATTGAACGTCACAACAACAACATGTACCATACGCAACTGTAAAAAATTAGGACCAAGAGAGAATGTAGCAGTTATACAGGTGGGCGGCGCGAATATTTTAGACATCACAGCTGACCCGACAACTACACCACAGACAGAGAGAATGATGCGAATAAATTGGAAGAAATGGTGGCAAGTATTTTACACAGTAGTGGATTACGTAAACCAGATAATTCAAACGATGTCCAAAAGATCTAGATCACTTAAT---------------------------
>MG452888.1_RVA/Cow-wt/BRA/237-PR/2013/G6P5
------------------------------------------------------TTGAATTATATCTTGAAATCGATAACGAGAATAATGGACTATATAATCTACAGATTTCTGCTTATAGTGATGATCTTGGCCACCATGATGAATGCCCAAAATTATGGAGTGAATTTACCAATTACAGGTTCAATGGATGCTGCGTATGCAAACGCTACACAAAGTGAACCATTTTTGGCATCAACTCTTTGCTTGTATTATCCTGTTGAGGCATCAAACGAAATGGATGATACCGAATGGAAAGATACTTTGTCACAACTGCTCTTAACAAAAGGATGGCCAACAGGATCGGTGTATTTCAAAGAATATGTTGATATAGCGGCCTTTTCAGTGGAACCACAGCTGTACTGTGATTACAATTTAGTTTTAATGAAATATGACTCTACGCAGGAATTAGATATGTCTGAATTGGCCGATCTCATATTGAATGAATGGCTGTGCAACCCTATGGACATAACGCTGTATTATTATCAACAGACCGATGAAGCAAATAAATGGATATCAATGGGTTCTTCTTGCACAGTCAAAGTGTGTCCATTAAATACGCAAACGCTTGGTATTGGATGTCTAATAACTAACCCAGATACGTTTGAAACAGTTGCGACGGCGGAGAAGTTAGTGATTACAGATGTCGTGGATGGTGTTAATCATAAATTGAACGTCACAACAACAACATGTACCATACGCAACTGTAAAAAATTAGGACCAAGAGAGAATGTAGCAGTTATACAGGTGGGCGGCGCGAATATTTTAGACATCACAGCTGACCCGACAACTACACCACAGACAGAGAGAATGATGCGAATAAATTGGAAGAAATGGTGGCAAGTATTCTACACAGTAGTGGATTACGTAAACCAGATAATTCAAACGATGTCCAAAAGATCTAGATCACTTA-----------------------------
>KX121172.1_RVA/Cow-wt/BRA/THAF16/2013/G6P5
---------------------------------------------------------------ACTTTGAAGTCAATAACAAGAATGATGGACTATATAATTTACAGATTCCTGCTTGTAGTAGTAGTCTTAGCCACCATGATAAACGCGCAGAATTATGGAGTAAATTTGCCAATTACAGGTTCAATGGATACTGCGTATGCAAATTCTACGCAAAGTGAACCATTTTTGACGTCAACTCTATGCTTGTACTATCCTGTTGATGCACCAAACGAAATAGCTGATACTGAATGGAAAGATACTCTGTCACAACTATTTTTGACAAAAGGATGGCCAACAGGATCGGTGCACTTTAGAGAATATGCTAATATAGCGGCCTTTTCAGTGGAACCACAGTTGTATTGTGACTATAATTTAGTTTTAATGAAGTATGATTCTACACAGGAGTTAGATATGTCTGAATTGGCCGATCTTATATTGAACGAGTGGCTGTGCAATCCAATGGACATAACGCTGTACTATTATCAGCAGACCGATGAGGCAAATAAATGGATATCAATGGGTTCTTCTTGCACGGTTAAAGTGTGTCCATTAAATACGCAAACGCTTGGTATTGGATGTCTAATAACTAACCCAGACACGTTCGAAACAGTTGCGACAGCGGAAAAGTTAGTGATTACAGATGTCGTAGATGGTGTCAACCATAAATTAAACATCACAACAGAAACGTGCACTATGCGCAACTGTAAAAAGTTAGGGCCAAGGGAGAACGTAGCAGTTATACAGGTAGGCGGCGCGAATGTTTTAGACATCACGGCTGATCCAACAACTGCACCGCAGACAGAGAGAATGATGCGAATAAATTGGAAAAG-------------------------------------------------------------------------------------------------------------
>KX121173.1_RVA/Cow-wt/BRA/THAF22/2013/G6P5
---------------------------------------------------------------ACTTTGAAGTCAATAACAAGAATGATGGACTATATAATTTACAGATTCCTGCTTGTAGTAGTAGTCTTAGCCACCATGATAAACGCGCAGAATTATGGAGTAAATTTGCCAATTACAGGTTCAATGGATACTGCGTATGCAAATTCTACGCAAAGTGAACCATTTTTGACGTCAACTCTATGCTTGTATTATCCTGTTGATGCACCAAACGAAATAGCTGATACTGAATGGAAAGATACTCTGTCACAACTATTTTTGACAAAAGGATGGCCAACAGGATCGGTGCACTTTAGAGAATATGCTAATATAGCGGCCTTTTCAGTGGAACCACAGTTGTATTGTGACTATAATTTAGTTTTAATGAAGTATGATTCTACACAGGAGTTAGATATGTCTGAATTGGCCGATCTTATATTGAACGAGTGGCTGTGCAATCCAATGGACATAACGCTGTACTATTATCAGCAGACCGATGAGGCAAATAAATGGATATCAATGGGTTCTTCTTGCACGGTTAAAGTGTGTCCATTAAATACGCAAACGCTTGGTATTGGATGTCTAATAACTAATCCAGACACGTTCGAAACAGTTGCGACAACGGAAAAGTTAGTGATTACAGATGTCGTAGATGGTGTCAACCATAAATTAAACATCACAACAGAAACGTGCACTATGCGCAACTGTAAAAAGTTAGGACCAAGGGAGAACGTAGCAGTTATACAGGTAGGCGGCGCGAATGTTTTAGACATCACGGCTGATCCAACAACTGCACCGCAGACAGAGAGAATGATGCGAATAAATTGGAAAAG-------------------------------------------------------------------------------------------------------------
>RVA/Cow-wt/ARG/5595DR_D_BA/2010/G6P5
ATGTATGGTATTGAATATACCACAATTCTAATCTTCTTGACATCGATTACATTGGTGAATTATATCTTAAAATCAATAACGAGAATAATGGACTATATAATTTACAGATTTTTGCTTATAGTAGCAATCTTAGCCACCATGATAAATGCGCAAAATTATGGAGTGAATTTGCCAATTACAGGTTCAATGGATACTGCGTATGCAAACTCTACGCAAAGTGAGCCATTTTTGACATCAACTCTTTGTTTGTATTATCCTGTTGAGGCATCAAACGAAATAGCTGATACCGAGTGGAAAGATACCTTATCACAACTATTTTTGACAAAAGGATGGCCAACAGGATCGGTGTACTTTAAAGAATATACTGATATAGCGGCTTTTTCAGTGGAACCACAGCTGTACTGTGATTATAATTTAGTCTTAATGAAATATGATTCTACACAGGAACTAGATATGTCCGAATTAGCCGATCTTATACTGAACGAATGGTTGTGCAATCCAATGGACATAACGCTGTATTATTATCAACAAACTGATGAAGCAAATAAGTGGATATCGATGGGTTCTTCTTGCACAATCAAAGTGTGTCCATTAAATACGCAGACACTTGGTATTGGATGTCTAATAACTAACCCAGACACGTTTGAGACAGTTGCGATAACAGAGAAGCTGGGGATTACAGATGTTGTAGATGGTGTTAACCATAAATTGAACGTCACAACAACAACATGCACCATACGCAACTGTAAAAAATTGGGACCAAGGGAAAACGTAGCAGTCATACAGGTAGGCGGCGCGAATATTTTAGACATCACAGCTGATCCAACGACTACACCACAGACAGAGAGAATGATGCGAATAAATTGGAAAAAATGGTGGCAAGTGTTCTACACAGTGGTGGATTATGTCAATCAAATAATTCAGACGATGTCCAAAAGATCTAGATCGCTTAATTCGTCAGCGTTCTATTATAGGGTATAG
>KC895760.1_RVA/Cow-wt/ARG/B1115_B_Co/2000/G6P5
ATGTATGGTATTGAATATACCACAATTCTAATCTTCTTGACATCGATTACATTGTTGAATTATATATTAAAATCAATAACGAGAATAATGGACTATATAATTTATAGATTTCTGCTTATAGTAGTGATCTTTGTCACCATAATAAATGCGCAAAACTATGGAGTAAATTTGCCAATTACAGGTTCAATGGATACTGTGTATGCAAACTCTACACAAAGTGAGCCATTTTTGACATCAACCCTTTGTTTGTATTATCCTGTTGAGGCATCGAACGAAATAGCTGATACTGAATGGAAAGATACCTTATCACAACTGTTCTTGACAAAAGGATGGCCAACAGGATCAGTATACTTTAAAGAATATACTGATATAGCGGCCTTTTCAGTGGAACCACAGTTGTACTGCGATTACAATTTAGTTTTAATGAAATATGACTCTACACAAGAACTAGATATGTCTGAATTGGCCGATCTTATATTGAATGAATGGCTGTGTAATCCAATGGATATAACGCTATATTATTATCAGCAGACTGATGAAGCGAATAAATGGATCTCAATGGGCTCTTCTTGCACGGTTAAAGTGTGTCCATTAAATACGCAGACACTTGGTATTGGATGTTTAATAACTAATCCAGACACGTTTGAAACAGTTGCGACAACGGAGAAATTAGTGATTACAGATGTTGTAGATGGTGTCAACCACAAACTAAACGTCACAACGGCAACGTGCACCATACGCAACTGTAAAAAGTTAGGACCAAGGGAGAACGTAGCAGTCATACAGGTAGGTGGCGCGAACGTTTTAGACATCACAGCTGATCCAACAACTATACCACAGACAGAGAGAATGATGCGAATAAATTGGAAAAAATGGTGGCAAGTGTTTTACACGGTAGTGGATTACGTTAACCAGATAATTCAGACGATGTCCAAAAGATCTAGATCGCTTAATTCGTCGGCGTTCTACTATAGAGTGTAG
>KC895782.1_RVA/Cow-wt/ARG/B3515_BA/2008/G6P1
ATGTATGGTATTGAATATACCACAATTCTAATCTTCTTGACATCGATTACATTATTGAATTATATATTAAAATCAATAACGAGAATAATGGACTATATAATTTATAGATTTCTGCTTATAGTAGTGATCTTGGCCACCGTAATAAATGCGCAAAACTATGGAGTAAATTTGCCAATTACAGGTTCAATGGATACTGCGTATGCAAACTCTACACAAAGTGAGCCATTTTTAACGTCAACCCTTTGTTTGTATTATCCTGTTGAGGCATCAAACGAAATAGCTGATACTGAATGGAAAGATACCTTATCACAACTGTTCTTGACAAAAGGATGGCCAACAGGATCAGTATACTTTAAAGAATATGCTGATATAGCGGCCTTTTCAGTGGAACCACAGTTGTACTGCGATTACAATTTAGTTTTAATGAAATATGACTCTACACAAGGACTAGATATGTCTGAATTGGCCGATCTTATATTGAATGAATGGCTGTGTAATCCAATGGACATAACGCTATATTATTATCAGCAGACTGATGAAGCGAATAAATGGATCTCAATGGGCTCTTCTTGCACGGTTAAAGTGTGTCCATTAAATACGCAAACACTTGGTATTGGATGTTTAATAACTAATCCAGACACGTTTGAAACAGTTGCGACAACGGAGAAATTAGTGATTACAGATGTTGTAGATGGTGTCAACCACAAACTAAACGTCACAACGGCAACGTGTACCATACGCAACTGTAAAAAGTTAGGACCAAGGGAGAACGTAGCAGTCATACAGGTAGGTGGCGCGAACGTTTTAGACATCACAGCTGATCCAACAACTATACCACAGACAGAGAGAATGATGCGAATAAATTGGAAAAAATGGTGGCAAGTGTTTTACACGGTAGTGGATTATGTTAACCAGATAATTCAGACGATGTCCAAAAGATCTAGATCGCTTAATTCGTCGGCGTTCTACTATAGAGTGTAG
>MN649729.1_RVA/Cow-wt/URY/LVMS3075/2016/G6P5
------GGTATTGAATTTTCCACAATTCTWATCTTCTKGACATCGATTACATTATTGAATTATATATTAAAATCAATAACGAGAATAATGGACTATATAATTTATAGATTTTTGCTTATAGTAGTGATCTTGGCCACCATAATAAATGCGCAGAACTATGGAATAAATTTGCCAATTACAGGTTCAATGGATACTGCGTATGCAAATTCTACACAAAATGAGCCATTTTTGACATCAACCCTTTGCTTGTATTATCCTGTTGAGGCATCAAACGAAATAGCTGATACTGAATGGAAAGATACCTTATCGCAACTGTTCTTGACAAAAGGATGGCCAACAGGATCAGTTTACTTTAAAGAATATACTGACATAGCGGCCTTTTCAGTGGAACCACAGCTGTACTGCGATTACAATTTAGTTTTAATGAAATATGACTCTACACAAGAGCTAGACATGTCTGAATTGGCCGATCTTATATTAAATGAATGGCTGTGCAATCCAATGGACATAACGTTATATTATTATCAGCAGACTGATGAGGCGAATAAATGGATATCAATGGGCTCTTCTTGCACGGTTAAAGTGTGTCCATTAAATACACAAACACTTGGTATTGGATGTCTAATAACTAATCCAGACACGTTTGAAACAGTTGCGACAACGGAGAAATTAGTAATCACAGATGTTGTAGATGGTGTCAACCACAAACTAAACGTCACAACGGCAACGTGTACCATACGCAACTGTAAGAAGTTAGGACCAAGGGAGAACGTAGCAGTCATACAGATAGGTGGCGCGAACGTTTTAGACATCACAGCTGATCCAACAACTACACCACAGACGGAGAGAATGATGCGAATAAATTGGAAAAAATGGTGGCAAGTGTTTTACACGGTAGTGGATTACGTCAACCAAATAATTCAGACGATGTCCAAAAGATCTAGATCGCTTAATTCGTCGGCGTTCTACTATAGAGTGTAG
>KC895769.1_RVA/Cow-wt/ARG/B3207_BA/2006/G6P5
ATGTATGGTATTGAATATACCACAATTCTAATCTTCTTGACATCGATTACATTATTGAATTATATATTAAAATCAATAACGAGAATAATGGACTATATAATTTATAGATTTTTGCTTATAGTAGTGATCTTGGCCACCATAATATATGCGCAAAACTATGGAGTAAATTTGCCAATTACAGGTTCAATGGATACTGCGTATGCAAATTCTACACAAAATGAGCCATTTTTGACATCAACCCTTTGCTTGTATTATCCTGTTGAGGCATCAAATGAAATAGCTGATACTGAATGGAAAGATACCTTATCGCAACTGTTCTTGACAAAAGGATGGCCAACAGGATCAGTTTACTTTAAAGAATATGCTGATATAGCGGCCTTTTCAGTGGAACCACAGTTGTACTGCGATTACAACTTAGTTTTAATGAAATATGACTCTACACAAGAGCTAGATATGTCTGAATTGGCCGATCTTATATTGAATGAATGGCTGTGCAATCCAATGGACATAACGCTGTATTATTATCAGCAGACTGATGAAGCGAATAAATGGATATCAATGGGCTCTTCTTGCACGGTTAAAGTGTGTCCATTAAATACACAAACACTTGGTATTGGATGTCTAATAACTAATCCAGACACGTTTGAAACAGTTGCGACAACGGAGAAATTAGTGATCACAGATGTTGTAGATGGTGTCAACCACAAACTAAACGTCACAACGGCAACGTGTACTATACGCAACTGTAAAAAATTAGGACCAAGGGAGAACGTAGCAGTCATACAAGTAGGTGGCGCGAACGTTTTAGACATCACAGCTGATCCAACAACTACACCACAGACGGAGAGAATGATGCGAATAAATTGGAAAAAATGGTGGCAAGTGTTTTACACGGTAGTGGATTACGTCAACCAAATAATTCAGACGATGTCCAAAAGATCTAGATCGCTTAATTCGTCGGCGTTCTACTATAGAGTGTAG
>RVA/Cow-wt/ARG/10155TSIL_D_BA/2010/G6P5
ATGTATGGTATTGAATATACCACAATTCTAATCTTCTTGACATCGATTACATTATTGAATTATATATTAAAATCAATAACGAGAATAATGGACTATATAATTTATAGATTTTTACTTATAGTAGTGATCTTGGCCACCATAATAAATGCGCAAAACTATGGAGTAAATTTGCCAATTACAGGTTCAATGGATACTGCGTATGCAAATTCTACACAAAATGAGCCATTTTTGACATCAACTCTTTGCTTGTATTATCCTGTTGAGGCATCAAACGAAATAGCTGATACTGAATGGAAAGATACCTTATCGCAACTGCTCTTGACAAAAGGATGGCCAACAGGATCAGTTTACTTTAAAGAATATGCTGATATAGCGGCCTTTTCAGTGGAACCACAGTTGTACTGCGATTACAATTTAGTTTTAATGAAATATGACTCTACACAAGAGCTAGATATGTCTGAATTGGCCGATCTTATATTGAATGAATGGCTGTGCAATCCAATGGACATAACGCTGTATTATTATCAGCAGACTGATGAAGCGAATAAATGGATATCAATGGGTTCTTCTTGCACGGTTAAAGTGTGTCCATTAAATACACAAACACTTGGTATCGGATGTCTAATAACTAATCCAGACACGTTTGAAACAGTTGCGACAACGGAGAAATTAGTGATCACAGATGTTGTAGATGGTGTCAACCACAAACTAAACGTCACAACGGCAACGTGTACCATACGCAACTGTAAAAAGTTAGGACCAAGGGAGAACGTAGCAGTCATACAAGTAGGTGGCGCGAACGTTTTAGACATCACAGCTGATCCAACAACTACACCACAGACGGAGAGAATGATGCGAATAAATTGGAAAAAATGGTGGCAAGTGTTTTACACGGTAGTGGATTACGTCAACCAAATAATTCAGACGATGTCCAAAAGATCTAGATCGCTTAATTCGTCGGCGTTCTACTATAGAGTGTAG
>KC895755.1_RVA/Cow-wt/ARG/B2592_B_Co/2004/G6P11
ATGTATGGTATTGAATATACCACAATTCTAATCTTCTTGACATCGATTACATTATTGAATTATATATTAAAATCAATAACGAGAATAATGGACTATATAATTTATAGATTTTTGCTTATAGTAGTGATCTTGGCCACCATAATAAATGCGCAAAACTATGGAGTAAATTTGCCAATTACAGGTTCAATGGATACTGCGTATGCAAATTCTACACAAAATGAGCCATTTTTGACATCAACTCTTTGCTTGTATTACCCTGTTGAGGCATCAAACGAAATAGCTGATACTGAATGGAAAAATACCTTATCGCAACTATTCTTGACAAAAGGATGGCCAACAGGATCAGTTTACTTTAAAGAATATGCTGATATAGCGGCCTTTTCAGTGGAACCACAGTTGTACTGCGATTACAATTTAGTTTTAATGAAATATGACTCTACACAAGAGCTAGATATGTCTGAATTGGCCGATCTTATATTGAATGAATGGCTGTGCAATCCAATGGACATAACGCTGTATTATTATCAGCAGACTGATGAAGCGAATAAATGGATATCAATGGGTTCTTCTTGCACGGTTAAAGTGTGTCCATTAAATACACAAACACTTGGTATTGGATGTCTAATAACTAATCCAGACACGTTTGAAACAGTTGCGACAACGGAGAAATTAGTGATCACAGATGTTGTAGATGGTGTCAACCACAAACTAAACGTCACAACGGCGACGTGTACCATACGCAACTGTAAAAAGTTAGGACCAAGGGAGAACGTAGCAGTCATACAAGTAGGTGGCGCGAACGTTTTAGACATCACAGCTGATCCAACAACTACACCACAGACGGAGAGAATGATGCGAATAAATTGGAAAAAATGGTGGCAAGTGTTTTACACGGTAGTGGATTACGTCAACCAAATAATTCAGACGATGTCCAAAAGATCTAGATCGCTTAATTCGTCGGCGTTCTACTATAGAGTGTAG
>DQ631823.1_RVA/Cow-wt/ARG/B784/1999/G6P5
ATGTATGGTATTGAATATATCACAATGATAATCTACTTGACATCGATTTCATTATTGAATTATATATTAAAATCAATAACGAGAGTAATGGACTATATAATTTATAGATTTCTGCTTATAGTAGTGATCTTGGCCACCATAATAAATGCGCAAAACTATGGAGTAAATTTGCCAATTACAGGTTCAATGGATACTGCGTATGCAAATTCTACACAAAATGAGCCATTTTTGACATCAACCCTTTGCTTGTATTATCCTGTTGAGGCATCAAACGAAATAGCTGATACTGAATGGAAAGATACCTTATCGCAACTGTTCTTGACAAAAGGATGGCCAACAGGATCAGTTTACTTTAAAGAATATGCTGATATAGCGGCCTTTTCAGTGGAACCGCAGTTGTACTGCGATTACAATTTAGTTTTAATGAAATATGACTCTACACAAGAGCTAGATATGTCTGAATTGGCCGATCTTATATTGAATGAATGGCTGTGCAATCCAATGGACATAACGCTATATTATTATCAGCAGACTGATGAAGCGAATAAATGGATATCAATGGGCTCTTCTTGCACGGTTAAAGTGTGTCCATTAAATACGCAAACACTTGGTATTGGATGTCTAATAGCTAATCCAGACACGTTTGAAACAGTTGCGACAACGGAGAAATTAGTGATCACAGATGTTGTAGATGGTGTCACCCACAAACTAAACGTCACAACGGCAACGTGTACCATACGCAACTGTAAAAAGTTAGGACCAAGGGAGAACGTAGCAGTCATACAGGTAGGTGGCGCGAACGTTTTAGACATCACAGCTGATCCAACAACTACACCACAGACAGAGAGAATGATGCGAATAAATTGGAAAAAATGGTGGCAAGTGTTTTACACGATAGTGAATTACGTCAACCAAATAATTCAAACGATATCCAAAATATCTAGATCGCTTAATTCGTCGGCATTCTACTATAGAGTGTAG
>MN649683.1_RVA/Cow-wt/URY/LVMS684/2015/G6P5
---------------TATACCACAATTCTAATCTTCTTGACATCGATTACATTATTGAATTATATATTAAAATCAATAACGAGAATAATGGACTATATAATTTATAGATTTCTGCTTATAGTAGTGATCTTGGCCACCGTAATAAATGCGCAAAATTATGGAGTAAATTTGCCAATTACAGGTTCAATGGATACTGCGTATGCAAACTCTACACAAAATGAGCCATTTTTGACATCAACCCTTTGCTTATATTATCCTGTTGAGGCATCAAACGAAATAGCTGATACTGAATGGAAAGATACTTTATCGCAACTGTTCTTGACAAAAGGATGGCCGACAGGATCAGTTTACTTTAAAGAATATGCTGATATAGCGGCCTTTTCAGTGGAACCACAGTTGTACTGCGACTACAATTTAGTTTTGATGAAATATGACTCTACACAAGAACTAGATATGTCTGAATTGGCCGATCTTATATTGAATGAATGGCTGTGCAATCCAATGGACATAACGCTATATTATTATCAGCAGACTGATGAAGCGAATAAATGGATATCAATGGGCTCTTCTTGTACGGTTAAAGTGTGTCCATTAAATACGCAAACACTTGGTATTGGATGTCTAATAACTAATCCAGACACGTTTGAAACAGTTGCGACAACGGAGAAATTAGTGATCACAGATGTTGTAGATGGTGTCAACCACAAACTAAACGTCACAACGGCAACGTGTACCATACGTAACTGTAAAAAGTTGGGACCGAGGGAGAACGTAGCWGTCATACAGGTAGGTGGCGCGAACGTTTTAGACATCACAGCTGATCCWACAACTACWCCACWGACWGAGAGAATGATGCGAATAAATTGGAAAAAATGGTGGCDAGTGTTTTACWCGGTAGTGGATTATGTTAACCWAATAATTCAGACGATGTCCAAAAGATCTAGATCGCTTAATTCGTCGGC-------------------
>MN649682.1_RVA/Cow-wt/URY/LVMS677/2015/G6P5
ATGTATGGTATTGAATATACCACAATTCTAATCTTCTTGACATCGATTACATTATTGAATTATATATTAAAATCAATAACGAGAATAATGGACTATATAATTTATAGATTTCTGCTTATAGTAGTGATCTTGGCCACCGTAATAAATGCGCAAAATTATGGAGTAAATTTGCCAATTACAGGTTCAATGGATACTGCGTATGCAAACTCTACACAAAATGAGCCATTTTTGACATCAACCCTTTGCTTATATTATCCTGTTGAGGCATCAAACGAAATAGCTGATACTGAATGGAAAGATACTTTATCGCAACTGTTCTTGACAAAAGGATGGCCGACAGGATCAGTTTACTTTAAAGAATATGCTGATATAGCGGCCTTTTCAGTGGAACCACAGTTGTACTGCGACTACAATTTAGTTTTGATGAAATATGACTCTACACAAGAACTAGATATGTCTGAATTGGCCGATCTTATATTGAATGAATGGCTGTGCAATCCAATGGACATAACGCTATATTATTATCAGCAGACTGATGAAGCGAATAAATGGATATCAATGGGCTCTTCTTGTACGGTTAAAGTGTGTCCATTAAATACGCAAACACTTGGTATTGGATGTCTAATAACTAATCCAGACACGTTTGAAACAGTTGCGACAACGGAGAAATTAGTGATCACAGATGTTGTAGATGGTGTCAACCACAAACTAAACGTCACAACGGCAACGTGTACCATACGTAACTGTAAAAAGTTAGGACCGAGGGAGAACGTAGCAGTCATACAGGTAGGTGGCGCGAACGTTTTAGACATCACAGCTGATCCAACAACTACACCACAGACAGAGAGAATGATGCGAATAAATTGGAAAAAATGGTGGCAAGTGTTTTACACGGTAGTGGATTATGTTAACCAAATAATTCAGACGATGTCCAAAAGATCTAGATCGC--------------------------------
>MN649716.1_RVA/Cow-wt/URY/LVMS3018/2016/G6P5
------------------------------ATCTTCTTGACATCGATTACATTATTGAATTATATATTAAAATCAATAACGAGAATAATGGACTATATAATTTATAGATTTCTGCTTATAGTAGTGATCTCGGCCACCGTAATAAATGCGCAAAATTATGGAGTAAATTTGCCAATTACAGGTTCAATGGATACTGCGTATGCAAACTCTACACAAAATGAGCCATTTTTGACATCAACCCTTTGCTTATATTATCCTGTTGAGGCATCAAACGAAATAGCTGATACTGAATGGAAAGATACTTTATCGCAACTGTTCTTGACAAAAGGATGGCCGACAGGATCAGTTTACTTTAAAGAATATGCTGATATAGCGGCTTTTTCAGTGGAACCACAGTTGTACTGTGACTACAATTTAGTTTTAATGAAATATGACTCTACACAAGAACTAGATATGTCTGAATTGGCCGATCTTATATTGAATGAATGGCTGTGCAATCCAATGGACATAACGCTATATTATTATCAGCAGACTGATGAAGCGAATAAATGGATATCAATGGGCTCTTCTTGTACGGTTAAAGTGTGTCCATTAAATACGCAAACACTTGGTATTGGATGTCTAATAACTAATCCAGACACGTTTGAAACAGTTGCGACAACGGAAAAATTAGTGATCACAGATGTTGTAGATGGTGTCAACCACAAACTAAACGTCACAACGGCAACGTGTACCATACGCAACTGTAAAAAGTTAGGACCAAGGGAAAACGTAGCAGTCATACAGGTAGGTGGCGCGAACGTTTTAGACATCACAGCTGATCCAACAACTACACCACAGACAGAGAGAATGATGCGAATAAATTGGAAAAAATGGTGGCAAGTGTTTTACACGGTAGTGGATTATGTTAACCAAATAATTCAGACGATGTCCAAAAGATCTAGATCGCTTGATTCGTCGGCGTTCTACTATAGAGTGTAG
>MN649720.1_RVA/Cow-wt/URY/LVMS3028/2016/G6P5
ATGTATGGTATCGAATATACCCCAATTCTAATCTTCTTGACATCGATTACATTATTGAATTATATATTAAAATCAATAACGAGAATAATGGACTATATAATTTATAGATTTCTGCTTATAGTAGTGATCTCGGCCACCGTAATAAATGCGCAAAATTATGGAGTAAATTTGCCAATTACAGGTTCAATGGATACTGCGTATGCAAACTCTACACAAAATGAGCCATTTTTGACATCAACCCTTTGCTTATATTATCCTGTTGAGGCATCAAACGAAATAGCTGATACTGAATGGAAAGATACTTTATCGCAACTGTTCTTGACAAAAGGATGGCCGACAGGATCAGTTTACTTTAAAGAATATGCTGATATAGCGGCTTTTTCAGTGGAACCACAGTTGTACTGTGACTACAATTTAGTTTTAATGAAATATGACTCTACACAAGAACTAGATATGTCTGAATTGGCCGATCTTATATTGAATGAATGGCTGTGCAATCCAATGGACATAACGCTATATTATTATCAGCAGACTGATGAAGCGAATAAATGGATATCAATGGGCTCTTCTTGTACGGTTAAAGTGTGTCCATTAAATACGCAAACACTTGGTATTGGATGTCTAATAACTAATCCAGACACGTTTGAAACAGTTGCGACAACGGAAAAATTAGTGATCACAGATGTTGTAGATGGTGTCAACCACAAACTAAACGTCACAACGGCAACGTGTACCATACGCAACTGTAAAAAGTTAGGACCAAGGGAAAACGTAGCAGTCATACAGGTAGGTGGCGCGAACGTTTTAGACATCACAGCTGATCCAACAACTACACCACAGACAGAGAGAATGATGCGAATAAATTGGAAAAAATGGTGGCAAGTGTTTTACACGGTAGTGGATTATGTTAACCAAATAATTCAGACGATGTCCAAAAGATCTAGATCGCTTGATTCGTCGGCGTTCTACTATAGAGTGTAG
>MN649693.1_RVA/Cow-wt/URY/LVMS1760/2016/G6P5
ATGTATGGTATTGAATATACCACAATTCTAATCTTCTTGACATCGATTACATTATTGAATTATATATTAAAATCAATAACGAGAATAATGGACTATATAATTTATAGATTTCTGCTTATAGTAGTGATCTTGGCCACCGTAATAAATGCGCAAAATTATGGAGTAAATTTGCCAATTACAGGTTCAATGGATACTGCGTATGCAAACTCTACACAAAATGAGCCATTTTTGACATCAACCCTTTGCTTATATTATCCTGTTGAGGCATCAAACGAAATAGCTGATACTGAATGGAAAGATACTTTATCGCAACTGTTCTTGACAAAAGGATGGCCGACAGGATCAGTTTACTTTAAAGAATATGCTGATATAGCGGCTTTTTCAGTGGAACCACAGTTGTACTGTGATTACAATTTAGTTTTAATGAAATATGACTCTACACAAGAACTAGATATGTCTGAATTGGCCGATCTTATATTGAATGAATGGCTGTGCAATCCAATGGACATAACGCTATACTATTATCAGCAGACTGATGAAGCGAATAAATGGATATCAATGGGCTCTTCTTGTACGGTTAAAGTGTGTCCATTAAATACGCAAACACTTGGTATTGGATGTCTAATAACTAATCCAGACACGTTTGAAACAGTTGCGACAACGGAGAAATTAGTGATCACAGATGTTGTAGATGGTGTCAACCACAAACTAAACGTCACAACGGCAACGTGTACCATACGCAACTGTAAAAAGTTAGGACCAAGGGAGAACGTAGCAGTCATACAGGTAGGTGGCGCGAACGTTTTAGACATCACAGCTGATCCAACAACCACACCACAGACAGAGAGAATGATGCGAATAAATTGGAAAAAATGGTGGCAAGTGTTTTACACGGTAGTGGATTATGTTAACCAAATAATTCAGACGATGTCCAATAGATCTAGATCG---------------------------------
>MN649699.1_RVA/Cow-wt/URY/LVMS2340/2016/G6P5
ATGTATGGTATTGAATATCCCACAATTTTAATTTTCTTGACATCGATTACATTATTGAATTATATATTAAAATCAATAACGAGAATAATGGACTATATAATTTATAGATTTCTGCTTATAGTAGTGATCTTGGCCACCGTAATAAATGCGCAAAATTATGGAGTAAATTTGCCAATTACAGGTTCAATGGATACTGCGTATGCAAACTCTACACAAAATGAGCCATTTTTGACATCAACCCTTTGCTTATATTATCCTGTTGAGGCATCAAACGAAATAGCTGATACTGAATGGAAAGATACTTTATCGCAACTGTTCTTGACAAAAGGATGGCCGACAGGATCAGTTTACTTTAAAGAATATGCTGATATAGCGGCTTTTTCAGTGGAACCACAGTTGTACTGTGATTACAATTTAGTTTTAATGAAATATGACTCTACACAAGAACTAGATATGTCTGAATTGGCCGATCTTATATTGAATGAATGGCTGTGCAATCCAATGGACATAACGCTATACTATTATCAGCAGACTGATGAAGCGAATAAATGGATATCAATGGGCTCTTCTTGTACGGTTAAAGTGTGTCCATTAAATACGCAAACACTTGGTATTGGATGTCTAATAACTAATCCAGACACGTTTGAAACAGTTGCGACAACGGAGAAATTAGTGATCACAGATGTTGTAGATGGTGTCAACCACAAACTAAACGTCACAACGGCAACGTGTACCATACGCAACTGTAAAAAGTTAGGACCAAGGGAGAACGTAGCAGTCATACAGGTAGGTGGCGCGAACGTTTTAGACATCACAGCTGATCCAACAACCACACCACAGACAGAGAGAATGATGCGAATAAATTGGAAAAAATGGTGGCAAGTGTTTTACACGGTAGTGGATTATGTTAACCAAATAATTCAGACGATGTCCAAAAGATCTAGATCGCTTGATTCGTCGGCGTTCTACTATAGAATGTAG
>MN649676.1_RVA/Cow-wt/URY/LVMSBarker1/2015/G6P5
---TATGGTATTGAATATACCACAATTCTAATCTTCTTGACATCGATTACATTATTGAATTATATATTAAAATCAATAACGAGAATAATGGACTATATAATTTATAGATTTCTGTTTATAGTAGTGATCTTGGCCACCATAATAAATGCGCAAAATTATGGAGTAAATTTGCCAATTACAGGTTCAATGGATACTGCGTATGCAAACTCTACACAAAATGAGCCATTTTTGACATCAACCCTTTGCTTATATTATCCTGTTGAGGCATCAAACGAAATAGCTGATACTGAATGGAAAGATACTTTATCGCAACTGTTCTTGACAAAAGGATGGCCAACAGGATCAGTTTACTTTAAAGAATATACTGATATAGCGGCCTTTTCAGTGGAACCACAGTTGTACTGCGACTACAATTTAGTTTTAATGAAATATGACTCTACACAAGAACTAGATATGTCTGAATTGGCCGATCTTATATTGAATGAATGGCTGTGCAATCCAATGGACATAACGCTATATTATTATCAGCAGACTGATGAAGCGAATAAATGGATATCAATGGGCTCTTCTTGCACGGTTAAAGTATGTCCATTAAATACGCAAACACTTGGTATTGGATGTCTAATAACTAATCCAGACACGTTTGAAACGGTTGCGACAACGGAGAAATTAGTGATCACAGATGTTGTAGATGGTGTCAACCATAAACTAAACGTCACAACAGCAACGTGTACCATACGCAACTGTAAAAAGTTAGGACCAAGGGAGAACGTAGCAGTCATACAGGTAGGTGGCGCGAACGTTTTAGATATCACAGCTGATCCAACAACTACACCACAGACAGAGAGAATGATGCGAATAAATTGGAAAAAATGGTGGCAAGTGTTTTACACGGTAGTGGATTATGTCAACCAAATAATTCAGACGATGTCCAAAAGATCTAGATCGCTTAA----------------------------
>MN649677.1_RVA/Cow-wt/URY/LVMSBarker2/2015/G6P5
ATGTATGGTATTGAATATACCACAATTCTAATCTTCTTGACATCGATTACATTATTGAATTATATATTAAAATCAATAACGAGAATAATGGACTATATAATTTATAGATTTCTGTTTATAGTAGTGATCTTGGCCACCATAATAAATGCGCAAAATTATGGAGTAAATTTGCCAATTACAGGTTCAATGGATACTGCGTATGCAAACTCTACACAAAATGAGCCATTTTTGACATCAACCCTTTGCTTATATTATCCTGTTGAGGCATCAAACGAAATAGCTGATACTGAATGGAAAGATACTTTATCGCAACTGTTCTTGACAAAAGGATGGCCAACAGGATCAGTTTACTTTAAAGAATATACTGATATAGCGGCCTTTTCAGTGGAACCACAGTTGTACTGCGACTACAATTTAGTTTTAATGAAATATGACTCTACACAAGAACTAGATATGTCTGAATTGGCCGATCTTATATTGAATGAATGGCTGTGCAATCCAATGGACATAACGCTATATTATTATCAGCAGACTGATGAAGCGAATAAATGGATATCAATGGGCTCTTCTTGCACGGTTAAAGTATGTCCATTAAATACGCAAACACTTGGTATTGGATGTCTAATAACTAATCCAGACACGTTTGAAACGGTTGCGACAACGGAGAAATTAGTGATCACAGATGTTGTAGATGGTGTCAACCATAAACTAAACGTCACAACAGCAACGTGTACCATACGCAACTGTAAAAAGTTAGGACCAAGGGAGAACGTAGCAGTCATACAGGTAGGTGGCGCGAACGTTTTAGATATCACAGCTGATCCAACAACTACACCACAGACAGAGAGAATGATGCGAATAAATTGGAAAAAATGGTGGCAAGTGTTTTACACGGTAGTGGATTATGTCAACCAAATAATTCAGACGATGTCCAAAAGATCTAGATCGCTTAATTCGTCGGC-------------------
>RVA/Cow-wt/ARG/15G_B_BA/2009/G6P5
ATGTATGGTATTGAATATACCACAATTCTAATCTTCTTGACATCAATTTCATTATTGAATTATATATTAAAATCAATAACGAGAGTAATGGACTATATAATTTATAGATTTCTGCTTATAGTAGTGATCTTGGCCACCATAATAAATGCGCAAAACTATGGAGTAAATTTGCCAATTACAGGTTCAATGGATACTGCGTATGTAAATTCTACACAAAATGAGCCATTTTTGACATCAACCCTTTGCTTGTATTATCCTGTTGAGGCGTCAAACGAAATAGCTGATACTGAATGGAAAGATACCTTATCGCAACTGTTCCTGACAAAAGGATGGCCAACAGGATCAGTTTACTTCAAAGAATATGCTGATATAGCGGCCTTTTCAGTGGACCCACAGTTGTACTGCGATTACAATTTAGTTTTAATGAAATATGACTCTACACAAGAGCTAGATATGTCTGAATTGGCCGATCTTATATTAAATGAATGGCTGTGCAATCCAATGGACATAACGCTATATTATTATCAGCAGACTGATGAAGCGAATAAATGGATATCAATGGGCTCTTCTTGCACGGTTAAAGTGTGTCCATTAAATACGCAAACACTTGGTATTGGATGTCTAATAACTAATCCAGACACGTTTGAAACAGTTGCGACAACGGAGAAATTAGTGATCACAGATGTTGTAGATGGTGTCAACCACAAACTAAACGTCACAACGGCAACGTGTACCATACGCAACTGTAAAAAGTTAGGACCAAGGGAGAACGTAGCAGTAATACAGGTAGGTGGCGCGAACGTTTTAGACATCACAGCTGATCCAACAACTACACCACAGACAGAGAGAATGATGCGAATAAATTGGAAAAAATGGTGGCAAGTGTTTTACACGGTAGTGGATTACGTCAACCAAATTATTCAGACGATGTCCAAAAGATCTAGATCGCTTAATTCGTCGGCATTCTACTATAGAGTGTAG
>RVA/Cow-wt/ARG/8EB_B_BA/2009/G6P5
ATGTATGGTATTGAATATACCACAATTCTAATCTTCTTGACATCAATTTCATTATTGAATTATATATTAAAATCAATAACGAGAGTAATGGACTATATAATTTATAGATTTCTGCTTATAGTAGTGATCTTGGCCACCATAATAAATGCGCAAAACTATGGAGTAAATTTGCCAATTACAGGTTCAATGGATACTGCGTATGTAAATTCTACACAAAATGAGCCATTTTTGACATCAACCCTTTGCTTGTATTATCCTGTTGAGGCGTCAAACGAAATAGCTGATACTGAATGGAAAGATACCTTATCGCAACTGTTCCTGACAAAAGGATGGCCAACAGGATCAGTTTACTTCAAAGAATATGCTGATATAGCGGCCTTTTCAGTGGACCCACAGTTGTACTGCGATTACAATTTAGTTTTAATGAAATATGACTCTACACAAGAGCTAGATATGTCTGAATTGGCCGATCTTATATTAAATGAATGGCTGTGCAATCCAATGGACATAACGCTATATTATTATCAGCAGACTGATGAAGCGAATAAATGGATATCAATGGGCTCTTCTTGCACGGTTAAAGTGTGTCCATTAAATACGCAAACACTTGGTATTGGATGTCTAATAACTAATCCAGACACGTTTGAAACAGTTGCGACAACGGAGAAATTAGTGATCACAGATGTTGTAGATGGTGTCAACCACAAACTAAACGTCACAACGGCAACGTGTACCATACGCAACTGTAAAAAGTTAGGACCAAGGGAGAACGTAGCAGTAATACAGGTAGGTGGCGCGAACGTTTTAGACATCACAGCTGATCCAACAACTACACCACAGACAGAGAGAATGATGCGAATAAATTGGAAAAAATGGTGGCAAGTGTTTTACACGGTAGTGGATTACGTCAACCAAATTATTCAGACGATGTCCAAAAGATCTAGATCGCTTAATTCGTCGGCATTCTACTATAGAGTGTAG
>KC895754.1_RVA/Cow-wt/ARG/B3486/2007/G6PX
ATGTATGGTATTGAATATACCACAATTCTAATCTTCTTGACATCAATTTCATTATTGAATTATATATTAAAATCAATAACGAGAGTAATGGACTATATAATTTATAGATTTCTGCTTGTAGTAGTGATCTTGGCCACCATAATAAATGCGCAAAACTATGGAGTAAATTTGCCAATTACAGGTTCAATGGATACTGCGTATGCAAATTCTACACAAAACGAGCCATTTTTGACATCAACCCTTTGCTTGTATTATCCTGTTGAGGCATCAAACGAAATAGCTGATACTGAATGGAAAGATACCTTATCGCAACTGTTCTTGACAAAAGGATGGCCAACAGGATCAGTTTACTTTAAAGAATATACTGATATAGCGGCCTTTTCAGTGGAACCACAGTTGTACTGCGATTACAATTTAGTTTTAATGAAATATGACTCTACACAAGAGCTAGATATGTCTGAATTGGCCGATCTTATATTGAATGAATGGCTGTGCAATCCAATGGACATAACGCTATATTATTATCAGCAAACTGATGAAGCGAATAAATGGATATCAATGGGCTCTTCTTGCACGGTTAAAGTGTGTCCATTAAATACGCAAACACTTGGTATTGGATGTCTAATAACTAATCCAGACACGTTTGAAACAGTTGCGACAACGGAGAAATTAGTGATCACAGATGTTGTAGATGGTGTCAACCACAAACTAAACGTCACAACGGCAACGTGTACCATACGCAACTGTAAAAAGTTAGGACCAAGGGAGAACGTAGCAGTCATACAGGTAGGTGGCGCGAACGTTTTAGACATCACAGCTGATCCAACAACTACACCACAGACAGAGAGAATGATGCGAATAAATTGGAAAAAATGGTGGCAGGTGTTTTACACGGTAGTGGATTACGTCAACCAAATAATTCAGACGATGTCCAAAAGATCTAGATCGCTTAATTCGTCGGCATTCTACTATAGAGTGTAG
>RVA/Cow-wt/ARG/10DD_B_BA/2008/G6P5
ATGTATGGTATTGAATATACCACAATTCTAATCTTCTTGACATCAATTTCATTATTGAATTATATATTAAAATCAATAACGAGAGTAATGGACTATATAATTTATAGATTTCTGCTTATAGTAGTGATCTTGGCCACCATAATAAATGCGCAAAACTATGGAGTAAATTTGCCAATTACAGGTTCAATGGATACTGCGTATGCAAATTCTACACAAAATGAGCCATTTTTGACATCAACCCTTTGCTTGTATTATCCTGTTGAGGCATCAAACGAAATAGCTGATACTGAATGGAAGGATACCTTATCGCAACTGTTCCTGACAAAAGGATGGCCAACAGGATCAGTTTACTTCAAAGAATATGCTGATATAGCGGCCTTTTCAGTGGACCCACAGTTGTACTGCGATTATAATTTAGTTTTAATGAAATATGACTCTACACAAGAGCTAGATATGTCTGAATTGGCCGATCTTATATTGAATGAATGGCTGTGCAATCCAATGGACATAACGCTATATTATTATCAGCAGACTGATGAAGCGAATAAATGGATATCAATGGGCTCTTCTTGCACGGTTAAAGTGTGTCCATTAAATACGCAAACACTTGGTATTGGATGTCTAATAACTAATCCAGACACGTTTGAAACAGTTGCGACAACGGAGAAATTAGTGATCACAGATGTTGTAGATGGTGTCAACCACAAACTAAACGTCACAACGGCAACGTGTACCATACGCAACTGTAAAAAGTTAGGACCAAGGGAGAACGTAGCAGTCATACAGGTAGGTGGCGCGAACGTTTTAGACATCACAGCTGATCCAACAACTACACCACAGACAGAAAGAATGATGCGAATAAATTGGAAAAAATGGTGGCAAGTGTTTTACACGGTAGTGGATTATGTCAACCAAATAATTCAGACGATGTCCAAAAGATCTAGATCGCTTAATTCGTCGGCATTCTACTATAGAGTGTAG
>KC895757.1_RVA/Cow-wt/ARG/B195_B_BA/1997/G6P5
ATGTATGGTATTGAATATACCACAATTCTAATCTTCTTGACATCGATTACATTATTGAATTATATATTAAAATCAATAACGAGAATAATGGACTATATAATTTATAGATTTCTGCTTATAGTAGTGATCTTGGCCACCATAATAAATGCGCAAAACTATGGAGTAAATTTGCCAATTACAGGTTCAATGGATACTGCGTATGCAAATTCTACACAAAATGAGCCATTTTTGACATCAACCCTTTGCTTGTATTATCCTGTTGAGGCATCAAACGAAATAGCTGATACTGAATGGAAAGATACCTTATCGCAACTGTTCTTGACAAAAGGATGGCCAACAGGATCAGTTTACTTTAAAGAATATGCTGATATAGCGGCCTTTTCAGTGGAACCACAGTTGTACTGCGATTACAATTTAGTTTTAATGAAATATGACTCTACACAAGAGCTAGATATGTCTGAATTGGCCGATCTTATATTGAATGAATGGCTGTGCAATCCAATGGACATAACGCTATATTATTATCAGCAGACTGATGAAGCGAATAAATGGATATCAATGGGCTCTTCTTGCACGGTTAAAGTGTGTCCATTAAATACGCAAACACTTGGTATTGGATGTCTAATAACTAATCCAGACACGTTTGAAACAGTTGCGACAACGGAGAAATTAGTGATCACAGATGTTGTAGATGGTGTCAACCACAAACTAAACGTCACAACGGCAACGTGTACCATACGCAACTGTAAAAAGTTAGGACCAAGGGAGAACGTAGCAGTCATACAGGTAGGTGGCGCGAACGTTTTAGACATCACAGCTGATCCAACAACTACACCACAGACAGAGAGAATGATGCGAATAAATTGGAAAAAATGGTGGCAAGTGTTTTACACGGTAGTGGATTACGTCAACCAAATAATTCAGACGATGTCCAAAAGATCTAGATCGCTTAATTCGTCGGCGTTCTACTATAGAGTGTAG
>DQ631821.1_RVA/Cow-wt/ARG/B556/1998/G6P5
ATGTATGGTATTGAATATATCACAATTCTAATCTTCTTGACATCGATTACATTATTGAATTATATATTAAAATCAATAACGAGAATAATGGACTATATAATTTATAGATTTCTGCTTATAGTAGTGATCTTGGCCACCATAATAAATGCGCAAAACTATGGAGTAAATTTGCCAATTACAGGTTCAATGGATACTGCGTATGCAAATTCTACACAAAATGAGCCATTTTTGACATCAACCCTTTGCTTGTATTATCCTGTTGAGGCATCAAACGAAATAGCTGATACTGAATGGAAAGATACCTTATCGCAACTGTTCTTGACAAAAGGATGGCCAACAGGATCAGTTTACTTTAAAGAATATGCTGATATAGCGGCCTTTTCAGTGGAACCACAGTTGTACTGCGATTACAATATAGTTTTAATGAAATATGACTCTACACAAGAGCTAGATATGTCTGAATTGGCCGATCTTATATTGAATGAATGGCTGTGCAATCCAATGGACATAACGCTATATTATTATCAGCAGACTGATGAAGCGAATAAATGGATATCAATGGGCTCTTCTTGCACGGGTAAAGTGTGTCCATTAAATACGCAAACACTTGGTATTGGATGTCTAATAACTAATCCAGACACGTTTGAAACAGTTGCGACAACGGAGAAATTAGTGATCACAGATGTTGTAGATGGTGTCAACCACAAACTAAACGTCACAACGGCAACGTGTACCATACGCAACTGTAAAAAGTTAGGACCAAGGGAGAACGTAGCAGTCATACAGGTAGGTGGCGCGAACGTTTTAGACATCACAGCTGATCCAACAACTACACCACAGACAGAGAGAATGATGCGAATAAATTGGAAAAAATGGTGGCAAGTGTTTTACACGGTAGTGGATTATGTCAACCAAATAATTCAGACGATGTCCAAAAGATCTAGATCGCTTAATTCGTCGGCGTTCTACTATAGAGTGTAG
>DQ631820.1_RVA/Cow-wt/ARG/B555/1998/G6P5
ATGTATGGTATTGAATATACCACAATTCTAATCTTCTTGACATCGATTACATTATTGAATTATATATTAAAATCAATAACGAGAATAATGGACTATATAATTTATAGATTTCTGCTTATAGTAGTGATCTTGGCCACCATAATAAATGCGCAAAACTATGGAGTAAATTTGCCAATTACAGGTTCAATGGATACTGCGTATGCAAATTCTACACAAAATGAGCCATTTTTGACATCAACCCTTTGCTTGTATTATCCTGTTGAGGCATCAAACGAAATAGCTGATACTGAATGGAAAGATACCTTATCGCAACTGTTCTTGACAAAAGGATGGCCAACAGGATCAGTTTACTTTAAAGAATATGCTGATATAGCGGCCTTTTCAGTGGAACCACAGTTGTACTGCGATTACAATATAGTTTTAATGAAATATGACTCTACACAAGAGCTAGATATGTCTGAATTGGCCGATCTTATATTGAATGAATGGCTGTGCAATCCAATGGACATAACGCTATATTATTATCAGCAGACTGATGAAGCGAATAAATGGATATCAATGGGCTCTTCTTGCACGGTTAAAGTGTGTCCATTAAATACGCAAACACTTGGTATTGGATGTCTAATAACTAATCCAGACACGTTTGAAACAGTTGCGACAACGGAGAAATTAGTGATCACAGATGTTGTAGATGGTGTCAACCACAAACTAAACGTCACAACGGCAACGTGTACCATACGCAACTGTAAAAAGTTAGGACCAAGGGAGAACGTAGCAGTCATACAGGTAGGTGGCGCGAACGTTTTAGACATCACAGCTGATCCAACAACTACACCACAGACAGAGAGAATGATGCGAATAAATTGGAAAAAATGGTGGCAAGTGTTTTACACGGTAGTGGATTATGTCAACCAAATAATTCAGACGATGTCCAAAAGATCTAGATCGCTTAATTCGTCGGCGTTCTACTATAGAGTGTAG
>RVA/Cow-wt/ARG/5LA_B_BA/2008/G6P5
ATGTATGGTATTGAATATACCACAATTCTAATCTTCTTGACATCAATTTCATTATTGAATTATATATTAAAATCAATAACGAGAGTAATGGACTATATAATTTATAGATTTCTGCTTATAGTAGTGATCTTGGCCACCATAATAAATGCGCAAAACTATGGAGTAAATTTGCCAATTACAGGTTCAATGGATACTGCGTATGCAAATTCTACACAAAATGAGCCATTTTTGACATCAACCCTTTGCTTGTATTATCCTGTTGAGGCATCGAACGAAATAGCTGATACTGAATGGAAAGATACCTTATCGCAACTGTTCTTGACAAAAGGATGGCCAACAGGATCAGTTTACTTCAAAGAATATACTGATATAGCGGCCTTTTCAGTGGACCCACAGTTGTACTGCGATTACAATTTAGTATTAATGAAATATGACTCTACACAAGAGCTAGATATGTCTGAATTGGCCGATCTTATATTGAATGAATGGCTGTGCAATCCAATGGACATAACGCTATATTATTATCAGCAGACTGATGAAGCGAATAAATGGATATCAATGGGCTCTTCTTGCACGGTTAAAGTGTGTCCATTAAATACGCAAACACTTGGTATTGGATGTCTAATAACTAATCCAGACACGTTTGAAACAGTTGCGACAACGGAGAAATTAGTGATCACAGATGTTGTAGATGGTGTCAACCACAAACTAAACGTCACAACGGCAACGTGTACCATACGCAACTGTAAAAAATTAGGACCAAGGGAGAACGTAGCAGTCATACAGGTAGGTGGCGCGAACGTTTTAGACATCACAGCTGATCCAACAACTACACCACAGACAGAGAGAATGATGCGAATAAATTGGAAAAAATGGTGGCAAGTGTTTTACACGGTAGTGGATTACGTCAACCAAATAATTCAGACGATGTCCAAAAGATCTAGATCGCTTAATTCGTCGGCATTCTACTATAGAGTGTAG
>RVA/Cow-wt/ARG/7LM_B_BA/2009/G6P5
ATGTATGGTATTGAATATACCACAATTCTAATCTTCTTGACATCAATTTCATTATTGAATTATATATTAAAATCAATAACGAGAGTAATGGACTATATAATTTATAGATTTCTGCTTATAGTAGTGATCTTGGCCACCATAATAAATGCGCAAAACTATGGAGTAAATTTGCCAATTACAGGTTCAATGGATACTGCGTATGCAAATTCTACACAAAATGAGCCATTTTTGACATCAACCCTTTGCTTGTATTATCCTGTTGAGGCATCAAACGAAATAGCTGATACTGAATGGAAAGATACCTTATCGCAACTGTTCTTGACAAAAGGATGGCCAACAGGATCAGTTTACTTCAAAGAATATGCTGATATAGCGGCCTTTTCAGTGGACCCACAGTTGTACTGCGATTACAATTTAGTTTTAATGAAATATGACTCTACACAAGAGCTAGATATGTCTGAATTGGCCGATCTTATATTGAATGAATGGCTGTGCAATCCAATGGACATAACGCTATATTATTATCAGCAGACTGATGAAGCGAATAAATGGATATCAATGGGCTCTTCCTGCACGGTTAAAGTGTGTCCATTAAATACGCAAACACTTGGTATTGGATGTCTAATAACTAATCCAGACACGTTTGAAACAGTTGCGACAACGGAGAAATTAGTGATCACAGATGTTGTAGATGGTGTCAACCACAAACTAAACGTCACAACGGCAACGTGTACCATACGCAACTGTAAAAAGTTAGGACCAAGGGAGAACGTAGCAGTCATACAGGTAGGTGGCGCGAACGTTTTAGACATCACAGCTGATCCAACGACTACACCACAGACAGAGAGAATGATGCGAATAAATTGGAAAAAATGGTGGCAAGTGTTTTACACGGTAGTAGATTACGTCAACCAAATAATTCAGACGATGTCCAAAAGATCTAGATCGCTTAATTCGTCGGCATTCTACTATAGAGTGTAG
>KC895776.1_RVA/Cow-wt/ARG/B2955_BA/2006/G6P5
ATGTATGGTATTGAATATACCACAATTCTAATCTTCTTGACATCAATTTCATTATTGAATTATATATTAAAATCAATAACGAGAGTAATGGACTATATAATTTATAGATTTCTGCTTATAGTAGTGATCTTGGCCACCATAATAAATGCGCAAAACTATGGAGTAAATTTGCCAATTACAGGTTCAATGGATACTGCGTATGCAAATTCTACACAAAATGAGCCATTTTTGACATCAACCCTTTGCTTGTATTATCCTGTTGAGGCATCAAACGAAATAGCTGATACTGAATGGAAAGATACCTTATCGCAACTGTTCTTGACAAAAGGATGGCCAACAGGATCAGTTTACTTCAAAGAATATGCTGATATAGCGGCCTATTCAGTGGACCCACAGTTGTACTGCGATTACAATTTAGTTTTAATGAAATATGACTCTACACAAGAGCTAGATATGTCTGAATTGGCCGATCTTATATTGAATGAATGGCTGTGCAATCCAATGGACATAACGCTATATTATTATCAGCAGACTGATGAAGCGAATAAATGGATATCAATGGGCTCTTCTTGCACGGTTAAAGTGTGTCCATTAAATACGCAAACACTTGGTATTGGATGTCTAATAACTAATCCAGACACGTTTGAAACAGTTGCGACAACGGAGAAATTAGTGATCACAGATGTTGTAGATGGTGTCAACCACAAACTAAACGTCACAACGGCAACGTGTACCATACGCAACTGTAAAAAGTTAGGACCAAGGGAGAACGTAGCAGTCATACAGGTAGGTGGCGCGAACGTTTTAGACATCACAGCTGATCCAACAACTACACCACAGACAGAGAGAATGATGCGAATAAATTGGAAAAAATGGTGGCAAGTGTTTTACACGGTAGTGGATTACGTCAACCAAATAATTCAGACGATGTCCAAAAGATCTAGATCGCTTAATTCGTCGGCATTCTACTATAGAGTGTAG
>KC895764.1_RVA/Cow-wt/ARG/B1501_B_BA/2001/G6P5
ATGTATGGTATTGAATATACCACAATTCTAATCTTCTTGACATCGATTTCATTATTGAATTATATATTAAAATCAATAACGAGAGTAATGGACTATATAATTTATAGATTTCTGCTTATAGTAGTAATCTTGGCCACCATAATAAATGCGCAAAACTATGGAGTAAATTTGCCAATTACAGGTTCAATGGATACTGCGTATGCAAATTCTACACAAAATGAGCCATTTTTGACATCAACCCTTTGCTTGTATTATCCTGTTGAGGCATCAAACGAAATAGCTGATACTGAATGGAAAGATACCTTATCGCAACTGTTCTTGACAAAAGGATGGCCAACAGGATCAGTTTACTTTAAAGAATATGCTGATATAGCGGCCTTTTCAGTGGAACCGCAGTTGTACTGCGATTACAATTTAGTTTTAATGAAATATGACTCTACACAAGAGCTAGATATGTCTGAATTGGCCGATCTTATATTGAATGAATGGCTGTGCAATCCAATGGACATAACGCTATATTATTATCAGCAGACTGATGAAGCGAATAAATGGATATCAATGGGCTCTTCTTGCACGGTTAAAGTGTGTCCATTAAATACGCAAACACTTGGTATTGGATGTCTAATAACTAATCCAGACACGTTTGAAACAGTTGCGACAACGGAGAAATTAGTGATCACAGATGTTGTAGATGGTGTCAACCACAAACTAAACGTCACAACGGCAACGTGTACCATACGCAACTGTAAAAAGTTAGGACCAAGGGAGAACGTAGCAGTCATACAGGTAGGTGGCGCGAACGTTTTAGACATCACAGCTGATCCAACAACTACACCACAGACAGAGAGAATGATGCGAATAAATTGGAAAAAATGGTGGCAAGTGTTTTACACGGTAGTGGATTACGTCAACCAAATAATTCAGACGATGTCCAAAAGATCTAGATCGCTTAATTCGTCGGCATTCTACTATAGAGTGTAG
>KC895774.1_RVA/Cow-wt/ARG/B1965_B_BA/2002/G6P5
ATGTATGGTATTGAATATACCACAATTCTAATCTTCTTGACATCGATTTCATTATTGAATTATATATTAAAATCAATAACGAGAGTGATGGACTATATAATTTATAGATTTCTGCTTATAGTAGTGATCTTGGCCACCATAATAAATGCGCAAAACTATGGAGTAAATTTGCCAATTACAGGTTCAATGGATACTGCGTATGCAAATTCTACACAAAATGAGCCATTTTTGACATCAACCCTTTGCTTGTATTATCCTGTTGAGGCATCAAACGAAATAGCTGATACTGAATGGAAAGATACCTTATCGCAACTGTTCTTGACAAAAGGATGGCCAACAGGATCAGTTTACTTTAAAGAATATGCTGATATAGCGGCCTTTTCAGTGGAACCGCAGTTGTACTGCGATTACAATTTAGTTTTAATGAAATATGACTCTACACAAGAGCTAGATATGTCTGAATTGGCCGATCTTATATTGAATGAATGGCTGTGCAATCCAATGGACATAACGCTATATTATTATCAGCAGACTGATGAAGCGAATAAATGGATATCAATGGGCTCTTCTTGCACGGTTAAAGTGTGTCCATTAAATACGCAAACACTTGGTATTGGATGTCTAATAACTAATCCAGACACGTTTGAAACAGTTGCGACAACGGAGAAATTAGTGATCACAGATGTTGTAGATGGTGTCAACCACAAACTAAACGTTACAACGGCAACGTGTACCATACGCAACTGTAAAAAGTTAGGACCAAGGGAGAATGTAGCAGTCATACAGGTAGGTGGCGCGAACGTTTTAGACATCACAGCTGATCCAACAACTACACCACAGACAGAGAGAATGATGCGAATAAATTGGAAAAAATGGTGGCAAGTGTTTTACACGGTAGTGGATTACGTCAACCAAATAATTCAGACGATGTCCAAAAGATCTAGATCGCTTAATTCGTCGGCATTCTACTATAGAGTGTAG
>KC895773.1_RVA/Cow-wt/ARG/B2590_B_BA/2004/G6P5
ATGTATGGTATTGAATATACCACAATTCTAATCTTCTTGACATCAATTTCATTATTGAATTATATATTAAAATCAATAACGAGAGTAATGGACTATATAATTTATAGATTTCTGCTTATAGTAGTGATCTTGGCCACCATAATAAATGCGCAAAACTATGGAGTAAATTTGCCAATTACAGGTTCAATGGACACTGCGTATGCAAATTCTACACAAAATGAGCCATTTTTGACATCAACCCTTTGCTTGTATTATCCTGTTGAGGCATCAAACGAAATAGCTGATACTGAATGGAAAGATACCTTATCGCAACTGTTCTTGACAAAAGGATGGCCAACAGGATCAGTTTACTTTAAAGAATATGCTGATATAGCGGCCTTTTCAGTGGAACCACAGTTGTACTGCGATTACAATTTAGTTTTAATGAAATATGACTCTACACAAGAGCTAGATATGTCTGAATTGGCCGATCTTATATTGAATGAATGGCTGTGCAATCCAATGGACATAACGCTATATTATTATCAGCAGACTGATGAAGCGAATAAATGGATATCAATGGGCTCTTCTTGCACGGTTAAAGTGTGTCCATTAAATACGCAAACACTTGGTATTGGATGTCTAATAACTAATCCAGACACGTTTGAAACAGTTGCGACAACGGAGAAATTAGTGATCACAGATGTTGTAGATGGTGTCAACCACAAACTAAACGTTACAACGGCAACGTGTACCATACGCAACTGTAAAAAGTTAGGACCAAGGGAGAACGTAGCAGTCATACAGGTAGGTGGCGCGAACGTTTTAGACATCACAGCTGATCCAACAACTACACCACAGACAGAGAGAATGATGCGAATAAATTGGAAAAAATGGTGGCAAGTGTTTTACACGGTAGTGGATTACGTCAACCAAATAATTCAGACGATGTCCAAAAGATCTAGATCGCTTAATTCGTCGGCATTCTACTATAGAGTGTAG
>RVA/Cow-wt/ARG/6LB_B_BA/2008/G6P5
ATGTATGGTATTGAATATACCACAATTCTAATCTTCTTGACATCGATTACATTATTGAATTATATATTAAAATCAATAACGAGAATAATGGACTATATAATTTATAGATTTCTGCTTATAGTAGTGATATTGGCCACCATAATAAATGCGCAAAATTATGGAGTAAATTTGCCAATTACAGGTTCAATGGATACTGCGTATGCAAACTCTACACAAAATGAGCCATTTTTGACATCAACCCTTTGCTTATATTATCCTGTTGAGGCGTCAAACGAAATAGATGATACTGAATGGAAAGATACTTTATCGCAACTGTTCTTGACAAAAGGATGGCCAACAGGATCAGTTTACTTTAAAGAATATGCTGATATAGCGGCCTTTTCAGTGGAACCACAGTTGTACTGCGACTACAATTTAGTTTTAATGAAATATGACTCTACACAAGAACTAGATATGTCTGAATTGGCCGATCTTATATTGAATGAATGGCTGTGCAATCCAATGGACATAACGCTATATTATTATCAGCAGACTGATGAAGCGAATAAATGGATATCAATGGGCTCTTCTTGCACGGTTAAAGTGTGTCCATTAAATACGCAAACACTTGGTATTGGATGTCTAATAACTAATCCAGACACGTTTGAAACAGTTGCGACAACGGAGAAATTAGTGATCACAGATGTTGTAGATGGTGTCAACCACAAACTAAACGTCACAACGGCAACGTGTACCATACGCAACTGTAAAAAGTTAGGACCAAGGGAGAACGTAGCAGTCATACAGGTAGGTGGCGCGAACGTTTTAGACATCACAGCTGATCCAACAACTACACCACAGACAGAGAGAATGATGCGAATAAATTGGAAAAAATGGTGGCAAGTGTTTTACACGGTAGTGGATTATGTCAACCAAATAATTCAGACGATGTCCAAAAGATCTAGATCGCTTAATTCGTCGGCGTTCTACTATAGAGTATAG
>RVA/Cow-wt/ARG/12LB_B_BA/2008/G6P5
ATGTATGGTATTGAATATACCACAATTCTAATCTTCTTGACATCGATTACATTATTGAATTATATATTAAAATCAATAACGAGAATAATGGACTATATAATTTATAGATTTCTGCTTATAGTAGTGATATTGGCCACCATAATAAATGCGCAAAATTATGGAGTAAATTTGCCAATTACAGGTTCAATGGATACTGCGTATGCAAACTCTACACAAAATGAGCCATTTTTGACATCAACCCTTTGCTTATATTATCCTGTTGAGGCGTCAAACGAAATAGATGATACTGAATGGAAAGATACTTTATCGCAACTGTTCTTGACAAAAGGATGGCCAACAGGATCAGTTTACTTTAAAGAATATGCTGATATAGCGGCCTTTTCAGTGGAACCACAGTTGTACTGCGACTACAATTTAGTTTTAATGAAATATGACTCTACACAAGAACTAGATATGTCTGAATTGGCCGATCTTATATTGAATGAATGGCTGTGCAATCCAATGGACATAACGCTATATTATTATCAGCAGACTGATGAAGCGAATAAATGGATATCAATGGGCTCTTCTTGCACGGTTAAAGTGTGTCCATTAAATACGCAAACACTTGGTATTGGATGTCTAATAACTAATCCAGACACGTTTGAAACAGTTGCGACAACGGAGAAATTAGTGATCACAGATGTTGTAGATGGTGTCAACCACAAACTAAACGTCACAACGGCAACGTGTACCATACGCAACTGTAAAAAGTTAGGACCAAGGGAGAACGTAGCAGTCATACAGGTAGGTGGCGCGAACGTTTTAGACATCACAGCTGATCCAACAACTACACCACAGACAGAGAGAATGATGCGAATAAATTGGAAAAAATGGTGGCAAGTGTTTTACACGGTAGTGGATTATGTCAACCAAATAATTCAGACGATGTCCAAAAGATCTAGATCGCTTAATTCGTCGGCGTTCTACTATAGAGTATAG
>RVA/Cow-wt/ARG/3SJR_B_BA/2008/G6P5
ATGTATGGTATTGAATATACCACAATTCTAATCTTCTTGACATCGATTACATTATTGAATTATATATTAAAATCAATAACGAGAATAATGGACTATATAATTTATAGATTTCTGCTTATAGTAGTGATATTGGCCACCATAATAAATGCGCAAAATTATGGAGTAAATTTGCCAATTACAGGTTCAATGGATACTGCGTATGCAAACTCTACACAAAATGAGCCATTTTTGACATCAACCCTTTGCTTATATTATCCTGTTGAGGCGTCAAACGAAATAGATGATACTGAATGGAAAGATACTTTATCGCAACTGTTCTTGACAAAAGGATGGCCAACAGGATCAGTTTATTTTAAAGAATATGCTGATATAGCGGCCTTTTCAGTGGAACCACAGTTGTACTGCGACTACAATTTAGTTTTAATGAAATATGACTCTACACAAGAACTAGATATGTCTGAATTGGCCGATCTTATATTGAATGAATGGCTGTGCAATCCAATGGACATAACGCTATATTATTATCAGCAGACTGATGAAGCGAATAAATGGATATCAATGGGCTCTTCTTGCACGGTTAAAGTGTGTCCATTAAATACGCAAACACTTGGTATTGGATGTCTAATAACTAATCCAGACACGTTTGAAACAGTTGCGACAACGGAGAAATTAGTGATCACAGATGTTGTAGATGGTGTCAACCACAAACTAAACGTCACAACGGCAACGTGTACCATACGCAACTGTAAAAAGTTAGGACCAAGGGAGAACGTAGCAGTCATACAGGTAGGTGGCGCGAACGTTTTAGACATCACAGCTGATCCAACAACTACACCACAGACAGAGAGAATGATGCGAATAAATTGGAAAAAATGGTGGCAAGTGTTTTACACGGTAGTGGATTATGTCAACCAAATAATTCAGACGATGTCCAAAAGATCTAGATCGCTTAATTCGTCGGCGTTCTACTATAGAGTGTAG
>MN649684.1_RVA/Cow-wt/URY/LVMS781/2015/G6P5
ATGTATGGTATTGAATATACCACAATTCTAATCTTCTTGACATCGATTACATTATTGAATTATATGTTAAAATCAATAACGAGAATAATGGACTATATAATTTATAGATTTCTGCTTATAGTAGTGATCTTGGCCACCATAATAAATGCGCAAAACTATGGAGTGAATTTGCCAATTACAGGTTCAATGGATACTGCGTATGTAAACTCTACACAAAATGAGCCATTTCTGACATCAACCCTTTGCTTATACTATCCTGTTGAGGCATCAAACGAAATAGCTGATACTGAATGGAAAGACACTTTATCGCAACTGCTCTTGACAAAAGGATGGCCAACAGGATCAGTTTACTTTAAAGAATATGCTGATATAGCGGCCTTTTCAGTGGAACCACAGTTGTACTGCGACTACAATTTAGTTTTAATGAAATATGACTCTACACAAGAACTAGATATGTCTGAATTGGCCGATCTTATATTGAATGAATGGCTGTGCAATCCAATGGACATAACGCTATATTATTATCAGCAGACTGATGAAGCGAATAAATGGATATCAATGGGCTCTTCTTGCACGGTTAAAGTGTGTCCATTAAATACGCAAACACTTGGTATTGGATGTCTGATAACTAATCCAGACACGTTTGAAACAGTTGCGACAACGGAGAAATTAGTGATCACAGATGTTGTAGATGGTGTCAACCACAAACTAAACGTCACAACGGCAACGTGTACCATACGCAACTGTAAAAAGTTAGGACCAAGGGAGAACGTAGCAGTCATACAGGTAGGTGGCGCGAACATTTTAGACATCACAGCTGATCCAACAACTACACCACAGACAGAGAGAATGATGCGAATAAATTGGAAAAAATGGTGGCAAGTGTTTTACACGGTAGTGGATTATGTCAACCAAATAATTCAGACGATGTCCAAAAGATCTAGATCGCTTATTTCGTCGGCGTTCTACTATAGAGTGTAG
>MN649732.1_RVA/Cow-wt/URY/LVMS1812/2016/G6P5
------GGTATGGAATATACCACAATTTTAATCTTCTGGACATCGATTACATTATTGAATTATATGTTAAAATCAATAACGAGAATAATGGACTATATAATTTATAGATTTCTGCTTATAGTAGTGATCTTGGCCACCATAATAAATGCGCAAAACTATGGAGTGAATTTGCCAATTACAGGTTCAATGGATACTGCGTATGTAAACTCTACACAAAATGAGCCATTTCTGACATCAACCCTTTGCTTATACTATCCTGTTGAGGCATCAAACGAAATAGCTGATACTGAATGGAAAGACACTTTATCGCAACTGTTCTTGACAAAAGGATGGCCAACGGGATCAGTTTACTTTAAAGAATATGCTGATATAGCGGCCTTTTCAGTGGAACCACAGTTGTACTGCGACTACAATTTAGTTTTAATGAAATATGACTCTACACAAGAACTAGATATGTCTGAATTGGCCGATCTTATATTGAATGAATGGCTGTGCAATCCAATGGACATAACGCTATATTATTATCAGCAGACTGATGAAGCGAATAAATGGATATCAATGGGCTCTTCTTGCACGGTTAAAGTGTGTCCATTAAATACGCAAACACTTGGTATTGGATGTCTAATAACTAATCCAGACACGTTTGAAACAGTTGCGACAACGGAGAAATTAGTGATCACAGATGTTGTAGATGGTGTCAACCACAAACTAAACGTCACAACGGCAACGTGTACCATGCGCAACTGTAAAAAGTTAGGACCAAGGGAGAACGTAGCAGTCATACGGGTAGGTGGCGCGAACATTTTAGACATCACAGCTGATCCAACAACTACACCACAGACAGAGAGAATGATGCGAATAAATTGGAAAAAATGGTGGCAAGTGTTTTACACGGTAGTGGATTATGTCAACCAAATAATTCAGACGATGTCCAAAAGATCTAGATCGCTTAATTCTTCGGCGTTCTACTATAAAGTGTAA
>MN649698.1_RVA/Cow-wt/URY/LVMS1860/2016/G6P5
---------------TATACCACAATTCTAATCTTCTTGACATCGATTACATTATTGAATTATATGTTAAAATCAATAACGAGAATAATGGACTATATAATTTATAGATTTCTGCTTATAGTAGTGATCTTGGCCACCATAATAAATGCGCAAAACTATGGAGTGAATTTGCCAATTACAGGTTCAATGGATACTGCGTATGTAAACTCTACACAAAATGAGCCATTTCTGACATCAACCCTTTGCTTATACTATCCTGTTGAGGCATCAAACGAAATAGCTGATACTGAATGGAAAGACACTTTATCGCAACTGTTCTTGACAAAAGGATGGCCAACGGGATCAGTTTACTTTAAAGAATATGCTGATATAGCGGCCTTTTCAGTGGAACCACAGTTGTACTGCGACTACAATTTAGTTTTAATGAAATATGACTCTACACAAGAACTAGATATGTCTGAATTGGCCGATCTTATATTGAATGAATGGCTGTGCAATCCAATGGACATAACGCTATATTATTATCAGCAGACTGATGAAGCGAATAAATGGATATCAATGGGCTCTTCTTGCACGGTTAAAGTGTGTCCATTAAATACGCAAACACTTGGTATTGGATGTCTAATAACTAATCCAGACACGTTTGAAACAGTTGCGACAACGGAGAAATTAGTGATCACAGATGTTGTAGATGGTGTCAACCACAAACTAAACGTCACAACGGCAACGTGTACCATGCGCAACTGTAAAAAGTTAGGACCAAGGGAGAACGTAGCAGTCATACAGGTAGGTGGCGCGAACATTTTAGACATCACAGCTGATCCAACAACTACACCACAGACAGAGAGAATGATGCGAATAAATTGGAAAAAATGGTGGCAAGTGTTTTACACGGTAGTGGATTATGTCAACCAAATAATTCAGACGATGTCCAAAAGATCTAAATCGCTTAATTCCTCGGCGTTCTACTATAGA------
>MN649695.1_RVA/Cow-wt/URY/LVMS1850/2016/G6P5
---------------TATACCACAATTCTAATCTTCTTGACATCGATTACATTATTGAATTATATGTTAAAATCAATAACGAGAATAATGGACTATATAATTTATAGATTTCTGCTTATAGTAGTGATCTTGGCCACCATAATAAATGCGCAAAACTATGGAGTGAATTTGCCAATTACAGGTTCAATGGATACTGCGTATGTAAACTCTACACAAAATGAGCCATTTCTGACATCAACCCTTTGCTTATACTATCCTGTTGAGGCATCAAACGAAATAGCTGATACTGAATGGAAAGACACTTTATCGCAACTGTTCTTGACAAAAGGATGGCCAACGGGATCAGTTTACTTTAAAGAATATGCTGATATAGCGGCCTTTTCAGTGGAACCACAGTTGTACTGCGACTACAATTTAGTTTTAATGAAATATGACTCTACACAAGAACTAGATATGTCTGAATTGGCCGATCTTATATTGAATGAATGGCTGTGCAATCCAATGGACATAACGCTATATTATTATCAGCAGACTGATGAAGCGAATAAATGGATATCAATGGGCTCTTCTTGCACGGTTAAAGTGTGTCCATTAAATACGCAAACACTTGGTATTGGATGTCTAATAACTAATCCAGACACGTTTGAAACAGTTGCGACAACGGAGAAATTAGTGATCACAGATGTTGTAGATGGTGTCAACCACAAACTAAACGTCACAACGGCAACGTGTACCATGCGCAACTGTAAAAAGTTAGGACCAAGGGAGAACGTAGCAGTCATACAGGTAGGTGGCGCGAACATTTTAGACATCACAGCTGATCCAACAACTACACCACAGACAGAGAGAATGATGCGAATAAATTGGAAAAAATGGTGGCAAGTGTTTTACACGGTAGTGGATTATGTCAACCAAATAATTCAGACGATGTCCAAAAGATCTAGATCGCTTAATTCGCCGGC-------------------
>MN649696.1_RVA/Cow-wt/URY/LVMS1854/2016/G6P5
ATGTATGGTATTGAATATACCACAATTCTAATCTTCTTGACATCGATTACATTATTGAATTATATGTTAAAATCAATAACGAGAATAATGGACTATATAATTTATAGATTTCTGCTTATAGTAGTGATCTTGGCCACCATAATAAATGCGCAAAACTATGGAGTGAATTTGCCAATTACAGGTTCAATGGATACTGCGTATGTAAACTCTACACAAAATGAGCCATTTCTGACATCAACCCTTTGCTTATACTATCCTGTTGAGGCATCAAACGAAATAGCTGATACTGAATGGAAAGACACTTTATCGCAACTGTTCTTGACAAAAGGATGGCCAACGGGATCAGTTTACTTTAAAGAATATGCTGATATAGCGGCCTTTTCAGTGGAACCACAGTTGTACTGCGACTACAATTTAGTTTTAATGAAATATGACTCTACACAAGAACTAGATATGTCTGAATTGGCCGATCTTATATTGAATGAATGGCTGTGCAATCCAATGGACATAACGCTATATTATTATCAGCAGACTGATGAAGCGAATAAATGGATATCAATGGGCTCTTCTTGCACGGTTAAAGTGTGTCCATTAAATACGCAAACACTTGGTATTGGATGTCTAATAACTAATCCAGACACGTTTGAAACAGTTGCGACAACGGAGAAATTAGTGATCACAGATGTTGTAGATGGTGTCAACCACAAACTAAACGTCACAACGGCAACGTGTACCATGCGCAACTGTAAAAAGTTAGGACCAAGGGAGAACGTAGCAGTCATACAGGTAGGTGGCGCGAACATTTTAGACATCACAGCTGATCCAACAACTACACCACAGACAGAGAGAATGATGCGAATAAATTGGAAAAAATGGTGGCAAGTGTTTTACACGGTAGTGGATTATGTCAACCAAATAATTCAGACGATGTCCAAAAGATCTAGATCGCTTAATTCTTCGGC-------------------
>MN649686.1_RVA/Cow-wt/URY/LVMS1717/2016/G6P5
ATGTATGGTATTGAATATACCACAATTCTAATCTTCTTGACATCGATTACATTATTGAATTATATGTTAAAATCAATAACGAGAATAATGGACTATATAATTTATAGATTTCTGCTTATAGTAGTGATCTTGGCCACCATAATAAATGCGCAAAACTATGGAGTGAATTTGCCAATTACAGGTTCAATGGATACTGCGTATGTAAACTCTACACAAAATGAGCCATTTCTGACATCAACCCTTTGCTTATACTATCCTGTTGAGGCATCAAACGAAATAGCTGATACTGAATGGAAAGACACTTTATCGCAACTGTTCTTGACAAAAGGATGGCCAACGGGATCAGTTTACTTTAAAGAATATGCTGATATAGCGGCCTTTTCAGTGGAACCACAGTTGTACTGCGACTACAATTTAGTTTTAATGAAATATGACTCTACACAAGAACTAGATATGTCTGAATTGGCCGATCTTATATTGAATGAATGGCTGTGCAATCCAATGGACATAACGCTATATTATTATCAGCAGACTGATGAAGCGAATAAATGGATATCAATGGGCTCTTCTTGCACGGTTAAAGTGTGTCCATTAAATACGCAAACACTTGGTATTGGATGTCTAATAACTAATCCAGACACGTTTGAAACAGTTGCGACAACGGAGAAATTAGTGATCACAGATGTTGTAGATGGTGTCAACCACAAACTAAACGTCACAACGGCAACGTGTACCATGCGCAACTGTAAAAAGTTAGGACCAAGGGAGAACGTAGCAGTCATACAGGTAGGTGGCGCGAACATTTTAGACATCACAGCTGATCCAACAACTACACCACAGACAGAGAGAATGATGCGAATAAATTGGAAAAAATGGTGGCAAGTGTTTTACACGGTAGTGGATTATGTCAACCAAATAATTCAGACGATGTCCAAAAGATCTAGATCGCTTAATTCGTCGGCGTTCTACTATAGAGTGTAG
>MN649692.1_RVA/Cow-wt/URY/LVMS1751/2016/G6P5
ATGTATGGTATTGAATATACCACAATTCTAATCTTCTTGACATCGATTACATTATTGAATTATATGTTAAAATCAATAACGAGAATAATGGACTATATAATTTATAGATTTCTGCTTATAGTAGTGATCTTGGCCACCATAATAAATGCGCAAAACTATGGAGTGAATTTGCCAATTACAGGTTCAATGGATACTGCGTATGTAAACTCTACACAAAATGAGCCATTTCTGACATCAACCCTTTGCTTATACTATCCTGTTGAGGCATCAAACGAAATAGCTGATACTGAATGGAAAGACACTTTATCGCAACTGTTCTTGACAAAAGGATGGCCAACGGGATCAGTTTACTTTAAAGAATATGCTGATATAGCGGCCTTTTCAGTGGAACCACAGTTGTACTGCGACTACAATTTAGTTTTAATGAAATATGACTCTACACAAGAACTAGATATGTCTGAATTGGCCGATCTTATATTGAATGAATGGCTGTGCAATCCAATGGACATAACGCTATATTATTATCAGCAGACTGATGAAGCGAATAAATGGATATCAATGGGCTCTTCTTGCACGGTTAAAGTGTGTCCATTAAATACGCAAACACTTGGTATTGGATGTCTAATAACTAATCCAGACACGTTTGAAACAGTTGCGACAACGGAGAAATTAGTGATCACAGATGTTGTAGATGGTGTCAACCACAAACTAAACGTCACAACGGCAACGTGTACCATGCGCAACTGTAAAAAGTTAGGACCAAGGGAGAACGTAGCAGTCATACAGGTAGGTGGCGCGAACATTTTAGACATCACAGCTGATCCAACAACTACACCACAGACAGAGAGAATGATGCGAATAAATTGGAAAAAATGGTGGCAAGTGTTTTACACGGTAGTGGATTATGTCAACCAAATAATTCAGACGATGTCCAAAAGATCTAGATCGCTTAATTCGTCGGC-------------------
>MN649697.1_RVA/Cow-wt/URY/LVMS1856/2016/G6P5
ATGTATGGTATTGAATATACCACAATTCTAATCTTCTTGACATCGATTACATTATTGAATTATATGTTAAAATCAATAACGAGAATAATGGACTATATAATTTATAGATTTCTGCTTATAGTAGTGATCTTGGCCACCATAATAAATGCGCAAAACTATGGAGTGAATTTGCCAATTACAGGTTCAATGGATACTGCGTATGTAAACTCTACACAAAATGAGCCATTTCTGACATCAACCCTTTGCTTATACTATCCTGTTGAGGCATCAAACGAAATAGCTGATACTGAATGGAAAGACACTTTATCGCAACTGTTCTTGACAAAAGGATGGCCAACGGGATCAGTTTACTTTAAAGAATATGCTGATATAGCGGCCTTTTCAGTGGAACCACAGTTGTACTGCGACTACAATTTAGTTTTAATGAAATATGACTCTACACAAGAACTAGATATGTCTGAATTGGCCGATCTTATATTGAATGAATGGCTGTGCAATCCAATGGACATAACGCTATATTATTATCAGCAGACTGATGAAGCGAATAAATGGATATCAATGGGCTCTTCTTGCACGGTTAAAGTGTGTCCATTAAATACGCAAACACTTGGTATTGGATGTCTAATAACTAATCCAGACACGTTTGAAACAGTTGCGACAACGGAGAAATTAGTGATCACAGATGTTGTAGATGGTGTCAACCACAAACTAAACGTCACAACGGCAACGTGTACCATGCGCAACTGTAAAAAGTTAGGACCAAGGGAGAACGTAGCAGTCATACAGGTAGGTGGCGCGAACATTTTAGACATCACAGCTGATCCAACAACTACACCACAGACAGAGAGAATGATGCGAATAAATTGGAAAAAATGGTGGCAAGTGTTTTACACGGTAGTGGATTATGTCAACCAAATAATTCAGACGATGTCCAAAAGATCTAGATCGCTTAATTCGTCGGC-------------------
>RVA/Cow-wt/ARG/1CR_B_BA/2008/G6P5
ATGTATGGTATTGAATATACCACAATTCTAATCTTCTTGACATCGATTACATTATTGAATTATATGTTAAAATCAATAACGAGAATAATGGACTATATAATTTATAGATTTCTGCTTATAGTAGTGATCTTGGCCACCATAATAAATGCGCAAAACTATGGAGTAAATTTGCCAATTACAGGTTCAATGGATACTGCGTATGCAAACTCTACACAAAATGAGCCATTTCTGACATCAACCCTTTGCTTATATTATCCTGTTGAGGCATCAAACGAAATAGCTGATACTGAATGGAAAGATACTTTATCGCAACTGTTCTTGACAAAAGGATGGCCAACAGGATCAGTTTACTTTAAAGAATATGCTGATATAGCGGCCTTTTCAGTGGAACCACAGTTGTACTGCGACTACAATTTAGTTTTAATGAAATATGACTCTACACAAGAACTAGATATGTCTGAATTGGCCGATCTTATATTGAATGAATGGCTGTGCAATCCAATGGACATAACGCTATATTATTATCAGCAGACTGATGAAGCGAATAAATGGATATCAATGGGCTCTTCTTGCACGGTTAAAGTGTGTCCATTAAATACGCAAACACTTGGTATTGGATGTCTAATAACTAATCCAGACACGTTTGAAACAGTTGCGACAACGGAGAAATTAGTGATCACAGATGTTGTAGATGGTGTCAACCACAAACTAAACGTCACAACGGCAACGTGTACCATACGCAACTGTAAAAAGTTAGGACCAAGGGAGAACGTAGCAGTCATACAGGTAGGTGGCGCGAACATTTTAGACATCACAGCTGATCCAACAACTACACCACAGACAGAGAGAATGATGCGAATAAATTGGAAAAAATGGTGGCAAGTGTTTTACACGGTAGTGGATTATGTCAACCAAATAATTCAGACGATGTCCAAAAGATCTAGATCGCTTAATTCGTCGGCGTTCTACTATAGAGTGTAG
>RVA/Cow-wt/ARG/10ED_B_BA/2008/G6P5
ATGTATGGTATTGAATATACCACAATTCTAATCTTCTTGACATCGATTACATTATTGAATTATATGTTAAAATCAATAACGAGAATAATGGACTATATAATTTATAGATTTCTGCTTATAGTAGTGATCTTGGCCACCATAATAAATGCGCAAAACTATGGAGTAAATTTGCCAATTACAGGTTCAATGGATACTGCGTATGCAAACTCTACACAAAATGAGCCATTTCTGACATCAACCCTTTGCTTATATTATCCTGTTGAGGCATCAAACGAAATAGCTGATACTGAATGGAAAGATACTTTATCGCAACTGTTCTTGACAAAAGGATGGCCAACAGGATCAGTTTACTTTAAAGAATATGCTGATATAGCGGCCTTTTCAGTGGAACCACAGTTGTACTGCGACTACAATTTAGTTTTAATGAAATATGACTCTACACAAGAACTAGATATGTCTGAATTGGCCGATCTTATATTGAATGAATGGCTGTGCAATCCAATGGACATAACGCTATATTATTATCAGCAGACTGATGAAGCGAATAAATGGATATCAATGGGCTCTTCTTGCACGGTTAAAGTGTGTCCATTAAATACGCAAACACTTGGTATTGGATGTCTAATAACTAATCCAGACACGTTTGAAACAGTTGCGACAACGGAGAAATTAGTGATCACAGATGTTGTAGATGGTGTCAACCACAAACTAAACGTCACAACGGCAACGTGTACCATACGCAACTGTAAAAAGTTAGGACCAAGGGAGAACGTAGCAGTCATACAGGTAGGTGGCGCGAACATTTTAGACATCACAGCTGATCCAACAACTACACCACAGACAGAGAGAATGATGCGAATAAATTGGAAAAAATGGTGGCAAGTGTTTTACACGGTAGTGGATTATGTCAACCAAATAATTCAGACGATGTCCAAAAGATCTAGATCGCTTAATTCGTCGGCGTTCTACTATAGAGTGTAG
>KC895772.1_RVA/Cow-wt/ARG/B3035_B_BA/2007/G6P5
ATGTATGGTATTGAATATACCACAATTCTAATCTTCTTGACATCGATTACATTATTGAATTATATATTAAAATCAATAACGAGAATAATGGACTATATAATTTATAGATTTCTGCTTATAGTAGTGATCTTGGCCACCATAATAAATGCGCAAAACTATGGAGTAAATTTGCCAATTACAGGTTCAATGGATACTGCGTATGCAAACTCTACACAAAATGAGCCATTTTTGGCATCAACCCTTTGCTTATATTATCCTGTTGAGGCATCAAACGAAATAGCTGATACTGAATGGAAAGATACTTTATCGCAACTGTTCTTGACAAAAGGATGGCCAACAGGATCAGTTTACTTTAAAGAATATGCTGATATAGTGGCCTTTTCAGTGGAACCACAGTTGTACTGCGACTACAATTTAGTTTTAATGAAATATGACTCTACACAAGAACTAGATATGTCTGAATTGGCCGATCTTATATTGAATGAATGGCTGTGCAATCCAATGGACATAACGCTATATTATTATCAGCAGACTGATGAAGCGAATAAATGGATATCAATGGGCTCTTCTTGCACGGTTAAAGTGTGTCCATTAAATACGCAAACACTTGGTATTGGATGTCTAATAACTAATCCAGACACGTTTGAAACAGTTGCGACAACGGAGAAATTAGTGATCACAGATGTTGTAGATGGTGTCAACCACAAACTAAACGTCACAACGGCAACGTGTACCATACGCAACTGTAAAAAGTTAGGACCAAGGGAGAACGTAGCAGTCATACAGGTAGGTGGCGCGAACGTTTTAGACATCACAGCTGATCCAACAACTACACCACAGACAGAGAGAATGATGCGAATAAATTGGAAAAAATGGTGGCAAGTGTTTTACACGGTAGTGGATTACGTCAACCAAATAATTCAGACGATGTCCAAAAGATCTAGATCGCTTAATTCGTCGGCGTTCTACTATAGAGTGTAG
>KC895767.1_RVA/Cow-wt/ARG/B2769_B_SF/2005/G6P5
ATGTATGGTATTGAATATACCACAATTCTAATCTTCTTGACATCGATTACATTATTGAATTATATCTTAAAATCAATAACGAGAATAATGGACTATATAATTTACAGATTTCTGCTTATAGTAGTGATCTTGGCCACCATAATAAATGCGCAAAACTATGGAGTAAACTTGCCAATTACAGGTTCAATGGATACTGCGTATGCAAACTCTACACAGAATGAACCATTCTTGACATCAACTCTTTGTTTGTATTATCCTGTTGAGGCATCAAACGAAATAGCTGATACTGAATGGAAAGATACTTTATCACAACTGTTCTTGACAAAAGGATGGCCAACAGGATCAGTGTACTTTAAAGAATATGTTGATATCGCGGCCTTTTCAGTGGAACCACAGTTGTACTGCGATTATAATTTAGTTTTAATGAAATATGACTCTACACAAGAACTAGATATGTCTGAATTGGCCGATCTTATATTGAATGAATGGCTGTGCAATCCAATGGACATAACGCTATATTATTATCAGCAGACTGATGAAGCAAATAAATGGATATCAATGGGCTCTTCTTGCACGATTAAAGTGTGTCCATTAAATACACAAACACTTGGCATTGGATGTCTAATAACTAATCCAGAAACGTTTGAAACAGTTGCGACAACGGAGAAATTAGTGATCACAGACGTTGTAGATGGCGTCAACCATAAATTAAATGTCACAACGGCAACGTGCACCATACGCAACTGTAAAAAGTTAGGACCAAGAGAGAACGTAGCAGTCATACAAGTAGGCGGCGCGAACATTTTAGACATCACAGCTGATCCAACAACCACACCACAGACAGAGAGAATGATGCGAATAAATTGGAAAAAATGGTGGCAAGTATTTTACACGGTAGTGGATTACGTCAACCAGATAATTCATACGATGTCCAAAAGATCTAGATCACTCAATTCATCGGCATTCTACTACAGAGTGTAG
>KC895768.1_RVA/Cow-wt/ARG/B2818_B_BA/2005/G6P5
ATGTATGGTATTGAATATACCACAATTCTAATCTTCTTGACATCGATTACATTATTGAATTATATCTTAAAATCAATAACGAGAATAATGGACTATATAATTTACAGATTTCTGCTTATAGTAGTGATCTTGGCCACCATAATAAATGCGCAAAACTATGGAGTAAACTTACCAATTACAGGTTCAATGGATACTGCGTATGCAAACTCTACACAGAATGAACCATTCTTGACATCAACTCTTTGTTTGTATTATCCTGTTGAGGCATCAAACGAAATAGCTGATACTGAATGGAAAGATACTTTATCACAACTGTTCTTGACAAAAGGATGGCCAACAGGATCAGTGTACTTTAAAGAATATGTTGATATCGCGGCCTTTTCAGTGGAACCACAGTTATACTGCGATTATAATTTAGTTTTAATGAAATATGACTCTACACAAGAACTAGATATGTCTGAATTGGCCGATCTTATATTGAATGAATGGCTGTGCAATCCAATGGACATAACGCTATATTATTATCAGCAGACTGATGAAGCAAATAAATGGATATCAATGGGCTCTTCTTGCACGATTAAAGTGTGTCCATTAAATACACAAACACTTGGCATTGGATGTCTAATAACTAATCCAGAAACGTTTGAAACAGTTGCGACAACGGAGAAATTAGTGATCACAGACGTTGTAGATGGCGTCAACCATAAATTAAATGTCACAACGGCAACGTGCACCATACGCAACTGTAAAAAGTTAGGACCAAGAGAGAACGTAGCAGTCATACAGGTAGGCGGCGCGAACATTTTAGACATCACAGCTGATCCAACAACCACACCACAGACAGAGAGAATGATGCGAATAAATTGGAAAAAATGGTGGCAAGTATTTTACACGGTAGTGGATTACGTCAACCAGATAATTCATACGATGTCCAAAAGATCTAGATCACTCAATTCATCGGCATTCTACTACAGAGTGTAG
>KC895758.1_RVA/Cow-wt/ARG/B684_B_BA/1999/G6P5
ATGTATGGTATTGAATATACCACAATTCTAATCTTCTTGACATCGATTACATTATTGAATTATATTCTAAAATCGATAACGAGAATAATGGACTATATAATCTACAGATTTCTGCTTATAGTAGTGGTCTTGGCCACCATAATAAATGCGCAAAACTATGGAGTAAATCTGCCAATTACAGGTTCAATGGATACTGCGTATGCGAACTCTACACAAAGTGAGCCATTTTTGACATCAACTCTTTGTTTGTATTATCCTGTTGAGGCATCAAACGAAATAGCTGATACTGAGTGGAAAGATACCTTATCACAACTGTTCTTGACAAAAGGATGGCCAACAGGATCAGTGTACTTTAAAGAATATGCTGATATCGCGGCCTTTTCAGTGGAACCACAGTTATACTGCGATTATAATTTAGTTTTAATGAAATATGACTCTGCACAAGAACTAGATATGTCTGAATTGGCCGATCTTATATTGAATGAATGGCTGTGCAATCCAATGGATATAACGCTATATTATTATCAGCAGACTGATGAAGCAAATAAATGGATATCAATGGGCTCTTCTTGCACGATTAAAGTGTGTCCATTAAATACACAAACACTTGGCATTGGATGTCTAATAACCAATCCAGACACGTTTGAAACAGTTGCGACAACGGAGAAATTAGTGATCACAGACGTTGTAGATGGTGTCAACCATAAATTAAATGTCACAACGGCAACGTGCACCATACGCAACTGTAAAAAGTTAGGACCAAGGGAGAACGTAGCAGTCATACAGGTAGGCGGCGCGAACATTTTAGACATCACAGCTGATCCGACAACCACGCCGCAGACAGAGAGAATGATGCGAATAAATTGGAAAAAATGGTGGCAAGTGTTTTACACGGTGGTGGATTACGTCAATCAGATAATTCATACGATGTCCAAAAGATCTAGATCACTCAATTCATCGGCGTTCTACTACAGAGTGTAG
>DQ631819.1_RVA/Cow-wt/ARG/B187/1997/G6P5
ATGTATGGCATTGAATATACCACAATTCTAATCTTCTTGACATCGATTACATTATTGAATTATATTCTAAAATCGATAACGAGAATAATGGACTATATAATCTACAGATTTCTGCTTATAGTAGTGATCTTGGCCACCATAATAAATGCGCAAAACTATGGAGTAAATCTGCCAATTACAGGTTCAATGGATACTGCGTATGCAAACTCTACACAAAGTGAGCCATTTTTGACATCAACTCTTTGTTTGTATTATCCTGTTGAGGCATCAAACGAAATAGCTGATACTGAGTGGAAAGATACCTTATCACAACTGTTCTTGACAAAAGGATGGCCAACAGGATCAGTGTACTTTAAAGAATATGCTGATATCGCGGCCTTTTCAGTGGAACCACAGTTATACTGCGATTATAATTTAGTTTTAATGAAATATGACTCTACACAAGAACTAGATATGTCTGAATTGGCCGATCTTATATTGAATGAATGGCTGTGCAATCCAATGGACATAACGCTATATTATTATCAGCAGACTGATGAAGCAAATAAATGGATATCAATGGGCTCTTCTTGCACGATTAAAGTGTGTCCATTAAATACACAAACACTTGGCATTGGATGTCTAATAACTAATCCAGACACGTTTGAAACAGTTGCGACAACGGAGAAATTAGTGATCACAGACGTTGTAGATGGTGTCAACCATAAATTAAATGTCACAACGGCAACGTGCACCATACGCAACTGTAAAAAGTTAGGACCAAGGGAGAACGTAGCAGTCATACAGGTAGGCGGCGCGAACATTTTAGACATCACAGCTGATCCGACAACCACGCCGCAGACAGAGAGAATGATGCGAATAAATTGGAAAAAATGGTGGCAAGTGTTTTACACGGTGGTGGATTACGTCAATCAGATAATTCATACGATGTCCAAAAGATCTAGATCACTCAATTCATCGGCGTTCTACTACAGAGTGTAG
>KC895763.1_RVA/Cow-wt/ARG/B1230_RN/2000/G6P5
ATGTATGGTATTGAATATACCACAATTCTAATCTTCTTGACATCGATTACATTATTGAATTATATTCTAAAATCGATAACGAGAATAATGGACTATATAATCTACAGATTTCTGTTTATAGTAGTGATCTTGGCCACCATAATAAATGCGCAAAACTATGGAGTAAATCTGCCAATTACAGGTTCAATGGATACTGCGTATGCAAACTCTACACAAAGTGAGCCATTTTTGACATCGACTCTTTGTTTGTATTATCCTGTTGAGGCATCAAACGAAATAGCTGATACTGAGTGGAAAGATACCTTATCACAACTGTTCTTGACAAAAGGATGGCCAACAGGATCAGTGTACTTTAAAGAATATGCTGATATCGCGGCCTTTTCAGTGGAACCACAGTTATACTGCGATTATAATTTAGTTTTAATGAAATATGACTCTACACAAGAACTAGATATGTCTGAATTGGCCGATCTTATATTGAATGAATGGCTGTGCAATCCAATGGACATAACGCTATATTATTATCAGCAGACTGATGAAGCAAATAAATGGATATCAATGGGCTCTTCTTGCACGATTAAAGTGTGTCCATTAAATACACAAACACTTGGCATTGGATGTCTAATAACTAATCCAGACACGTTTGAAACAGTTGCGACAACGGAGAAATTAGTGATCACAGACGTTGTAGATGGTGTCAACCATAAATTAAATGTCACAACGGCAACGTGCACCATACGCAACTGTAAAAAGTTAGGACCAAGGGAGAACGTAGCAGTCATACAGGTAGGCGGCGCGAACATTTTAGACATCACAGCTGATCCGACAACCACGCCGCAGACGGAGAGAATGATGCGAATAAATTGGAAAAAATGGTGGCAAGTGTTTTACACGGTGGTGGATTACGTCAATCAGATAATTCATACGATGTCCAAAAGATCTAGATCACTCAATTCATCGGCGTTCTACTACAGAGTGTAG
>KC895766.1_RVA/Cow-wt/ARG/B2184_B_SF/2004/G6P5
ATGTATGGTATTGAATATACCACAATTCTAATCTTCTTGACATCAATTACATTATTGAATTATATCTTAAAATCAATAACGAGAATAATGGACTACATAATTTACAGATTTCTGCTTATAGTAGCGATCTTGGCCACCATAATAAATGCGCAAAACTATGGAGTAAATCTGCCAATTACAGGTTCAATGGATACTGCGTATGCAAACTCTACACAAAGTGAGCCATTTTTGACATCAACTCTTTGTCTGTATTATCCTGTTGAGGCATCAAACGAAATAGCTGATACTGAATGGAAAGATACATTATCACAACTGTTCTTGACAAAAGGATGGCCAACAGGATCAGTGTACTTTAAAGAATATGCTGATATCGCGGCCTTTTCAGTAGAACCACAGCTATACTGCGATTATAATTTAGTTTTAATGAAATATGACTCCACACAAGAACTAGATATGTCTGAATTGGCCGATCTTATATTGAATGAATGGCTGTGCAATCCAATGGACATAACGCTATATTATTATCAGCAGACTGATGAAGCAAATAAATGGATATCAATGGGCTCTTCTTGCACGATTAAAGTGTGTCCATTAAATACGCAAACACTTGGCATTGGATGTCTAATAACTAATCCAGACACGTTTGAAACAGTTGCGACAACGGAGAAATTAGTAATCACAGACGTTGTAGATGGTGTCAACCATAAATTAAATGTCACAACGGCGACGTGCACCACACGCAACTGTAAAAAGTTAGGACCAAGGGAGAACGTAGCAGTCATACAGGTAGGCGGCGCGAACATTTTAGACATCACAGCTGATCCAACAACCACACCACAGACAGAGAGAATGATGCGAATAAATTGGAAAAAATGGTGGCAAGTGTTTTATACGGTAGTAGATTATGTCAACCAGATAATTCATACGATGTCCAAAAGATCTAGATCACTCAATTCATCGGCGTTCTACTACAGAGTGTAG
>KC895753.1_RVA/Cow-wt/ARG/B2188_B_SF/2004/G6P11
ATGTATGGTATTGAATATACCACAATTCTAATCTTCTTGACATCAATTACATTGTTGAATTATATCTTTAAATCAATAACGAGAATAATGGACTACATAATTTACAGATTTCTGCTTATAGTAGCGATCTTGGCCACCATAATAAATGCGCAAAACTATGGAGTAAATCTGCCAATTACAGGTTCAATGGATACTGCGTATGCAAACTCTACACAAAGTGAGCCATTTTTGACATCAACTCTTTGTCTGTATTATCCTGTTGAGGCATCAAACGAAATAGCTGATACTGAATGGAAAGATACATTATCACAACTGTTCTTGACAAAAGGATGGCCAACAGGATCAGTGTACTTTAAAGAATATGCTGATATCGCGGCCTTTTCAGTAGAACCACAGCTATACTGCGATTATAATTTAGTTTTAATGAAATATGACTCCACACAAGAACTAGATATGTCTGAATTGGCCGATCTTATATTGAATGAATGGCTGTGCAATCCAATGGACATAACGCTATATTATTATCAGCAGACTGATGAAGCAAATAAATGGATATCAATGGGCTCTTCTTGCACGATTAAAGTGTGTCCATTAAATACGCAAACACTTGGCATTGGATGTCTAATAACTAATCCAGACACGTTTGAAACAGTTGCGACAACGGAGAAATTAGTAATCACAGACGTTGTAGATGGTGTCAACCATAAATTAAATGTCACAACGGCGACGTGCACCACACGCAACTGTAAAAAGTTAGGACCAAGGGAGAACGTAGCAGTCATACAGGTAGGCGGCGCGAACATTTTAGACATCACAGCTGATCCAACAACCACACCACAGACAGAGAGAATGATGCGAATAAATTGGAAAAAATGGTGGCAAGTGTTTTATACGGTAGTAGATTATGTCAACCAGATAATTCATACGATGTCCAAAAGATCTAGATCACTCAATTCATCGGCGTTCTACTACAGAGTGTAG
>MG452896.1_RVA/Cow-wt/BRA/2049-RS/2014/G6P5
-------------------------------------------------------------------------------------------------------------TTCTGCTTATAGTAGTGATCTTGGCCACCATAGTAAATGCGCAAAACTATGGAGTAAATCTGCCAATTACAGGTTCAATGGATACTGCGTATGCAAACTCTACACAAAGTGAGCCATTTTTGACATCAACTCTTTGTTTGTATTATCCTGTTGAGGCATCAAACGAAATAGCTGATACTGAATGGAAAGATACCTTATCACAATTGTTTTTGACAAAAGGATGGCCAACAGGATCAGTGTACTTTAAGGAATATGCTGATATCGCGGCCTTTTCAGTGGAACCACAGTTATATTGCGATTACAATTTAGTTTTAATGAAGTATGACTCCACGCAAGAACTAGATATGTCTGAATTGGCCGATCTTATATTGAATGAATGGCTGTGCAATCCAATGGACATAACGCTATATTATTATCAGCAGACTGATGAAGCAAATAAATGGATATCAATGGGCTCTTCTTGCACGGTCAAAGTGTGTCCATTAAATACACAAACACTTGGCATTGGATGTCTAATAACTAATCCAGACACGTTTGAAACAGTTGCGACAACGGAGAAATTAGTGATCACAGACGTTGTAGATGGTGTCAACCACAAATTAAATGTCACGACGGCAACGTGCACCATACGCAACTGTAAAAAGTTAGGACCAAGGGAAAACGTAGCAGTCATACAGGTAGGCGGCGCAAACATTTTAGACATCAC----------------------------------------------------------------------------------------------------------------------------------------------------------------------
>KC895756.1_RVA/Cow-wt/ARG/B3552_D_BA/2008/G6P11
ATGTATGGTATTGAATATACCACAATTCTAATCTTCTTGACATCGATTACATTATTGAATTATATCTTAAAATCAATAACGAGAATAATGGACTATATAATTTACAGATTTCTGCTTATAGTAGTGATCTTGGCCACCATAGTAAACGCGCAAAACTATGGAGTAAATCTGCCAATTACAGGTTCAATGGATACTGCGTATGCAAACTCTACACAAAGTGAGCCATTTTTGACATCAACTCTTTGTTTGTATTATCCTGTTGAGGCATCAAACGAAATAGCTGATACTGAATGGAAAGATACCTTATCACAATTGTTCTTGACAAAAGGATGGCCAACAGGATCAGTGTACTTTAAGGAATATGCTGATATCGCGGCCTTTTCAGTAGAACCACAGTTATATTGTGATTACAATTTAGTTTTAATGAAGTATGACTCCACACAAGAACTAGATATGTCTGAATTGGCCGATCTTATATTGAATGAATGGCTGTGCAATCCAATGGACATAACGCTATATTATTATCAGCAGACTGATGAAGCAAATAAATGGATATCAATGGGCTCTTCTTGCACGATTAAAGTGTGTCCATTAAATACACAAACACTTGGCATTGGATGTCTAATAACTAATCCAGACACGTTTGAAACAGTTGCGACAACGGAGAAATTAGTGATCACAGACGTTGTAGATGGTGTCAACCACAAATTAAATGTCACAACGGCAACGTGCACCATACGCAACTGTAAAAAGTTAGGACCAAGGGAGAACGTAGCAGTCATACAGGTAGGCGGTGCAAACATTTTAGATATCACAGCTGATCCAACAACTACACCACAGACAGAGAGAATGATGCGAATAAATTGGAAGAAATGGTGGCAAGTGTTTTACACGGTAGTAGATTACGTCAACCAGATAATTCATACGATGTCCAAAAGATCTAGATCACTCAATTCATCGGCGTTCTACTACCGAGTGTAG
>KC895770.1_RVA/Cow-wt/ARG/B3553_D_BA/2008/G6P5
ATGTATGGTATTGAATATACCACAATTCTAATCTTCTTGACATCGATTACATTATTGAATTATATCTTAAAATCAATAACGAGAATAATGGACTATATAATTTACAGATTTCTGCTTATAGTAGTGATCTTGGCCACCATAGTAAACGCGCAAAACTATGGAGTAAATCTGCCAATTACAGGTTCAATGGATACTGCGTATGCAAACTCTACACAAAGTGAGCCATTTTTGACATCAACTCTTTGTTTGTATTATCCTGTTGAGGCATCAAACGAAATAGCTGATACTGAATGGAAAGATACCTTATCACAATTGTTCTTGACAAAAGGATGGCCAACAGGATCAGTGTACTTTAAGGAATATGCTGATATCGCGGCCTTTTCAGTAGAACCACAGTTATATTGTGATTACAATTTAGTTTTAATGAAGTATGACTCCACACAAGAACTAGATATGTCTGAATTGGCCGATCTTATATTGAATGAATGGCTGTGCAATCCAATGGACATAACGCTATATTATTATCAGCAGACTGATGAAGCAAATAAATGGATATCAATGGGCTCTTCTTGCACGATTAAAGTGTGTCCATTAAATACACAAACACTTGGCATTGGATGTCTAATAACTAATCCAGACACGTTTGAAACAGTTGCGACAACGGAGAAATTAGTGATCACAGACGTTGTAGATGGTGTCAACCACAAATTAAATGTCACAACGGCAACGTGCACCATACGCAACTGTAAAAAGTTAGGACCAAGGGAGAACGTAGCAGTCATACAGGTAGGCGGTGCAAACATTTTAGATATCACAGCTGATCCAACAACTACACCACAGACAGAGAGAATGATGCGAATAAATTGGAAGAAATGGTGGCAAGTGTTTTACACGGTAGTAGATTACGTCAACCAGATAATTCATACGATGTCCAAAAGATCTAGATCACTCAATTCATCGGCGTTCTACTACAGAGTGTAG
>KC895771.1_RVA/Cow-wt/ARG/B517_B_BA/1998/G6P5
ATGTATGGTATTGAATATACCACAATTCTAATCTTCTTGACATCGATTACATTATTGAATTATATCTTAAAATCAATAACGAGAATAATGGACTATATAATTTACAGATTTCTGCTTATAGTAGTGATCTTGGCCACCATAGTAAATGCGCAAAACTATGGAGTAAATCTGCCAATTACAGGTTCAATGGATACTGCGTATGCAAACTCTACACAAAGTGAGCCATTTTTGACATCAACTCTTTGTTTGTATTATCCTGTTGAGGCATCAAACGAAATGGCTGATACTGAATGGAAAGATACCTTATCACAACTGTTCTTGACAAAAGGATGGCCAACAGGATCAGTGTACTTTAAGGAATATGCTGATATCGCGGCCTTTTCAGTGGAACCACAGTTATACTGCGATTACAATTTAGTTTTAATGAAGTATGACTCCACACAAGAACTAGATATGTCTGAATTGGCCGATCTCATATTGAATGAATGGCTGTGCAATCCAATGGACATAACGCTATATTATTATCAGCAGACTGATGAAGCAAATAAATGGATATCAATGGGCTCTTCTTGCACGATTAAAGTGTGTCCATTAAATACACAAACACTTGGCATTGGATGTCTAATAACTAATCCAGACACGTTTGAAACAGTTGCGACAACGGAGAAATTAGTGATCACAGACGTTGTAGATGGTGTCAACCACAAATTAAATGTCACAACGGCAACGTGCACCATACGAAACTGTAAAAAGTTAGGACCAAGGGAGAACGTAGCAGTCATACAGGTAGGCGGCGCAAACATTTTAGACATCACAGCTGATCCAACAACCACACCACAGACAGAGAGAATGATGCGAATAAATTGGAAAAAATGGTGGCAAGTGTTTTACACGGTAGTAGATTACGTCAACCAGATAATTCATACGATGTCCAAAAGATCTAGATCACTCAATTCATCGGCGTTCTACTACAGAGTGTAG
>DQ631822.1_RVA/Cow-wt/ARG/B561/1998/G6P5
ATGTATGGTATTGAATATACCACAATTCTAATCTTCTTGACATCGATTACATTATTGAATTATATCTTAAAATCAATAACGAGAATAATGGACTATATAATTTACAGATTTCTGCTTATAGTAGTGATCTTGGCCACCATAGTAAATGCGCAAAACTATGGAGTAAATCTGCCAATTACAGGTTCAATGGATACTGCGTATGCAAACTCTACACAAAGTGAGCCATTTTTGACATCAACTCTTTGTTTGTATTATCCTGTTGAGGCATCAAACGAAATAGCTGATACTGAATGGAAAGATACCTTATCACAACTGTTCTTGACAAAAGGATGGCCAACAGGATCAGTGTACTTTAAGGAATATGCTGATATCGCGGCCTTTTCAGTGGAACCACAGTTATATTGCGATTACAATTTAGTTTTAATGAAGTATGACTCCACACAAGAACTAGATATGTCTGAATTGGCCGATCTTATATTGAATGAATGGCTGTGCAATCCAATGGACATAACGCTATATTATTATCAGCAGACTGATGAAGCAAATAAATGGATATCAATGGGCTCTTCTTGCACGATTAAAGTGTGTCCATTAAATACACAAACACTTGGCATTGGATGTCTAATAACTAATCCAGACACGTTTGAAACAGTTGCGACAACGGAGAAATTAGTGATCACAGACGTTGTAGATGGTGTCAACCACAAATTAAATGTCACAACGGCAACGTGCACCATACGCAACTGTAAAAAGTTAGGACCAAGGGAGAACGTAGCAGTCATACAGGTAGGCGGCGCAAACATTTTAGACATCACAGCTGATCCAACAACCACACCACAGACAGAGAGAATGATGCGAATAAATTGGAAAAAATGGTGGCAAGTGTTTTACACGGTAGTAGATTACGTCAACCAGATAATTCATACGATGTCCAAAAGATCTAGATCACTCAATTCATCGGCGTTCTACTACAGAGTGTAG
>KC895765.1_RVA/Cow-wt/ARG/B1730_B_BA/2002/G6P5
ATGTATGGTATTGAATATACCACAATTCTAATCTTCTTGACATCGATTACATTATTGAATTATATCTTAAAATCAATAACGAGAATAATGGACTATATAATTTACAGATTTCTGCTTATAGTAGTGATCTTGGCCACCATAGTAAATGCGCAAAACTATGGAGTAAATCTGCCAATTACAGGTTCAATGGATACTGCGTATGCAAACTCTACACAAAGTGAGCCATTTTTGACATCAACTCTTTGTTTGTATTATCCTGTTGAGGCATCAAACGAAATAGCTGATACTGAATGGAAAGATACCTTATCACAATTGTTCTTGACAAAAGGATGGCCAACAGGATCAGTGTACTTTAAGGAATATGCTGATATCGCGGCCTTTTCAGTGGAACCACAGTTATATTGCGATTACAATTTAGTTTTAATGAAGTATGACTCCACACAAGAACTAGATATGTCTGAATTGGCCGATCTTATATTGAATGAATGGCTGTGCAATCCAATGGACATAACGCTATATTATTATCAGCAGACTGATGAAGCAAATAAATGGATATCAATGGGCTCTTCTTGCACGATTAAAGTGTGTCCATTAAATACACAAACACTTGGCATTGGATGTCTAATAACTAATCCAGACACGTTTGAAACAGTTGCGACAACGGAGAAATTAGTGATCACAGACGTTGTAGATGGTGTCAACCACAAATTAAATGTCACAACGGCAACGTGCACCATACGCAACTGTAAAAAGTTAGGACCAAGGGAGAACGTAGCAGTCATACAGGTAGGCGGCGCAAACATTTTAGACATCACAGCTGATCCAACAACTACACCACAGACAGAGAGAATGATGCGAATAAATTGGAAAAAATGGTGGCAAGTGTTTTACACGGTAGTAGATTACGTCAACCAGATAATTCATACGATGTCCAAAAGATCTAGATCACTCAATTCATCGGCGTTCTACTACAGAGTGTAG
>KC895762.1_RVA/Cow-wt/ARG/B1225_B_BA/2000/G6P5
ATGTATGGTATTGAATATACCACAATTCTAATCTTCTTGACATCGATTACATTATTGAATTATATCTTAAAATCAATAACAAGAATAATGGACTATATAATTTACAGATTTCTGCTTATAGTAGTGATCTTGGCCACCATAATAAATGCGCAAAACTATGGAGTGAATCTGCCAATTACAGGTTCAATGGATACTGCGTACGCAAACTCTACACAAAGTGAGCCATTTTTGACATCAACTCTTTGTTTGTATTATCCTGTTGAGGCATCAAACGAAATAGCTGATACTGAATGGAAAGATACCTTATCACAACTGTTCTTGACAAAAGGATGGCCAACAGGATCAGTGTACTTTAAAGAATATGCTGATATTGCGGCCTTTTCAGTGGAGCCACAGTTATACTGCGATTATAATTTAGTTTTAATGAAGTATGACTCCGCACAAGAACTAGATATGTCTGAATTGGCCGATCTTATATTGAATGAATGGCTGTGCAATCCAATGGACATAACGCTATATTATTATCAGCAGACTGATGGAGCAAATAAATGGATATCAATGGGCTCTTCTTGCACGATCAAAGTGTGTCCATTAAATACACAAACACTTGGCATTGGATGTCTAATAACTAATCCAGACACGTTTGAAACAGTTGCGACAACGAAGAAATTAGTGATCACAGACGTTGTAGATGGTGTCAACCATAAATTAAATGTCACAACGGCAACGTGCACCATACGCAACTGTAAAAAGTTAGGACCAAGGGAGAACGTAGCAGTCATACAGGTAGGCGGCGCGAACATTTTAGACATCACAGCTGATCCAACAACCACACCACAGACAGAGAGAATGATGCGAATAAATTGGAAAAAATGGTGGCAAGTGTTTTACACGGTAGTAGATTACGTCAACCAGATAATTCATACGATGTCCAAAAGATCTAGATCACTCAATTCATCGGCGTTCTACTACAGAGTGTAG
>DQ631824.1_RVA/Cow-wt/ARG/B1185/2000/G6P5
ATGTATGGTATTGAATATACCACAATTCTAATCTTCTTGACATCGATTACATTATTGAATTATATGGTAAAATCAATAACAAGAATAATGGACTATATAATTTACAGATTTCTGCTTATAGTAGTGATTCTGACCACCATAATAAATGCGCAGAACTATGGAGTAAATCTGCCAATTACAGGTTCAATGGATACTGCGTATGCAAACTCTACACAAAGTGAGCCTTTTTTGACATCAACTCTTTGTTTGTATTATCCTGTTGAGGCATCAAACGAAATAGCTGATACTGAATGGAAAGATACCTTATCACAACTGTTCTTGACAAAAGGATGGCCAACAGGATCAGTGTACTTTAAAGAATATGCTGATATTGCGGCCTTTTCAGTGGAACCCCAGTTATACTGCGATTATAATTTAGTTTTAATGAAATATGACTCCACACAAGAACTAGATATGTCTGAATTGGCCGATCTTATATTGAATGAATGGCTGTGCAATCCAATGGACATAACGCTATATTATTATCAGCAGACTGATGAAGCAAATAAATGGATATCAATGGGCTCTTCTTGCACGATTAAAGTGTGTCCATTAAATACACAAACACTTGGCATTGGATGTCTAATAACTAATCCAGACACGTTTGAAACAGTTGCGACAACGGAGAAATTAGTGATCACAGACGTTGTGGATGGTGTCAACCATAAATTAAATGTCACAACGGCAACGTGCACCATACGCAACTGTAAAAAGTTAGGACCAAGGGAGAACGTAGCAGTCATACAGGTAGGCGGCGCGAACATTTTAGACATCACAGCTGATCCAACAACCACACCACAGACAGAGAGAATGATGCGAATAAATTGGAAAAAATGGTGGCAAGTGTTTTACACGGTAGTAGATTACGTCAACCAGATAATTCATACGATGTCCAAAAGATCTAGATCACTCAATTCATCGGCGTTCTACTACAGAGTGTAG
>DQ631818.1_RVA/Cow-wt/ARG/B180/1997/G6P5
ATGTATGGCATTGAATATACCACAATTCTAATCTTCTTGACATCGATTACATTATTGAATTATATCTTAAAATCAATAACAAGAATAATGGACTACATAATTTACAGATTTCTGCTTATAGTAGTGATCTTGGCCACCATAATAAATGCGCAAAACTATGGAGTAAATCTGCCAATTACAGGTTCAATGGATACTGCGTATGCAAACTCTACACAAAGTGAGCCATTTTTGACATCAACTCTTTGTTTGTATTATCCTGTTGAGGCATCAAACGAAATAGCTGATACTGAATGGAAAGATACCTTATCACAACTGTTCTTGACAAAAGGATGGCCAACAGGATCAGTGTACTTTAAAGAATATGCTGATATCGCGGCCTTTTCAGTGGAACCACAGTTATACTGCGATTATAATTTAGTTTTAATGAAATATGACTCCACACAAGAACTAGATATGTCTGAATTGGCCGATCTTATATTGAATGAATGGCTGTGCAATCCAATGGACATAACGCTATATTATTATCAGCAGACTGATGAAGCAAATAAATGGATATCAATGGGCTCTTCTTGTACGATTAAAGTGTGTCCATTAAATACACAAACACTTGGCATTGGATGTCTAATAACTAATCCAGACACGTTTGAAACAGTTGCGACGACGGAGAAATTAGTGATCACAGACGTTGTGGATGGTGTCAACCATAAATTAAATGTCACAACGGCAACGTGCACCATACGCAACTGTAAAAAGTTAGGACCAAGGGAGAACGTAGCAGTCATACAGGTAGGCGGCGCGAACATTTTAGACATCACAGCTGATCCAACAACCACACCACAGACAGAGAGAATGATGCGAATAAATTGGAAAAAATGGTGGCAAGTGTTTTACACGGTAGTAGATTACGTCAACCAGATAATTCATACGATGTCCAAAAGATCTAGATCACTCAATTCATGGGCGTTCTACTACAGAGTGTAG
>KC895759.1_RVA/Cow-wt/ARG/B794_BA/1999/G6P5
ATGTATGGTATTGAATATACCACAATTCTAATCTTCTTGACATCGATTACATTATTGAATTATATCTTAAAATCAATAACAAGAATAATGGACTATATAATTTACAGATTTCTGCTTATAGTAGTGATCTTGGCCACCATAATAAATGCGCAGAACTATGGAGTAAATCTGCCAATTACAGGTTCAATGGATACTGCGTATACAAACTCTACACAAAGTGAGCCATTTTTGACATCAACTCTTTGTTTGTATTATCCTGTTGAGGCATCAAACGAAATAGCTGATACTGAATGGAAAGATACCTTATCACAACTGTTCTTGACAAAAGGATGGCCAGCAGGATCAGTGTACTTTAAAGAATATGCTGATATCGCGGCCTTTTCAGTGGAACCACAGTTATACTGCGATTATAATTTAGTTTTAATGAAATATGACTCCACACAAGAACTAGATATGTCTGAATTGGCCGATCTTATATTGAATGAATGGCTGTGCAATCCAATGGACATAACGCTATATTATTATCAGCAGACTGATGAAGCAAATAAATGGATATCAATGGGCTCTTCTTGCACGATTAAAGTGTGTCCATTAAATACACAAACACTTGGCATTGGATGTCTAATAACTAATCCAGACACGTTTGAAACAGTTGCGACAACGGAGAAATTAGTGATCACAGACGTTGTGGATGGTGTCAACCATAAATTAAATGTCACAACGGCAACGTGCACCATACGCAACTGTAAAAAATTAGGACCAAGGGAGAACGTAGCAGTCATGCAGGTAGGCGGCGCGAACATTTTAGACATCACAGCTGATCCAACAACCACACCACAAACAGAGAGAATGATGCGAATAAATTGGAAAAAATGGTGGCAAGTGTTTTACACGGTAGTAGATTACGTCAACCAGATAATTCATACGATGTCCAAAAGATCTAGATCACTCAATTCATCGGCGTTCTACTACAGAGTGTAG
>KC895761.1_RVA/Cow-wt/ARG/B1186_B_ER/2000/G6P5
ATGTATGGTATTGAATATACCACAATTCTAATCTTCTTGACATCGATTACATTATTGAATTATATCTTAAAATCAATAACGAGAATAATGGACTATATAATTTACAAATTTCTGCTTATAGCAGCGATCTTGGCCACCATAATAAATGCGCAAAACTATGGAGTAAATTTGCCAATTACGGGTTCAATGGATACCGCGTATGCAAACTCTACACAAAGTGAGCCATTTTTGACATCAACCCTTTGTTTGTACTATCCTGTTGAGGCACCAAACGAAATAGCTGATACTGAATGGAAAGATACCTTATCACAACTGTTCTTGACAAAAGGATGGCCAACAGGATCAGTGTACTTTAAAGAATATGTTGATATCGCGGCCTTTTCAGTGGAGCCACAGTTATACTGCGATTATAATTTAGTTTTAATGAAATATGACTCTACACAAGAACTAGATATGTCTGAATTGGCCGATCTTATATTGAATGAATGGCTGTGCAATCCAATGGACATAACACTATATTATTATCAGCAGACTGATGAAGCGAATAAATGGATATCAATGGGCTCTTCTTGCACGGTTAAAGTGTGTCCATTAAATACACAAACACTTGGTATTGGATGTCTAATAACTAATCCAGACACGTTTGAAACAGTTGCGACAACGGAGAAATTAGTGATCACAGACGTTGTAGATGGTGTCAACCATAAATTAAATGTCACAACGGCAACGTGCACCATACGCAACTGTAAAAAGTTAGGACCAAGGGAGAACGTAGCAGTCATACAGGTAGGCGGCGCGAACATTTTAGACATCACAGCTGATCCAACAACCACACCACAGACAGAGAGAATGATGCGAATAAATTGGAAAAAATGGTGGCAAGTGTTTTACACGGTAGTGGATTACGTCAACCAGATAATTCATACGATGTCCAAAAGATCTAGATCACTTAATTCATCAGCATTCTACTACAGAGTGTAG
>DQ640025.1_RVA/Cow-wt/ARG/B209_D_BA/1997/G6P5
ATGTATGGTATTGAATATACCACAATTCTAATCTTCTTGACATCGATTACATTATTGAATTATATCTTGAGATCAATAACGAGAATAATGGACTATATAATTTACAGATTTCTGCTTATAGTAGTGATCTTGGCCACCATAATAAATGCGCAAAACTATGGAGTAAATTTGCCAATTACAGGTTCAATGGACACTGCGTATGCAAACTCTACGCAAAGTGAGCCATTTTTGACGTCAACCCTTTGTTTGTATTATCCTGTTGAGGCATCAAACGAAATAGCTGATACTGAATGGAAAGATACCTTATCACAACTGTTCTTGACAAAAGGATGGCCAACAGGATCAGTGTACTTTAAAGAATATGCTGATATAGCGGCCTTTTCAGTGGAACCACAGTTATACTGCGATTATAATTTAGTTTTAATGAAATATGACTCTACACAAGAACTAGATATGTCTGAATTGGCCGATCTTATATTGAATGAATGGCTGTGCAATCCAATGGACATAACGCTATATTATTATCAGCAGACTGATGAAGCAAATAAATGGATATCAATGGGCTCTTCTTGCACGGTTAAAGTGTGTCCATTAAATACACAAACGCTTGGTATTGGATGTCTAATAACTAATCCAGACACGTTTGAAACAGTTGCGACAACGGAGAAATTAGTGATCACAGACGTTGTAGATGGTGTCAACCATAAATTAAATGTCACAACGGCAACGTGCACCATACGCAACTGTAAAAAGTTAGGACCAAGGGAGAACGTAGCAGTCATACAGGTAGGCGGCGCGAACATTTTAGACATCACAGCTGATCCAACAACCACACCGCAGACGGAGAGAATGATGCGAATAAATTGGAAAAAATGGTGGCAAGTGTTTTACACGGTAGTGGATTACGTCAACCAGATAATTCATACAATGTCCAAAAGATCTAGATCACTTAATTCATGGGCATTCTACAACAGAGTGTAG
>AY050272.1_RVA/Cow-tc/USA/WC3/1981/G6P5
ATGTATGGTATTGAATATACCACAATTCTAATCTTCTTGACATCGATTACATTATTAAATTATATCTTAAAATCAATAACGAGAATAATGGACTATATAATTTATAGATTTTTGCTTATGGTAGTGATCTTGGCCACCATAATAAATGCGCAAAACTATGGAGTAAATTTGCCAATTACAGGTTCAATGGATACTGCGTATGCAAACTCTACACAAAGTGAGCCATTTTTGACATCAACCCTTTGTTTGTATTATCCTGTTGAGGCATCAAACGAAATAGCTGATACTGAATGGAAAGATACCTTATCACAACTGTTCTTAACAAAAGGATGGCCAACAGGATCAGTGTACTTTAAAGAATATGCTGATATAGCGGCCTTTTCAGTGGAACCACAGTTATACTGTGATTATAATTTAGTTTTAATGAAATATGACTCTACACAAAAACTAGATATGTCTGAATTGGCCGATCTTATATTGAATGAATGGCTGTGCAATCCAATGGACATAACGCTATATTATTATCAGCAGACTGATGAGGCAAATAAATGGATATCGATGGGCTCTTCTTGCAACGTTAAAGTGTGTCCATTAAATACACAAACACTTGGTATTGGATGTCTAATAACTAATCCAGACACGTTTGAAACAGTTGCGACAACGGAGAAATTAGTGATTACAGATGTTGTAGATGGTGTCAACCACAAATTAAACGTCACAACGGCAACGTGCACCATACGCAACTGTAAAAAGTTAGGACCAAGGGAGAACGTAGCAGTCATACAGGTAGGCGGCGCGAACATTTTAGACATCACAGCTGATCCAACAACTACACCACAGACAGAGAGAATGATGCGAATAAATTGGAAAAAATGGTGGCAATGTTTTTACACGGTAGTGGATTACGTCAATCAAATAATTCAGACAGTATCCAAAAGATCTAGATCGCTTAATTCGTCGGCGTTCTACTATAGAGTGTAG
>M12394.1_RVA/Cow-tc/USA/NCDV/1971/G6P1
ATGTATGGTATTGAATATACCACAATTCTAATCTTCTTGACATCGATTACATTATTGAATTATATCTTAAAATCAATAACGAGAATGATGGACTATATAATTTACAGATTTCTGCTTATAGTAGTGATCTTGGCCACCATAATAAATGCGCAAAACTATGGAGTAAATTTGCCAATTACAGGTTCAATGGATACTGCGTATGCAGACTCTACACAAAGTGAGCCATTTTTGACATCAACCCTTTGTTTGTATTATCCTGTTGAGGCATCAAACGAAATAGCTGATACCGAATGGAAAGATACCTTATCACAATTGTTCTTGACAAAAGGATGGCCAACAGGATCAGTGTACCTTAAAGAATATGCTGATATAGCGGCCTTTTCAGTGGAACCACAGTTATACTGCGATTATAATTTAGTTTTAATGAAATATGATTCTACACAAGAACTAGATATGTCTGAATTGGCCGATCTTATATTGAACGAATGGCTGTGCAATCCAATGGACATAACGCTATATTATTATCAGCAGACTGATGAAGCAAATAAATGGATATCAACGGGCTCTTCTTGCACGGTTAAAGTGTGTCCATTAAATACACAAACACTTGGTATTGGATGTCTAATAACTAATCCAGACACGTTTGAAACAGTTGCGACAATGGAGAAGTTAGTGATTACAGATGTTGTAGATGGTGTCAATCACAAATTAAACGTCACAACGGCAACGTGCACCATACGCAACTGTAAAAAGTTAGGACCAAGGGAGAACGTAGCAGTCATACAGGTAGGCGGCGCAAATGTTTTAGACATCACAGCTGATCCAACAACTACACCACAGACAGAGAGAATGATGCGAATAAATTGGAAAAAATGGTGGCAAGTGTTTTACACGGTAGTGGATTACGTCAATCAGATAATTCAGACAATGTCCAAAAGATCTAGATCGCTTAATTCGTCGGCGTTCTACTATAGAGTGTAG
>FJ217205.1_RVA/Cow-xx/MEX/MX002/2006/G6P5
ATGTATGGTATTGAATATACCACAATTCTAATCTTCCTGACATCGATTACATTGCTGAATTATATCTTAAAATCAATAACGAGAATAATGGACTATATAATTTACAGATTTTTGCTTATAGTAGTGATCTTGGCCACCATGATAAATGCGCAGAATTATGGAGTGAATTTGCCAATTACGGGTTCGATGGATACTGCGTATGCGAATTCTACGCAAAGTGAGCCATTTTTAACATCAACTCTTTGTTTGTATTATCCTATTGAGGCACCAAACGAAATAGCTGATACCGAATGGAAAGATACCTTATCACAACTGTTCTTGACGAAAGGATGGCCAACAGGATCGGTGTACTTTAAAGAATATACTGATATAGCGGCTTTTTCAGTGGAACCACAACTGTATTGTGACTATAATTTAGTTTTAATGAAATATGATTCTACACAGGAACTAGATATGTCTGAATTAGCTGATCTTATACTGAACGAATGGCTGTGCAACCCCATGGACATAACGTTGTATTATTATCAGCAGACTGATGAAGCAAATAAATGGATATCAATGGGCTCTTCTTGCACAGTCAAAGTGTGTCCATTAAATACGCAGACGCTTGGTATTGGGTGTCTAATGACTAATCCAGACACGTTTGAAACAGTTGCGACAACGGAGAAGTTGGTGATTACAGATGTTGTAGATGGTGTCAACCATAAGTTAAACGTCACAACAACAACGTGCACCATACGCAACTGTAAAAAATTAGGACCAAGGGAGAACGTAGCAGTTATACAGGTAGGCGGCGCGAATATTTTAGACATCACGGCCGATCCAACAACTGTACCACAGACAGAAAGAATGATGCGAATAAATTGGAAAAAATGGTGGCAAGTGTTCTACACAGTGGTGGATTACGTTAATCAAATAATTCAAAGGATGTCCAAGAGATCTAGATCACTTAATTCGTCAGCGTTCTATTACAGAGTATAG
>MG452894.1_RVA/Cow-wt/BRA/1976-SC/2014/G6P5
ATGTATGGTATTGAATATACCACAATTCTAATCTTCTTGACATCGATTACATTGTTGAATTATATCTTAAAATCAATAACGAGAATAATGGACTATATAATTTACAGATTCCTACTTATAGCAACAATCTTGGCCACCGTGATAAATGCGCAGAACTATGGAGTGAATTTGCCAATTACAGGTTCAATGGACACTGCGTATGCAAACTCTACGCAAAGCGAGCCATTTTTGACATCAACTCTTTGTTTGTATTATCCTGTTGAGGCATCAAACGAAATAGCTGATACTGAATGGAAAGATACCTTATCACAACTGTTCTTGACAAAAGGATGGCCAACAGGATCGGTGTACTTTAAAGAATATGCCGATATAGCGGCCTTTTCAGTGGAACCACAGCTATACTGTGATTATAATTTAGTTTTAATGAAGTATGATTCCACACAGGAACTAGATATGTCTGAATTGGCCGATCTTATATTGAACGAATGGCTGTGCAATCCAATGGACATAACGCTGTATTATTATCAACAGACTGATGAAGCAAATAAATGGATATCAATGGGTTCTTCTTGCACAGTCAAAGTGTGTCCATTAAATACGCAAACACTTGGTATTGGATGTCTAATAACTAATCCAGACACATTTGAGACAGTTGCAACGACGGAGAAGTTAGTGATTACAGATGTTGTAGATGGTGTCAACCATAAATTAAACGTCACAACAGCAACGTGTACCATACGCAACTGCAAAAAATTAGGACCAAGGGAGAACGTAGCAGTTATACAGGTAGGTGGCGCGAATGTTTTAGACATCACAGCTGATCCAACAACAACACCACAGACAGAGAGAATGATGCGAATAAATTGGAAAAAATGGTGGCAAGTGTTTTACACAGTAGTGGATTACGTCAATCAAATAATTCAAACGATGTCCAAAAGATCTAGATCGCTTAATT--------------------------
>MG452882.1_RVA/Cow-wt/BRA/118-MG/2012/G6P5
ATGTATGGTATTGAATATACCACAATTCTAATCTTCTTGACATCAGTTACATTGTTGAATTACATCTTGAAATCAATAACGAGAATAATGGACTATATAATTTACAGATTTCTGCTTATAGTAGTGATCTTGGCCACCATGATAAATGCGCAAAACTATGGAGTGAATTTGCCAATTACAGGTTCAATGGATACTGCATATACAAACTCTACACAAAGTGAGCCATTTTTGGCGTCGACTCTATGTTTGTATTATCCTGTTGAGGCACCAAACGAAATGGCTGACACCGAATGGAAAGATACCTTATCACAACTGTTCTCGACAAAAGGATGGCCAACAGGATCGGTGTACTTTAAAGAATATACTAATATAGCGGCCTTTTCGGTGGAACCACAGCTATACTGTGATTATAATTTAGTTTTAATGAAGTATGATTCTACATTGGAGCTGGATATGTCCGAATTGGCCGATCTTATACTGAACGAATGGCTGTGCAATCCAATGGATATAACGTTGTATTATTATCAGCAGACCGATGAAGCGAATAAATGGATATCAATGGGTTCTTCTTGCACGGTCAAAGTGTGTCCATTAAATACGCAAACACTCGGTATTGGATGTCTAATAACTAACCCAGACACATTTGAAACGGTTGCGACAACAGAAAAGTTAGTGATTACAGATGTCGTGGATGGCGTCAACCATAAATTGAACGTCACAACAGAAACGTGCACTGTACGCAACTGTAAAAAACTGGGACCAAGGGAAAACGTAGCAGTCATACAGGTAGGTGGCGCGAACGTTTTAGACATCACGGCTGATCCAACAACTACACCACAGACAGAGAGAATGATGCGAATAAATTGGAAAAAATGGTGGCAAGTGTTCTATACAGTAGTGGATTATGTTAATCAAATAATTCAAACAATGTCCAAAAGATCTAGATCACTTAATT--------------------------
>MG452884.1_RVA/Cow-wt/BRA/173-GO/2013/G6P5
-----------------------------------------------------------------CTTGAAATCAATAACGAGAATAATGGACTATATAATTTACAGATTTCTGCTTATAGTAGTGATCTTGGCCACCATGATAAATGCGCAAAACTATGGAGTGAATTTGCCAATTACAGGTTCAATGGATACTGCATATACAAACTCTACACAAAGTGAGCCATTTTTGGCGTCGACTCTATGTTTGTATTATCCTGTTGAGGCACCAAACGAAATGGCTGACACCGAATGGAAAGATACCTTATCACAACTGTTCTTGACAAAAGGATGGCCAACAGGATCGGTGTACTTTAAAGAATATACTAATATAGCGGCCTTTTCGGTGGAACCACAGCTATACTGTGATTATAATTTAGTTTTAATGAAGTATGATTCTACATTGGAGCTGGATATGTCCGAATTAGCCGATCTTATACTGAACGAATGGCTGTGCAATCCAATGGACATAACGTTGTATTATTATCAGCAGACCGATGAAGCGAATAAATGGATATCAATGGGTTCTTCTTGCACGGTCAAAGTGTGTCCATTAAATACGCAAACACTTGGTATTGGATGTCTAATAACTAACCCAGACACATTTGAAACGGTTGCGACAACAGAAAAGTTAGTGATTACAGATGTCGTAGATGGCGTCAACCATAAATTGAACGTCACAACAGAAACGTGCACCGTACGCAACTGTAAAAAACTGGGACCAAGGGAAAACGTAGCAGTCATACAGGTAGGTGGCGCGAACGTTTTAGACATCACGGCTGATCCAACAACTACACCACAGACAGAGAGAATGATGCGAATAAATTGGAAAAAATGGTGGCAAGTGTTCTATACAGTAGTGGATTACGTTAATCAAATAATTCAAACAATGTCCAAAAGATCTAGATCACTTAATTCG------------------------
>MG452889.1_RVA/Cow-wt/BRA/298-MS/2014/G6P5
---------------------------------------------------------------------------ATAACGAGAATGATGGACTATATAATTTACAGATTTCTGCTTATAGTAGTGATCTTGGCCACCGTGATAAATGCGCAGAATTATGGAGTGAATTTGCCAATTACAGGTTCAATGGATACTGCATACACAAACTCTACACAAAGTGAACCATTTTTGGCGTCGACTCTATGTTTGTATTATCCTGTTGAGGCGCAAAATGAAATGGCTGACACCGAATGGAAAGATACCTTATCACAACTGTTCTTGACAAAAGGATGGCCAACAGGATCGGTGTACTTTAAAGAATATACTAATATAGCGGCCTTTTCGGTGGAACCACAGCTATACTGTGATTATAACTTAGTTTTAATGAAGTATGATTCTACGTTGGAAATGGATATGTCCGAATTGGCCGATCTTATACTGAACGAATGGCTGTGCAATCCAATGGACATAACGTTGTATTATTATCAGCAGACCGATGAAGCGAATAAATGGATATCAATGGGTTCTTCTTGCACGGTCAAAGTGTGTCCATTAAATACGCAAACACTTGGTATTGGATGTCTAGTAACTAACCCAGACACATTTGAAACGGTTGCGACAACAGAAAAGTTAGTGATTACGGATGTCGTAGATGGCGTCAACCATAAATTGAACGTCACAACAGAAACGTGCACCGTACGCAACTGTAAAAAACTGGGACCAAGGGAAAACGTAGCAGTCATACAGGTAGGTGGTGCGAACGTTCTAGACATCACGGCTGATCCAACAACTACACCACAGACAGAGAGAATGATGCGAATAAATTGGAAAAAATGGTGGCAAGTGTTCTATACAGTGGTGGATTATGTTAATCAAATAATTCAAACAATGTCCAAAAGATCTAGATCACTTAATT--------------------------
>MG452901.1_RVA/Cow-wt/BRA/317-MS/2014/G6P5
----------------------------------------------------------ATTATATCTTGAAGTCAATAACGAGAATGATGGACTATATAATTTACAGATTTCTGCTTATAGTAGTGATCTTGGCCACCGTGATAAATGCGCAGAATTATGGAGTGAATTTGCCAATTACAGGTTCAATGGATACTGCATACACAAACTCTACACAAAGTGAACCATTTTTGGCGTCGACTCTATGTTTGTATTATCCTGTTGAGGCGCAAAATGAAATGGCTGACACCGAATGGAAAGATACCTTATCACAACTGTTCTTGACAAAAGGATGGCCAACAGGATCGGTGTACTTTAAAGAATATACTAATATAGCGGCCTTTTCGGTGGAACCACAGCTATACTGTGATTATAACTTAGTTTTAATGAAGTATGATTCTACGTTGGAAATGGATATGTCCGAATTGGCCGATCTTATACTGAACGAATGGCTGTGCAATCCAATGGACATAACGTTGTATTATTATCAGCAGACCGATGAAGCGAATAAATGGATATCAATGGGTTCTTCTTGCACGGTCAAAGTGTGTCCATTAAATACGCAAACACTTGGTATTGGATGTCTAGTAACTAACCCAGACACATTTGAAACGGTTGCGACAACAGAAAAGTTAGTGATTACGGATGTCGTAGATGGCGTCAACCATAAATTGAACGTCACAACAGAAACGTGCACCGTACGCAACTGTAAAAAACTGGGACCAAGGGAAAACGTAGCAGTCATACAGGTAGGTGGTGCGAACGTTCTAGACATCACGGCTGATCCAACAACTACACCACAGACAGAGAGAATGATGCGAATAAATTGGAAAAAATGGTGGCAAGTGTTCTATACAGTGGTGGATTAT---------------------------------------------------------------------------
>MG452899.1_RVA/Cow-wt/BRA/305-MS/2014/G6P5
------------------------------------------------------------------------------------------------------------TTTCTGCTTATAGTAGTGATCTTAGCCACCATGATAAATGCGCAGAACTATGGAGTGAATTTGCCAATTACAGGTTCAATGGATACTGCATATACAAACTCTACACAAAGTGAACCATTTGTGGCGTCGACTCTATGTTTGTATTATCCTGTTGAGGCACCAAATGAAATGGCTGACACCGAATGGAAAGATACCTTATCACAACTGTTCTTGACAAAAGGATGGCCAACAGGATCGGTGTACTTTAAAGAATATACTAATATAGCGGCCTTTTCGGTGGAACCACAGCTATACTGTGATTATAACTTAGTTTTAATGAAGTATGATTCTACGTTGGAACTGGATATGTCCGAATTGGCCGATCTTATACTGAACGAATGGCTGTGCAATCCAATGGACATAACGCTGTATTATTATCAGCAGACCGATGAAGCGAATAAATGGATATCAATGGGTTCTTCTTGCACGGTCAAAGTGTGTCCATTAAATACGCAAACACTTGGTATTGGATGTCTAGTAACTAACCCAGACACATTTGAAACGGTTGCGACAACAGAAAAGTTAGTGATTACAGATGTAGTAGATGGTGTCAACCATAAATTGAACGTCACAACAGAAACGTGCACCGTACGCAACTGTAAAAAACTGGGACCAAGGGAAAACGTAGCAGTCATACAGGTAGGTGGCGCGAACGTTTTAGACATCACGGCTGATCCAACAACTACACCACAGACGGAGAGAATGATGCGAATAAATTGGAAAAAATGGTGGCAAGTGTTCTATACAGTGGTGGATTATGTTAATCAAATAATTCAAACAATGTC-------------------------------------------------
>MG452900.1_RVA/Cow-wt/BRA/314-MS/2014/G6P5
----------------ATACCACAATTCTAGTCTTCTTGACATCGGTTACATTGTTGAATTATATCTTGAAATCAATAACGAGAATGATGGACTATATCATTTACAGATTTCTGCTTATAGTAGTGATCTTAGCCACCATGATAAATGCGCAGAACTATGGAGTGAATTTGCCAATTACAGGTTCAATGGATACTGCATATACAAACTCTACACAAAGTGAACCATTTGTGGCGTCGACTCTATGTTTGTATTATCCTGTTGAGGCACCAAATGAAATGGCTGACACCGAATGGAAAGATACCTTATCACAACTGTTCTTGACAAAAGGATGGCCAACAGGATCGGTGTACTTTAAAGAATATACTAATATAGCGGCCTTTTCGGTGGAACCACAGCTATACTGTGATTATAACTTAGTTTTAATGAAGTATGATTCTACGTTGGAACTGGATATGTCCGAATTGGCCGATCTTATACTGAACGAATGGCTGTGCAATCCAATGGACATAACGCTGTATTATTATCAGCAGACCGATGAAGCGAATAAATGGATATCAATGGGTTCTTCTTGCACGGTCAAAGTGTGTCCATTAAATACGCAAACACTTGGTATTGGATGTCTAGTAACTAACCCAGACACATTTGAAACGGTTGCGACAACAGAAAAGTTAGTGATTACAGATGTCGTAGATGGTGTCAACCATAAATTGAACGTCACAACAGAAACGTGCACCGTACGCAACTGTAAAAAACTGGGACCAAGGGAAAACGTAGCAGTCATACAGGTAGGTGGCGCGAACGTTTTAGACATCACGGCTGATCCAACAACTACACCACAGACAGAGAGAATGATGCGAATAAATTGGAAAAA-------------------------------------------------------------------------------------------------------------
>MG452917.1_RVA/Cow-wt/BRA/1964-RS/2013/G6PX
ATGTATGGTATTGAATATACCACAATTCTAATCTACTTGACATCGGTTACATTGTTGAATTATATCTTGAAATCAATAACGAGAATGATGGACTATATAATTTACAGATTTCTGCTTATAGTAGTGATCTTGGCCACCATGATAAATGCGCAGAACTATGGAGTGAATTTGCCAATTACAGGTTCACTGGACACTGCATATACAAACTCTACACAAAGTGAACCATTTTTGGCGTCGACTCTATGTTTGTATTATCCTGTTGAGGCACCAAATGAGATGGCTGACACCGAATGGAAAGATACCTTATCACAACTGTTCTTGACAAAAGGATGGCCAACAGGATCGGTGTACTTTAAAGAATATACTAATATAGCGGCCTTTTCGGTGGAACCACAGCTATACTGTGATTACAACTTAGTTTTAATGAAGTATGATTCTACGTTGGAACTAGATATGTCCGAATTGGCCGATCTTATACTGAACGAATGGCTGTGCAATCCAATGGACATAACGTTGTATTACTATCAGCAGACCGATGAAGCGAATAAATGGATATCAATGGGTTCTTCTTGCACGGTCAAAGTGTGTCCATTAAATACGCAAACACTTGGTATTGGATGTCTAGTAACTAACCCAGACACATTTGAAACGGTTGCGACAACAGAAAAGTTAGTGATTACAGATGTCGTAGATGGCGTCAACCATAAATTGAACGTCACAACAGAAACGTGCACCGTACGCAACTGTAAAAAACTGGGACCAAGGGAAAACGTAGCAGTCATACAGGTAGGTGGCGCGAACGTTTTAGACATCACGGCTGATCCAACAACTACACCACAGACAGAGAGAATGATGCGAATAAATTGGAAAAAATGGTGGCAAGTGTTCTATACAGTGGTGGATTATGTTAATCAAATAATTCAAACAATGTCCAAAAGGTCTAGATCACTTAATTCGTCAGCGTTTTAT------------
>MG452865.1_RVA/Cow-wt/BRA/1333-PR/2007/G6P5
-------------GATATACCACAATTCTAATCTTCTTGACATCGGTTACATTGTTGAATTATATCTTGAAATCAATAACGAGAATGATGGACTATATAATTTACAGATTTCTGCTTATAGTAGTGATCTTGGCCACCATGATAAATGCGCAGAACTATGGAGTGAATTTGCCAATTACAGGTTCACTGGATACTGCATATACAAACTCTACACAAAGTGAACCATTTTTGGCGTCGACTCTATGTTTGTATTATCCTGTTGAGGCACCAAATGAAATGGCTGACACCGAATGGAAAGATACCTTATCACAACTGTTCTTGACAAAAGGATGGCCAACAGGATCGGTGTACTTTAAAGAATATACTAATATAGCGGCCTTTTCGGTGGAACCACAGCTATACTGTGATTATAACTTAGTTTTAATGAAGTATGATTCTACGTTGGAACTGGATATGTCCGAATTGGCCGATCTTATACTGAACGAATGGCTGTGCAATCCAATGGACATAACGTTGTATTATTATCAGCAGACCGATGAAGCGAACAAATGGATATCAATGGGTTCTTCTTGCACGGTCAAAGTGTGTCCATTAAATACGCAAACACTTGGTATTGGATGTCTAGTAACTAACCCAGACACATTTGAAACGGTTGCGACAACAGAAAAGTTAGTGATTACAGATGTCGTAGATGGCGTCAACCATAAATTGAACGTCACAACAGAAACGTGCACCGTACGCAACTGTAAAAAACTGGGACCAAGGGAAAACGTAGCAGTCATACAGGTAGGTGGCGCGAACGTTTTAGACATCACGGCTGATCCAACAACTACACCACAGACAGAGAGAATGATGCGAATAAATTGGAAAAAATGGTGGCAAGTGTTCTATACAGTGGTGGATTATGTTAATCAAATAATTCAAACAATGTCCAAAAGGTCTAGATCACTTAAT---------------------------
>MG452893.1_RVA/Cow-wt/BRA/1877-MS/2014/G6P5
----------------ATACCACAATTCTAATCTTCTTGACATCGGTTACATTGTTGAATTATATCTTGAAATCAATAACGAGAATGATGGACTATATAATTTACAGATTTCTGCTTATAGTAGTGATCTTGGCCACCATGATAAATGCGCAGAACTATGGAGTGAATTTGCCAATTACAGGTTCAATGGATACTGCATATACAAACTCTACACAAAGTGAACCATTTTTGGCGTCGACTCTATGTTTGTATTATCCTGTTGAAGCACCAAATGAAATGGCTGACACCGAATGGAAAGATACCTTATCACAACTGTTCTTGACAAAAGGATGGCCAACAGGATCGGTGTACTTTAAAGAATATACTAATATAGCGGCCTTTTCGGTGGAACCACAGCTATACTGTGATTATAACTTAGTTTTAATGAAATATGATTCTACGTTGGAACTGGATATGTCCGAATTGGCCGATCTTATACTGAACGAATGGCTGTGCAATCCAATGGACATAACGTTGTATTATTATCAGCAGACCGATGAAGCGAATAAATGGATATCAATGGGTTCTTCTTGCACGGTTAAAGTGTGTCCATTAAATACGCAAACACTTGGTATTGGATGTCTAGTAACTAACCCAGACACATTTGAAACGGTTGCGACAACAGAAAAGTTAGTGATTACAGATGTCGTAGATGGCGTCAACCATAAATTGAACGTCACAACAGAAACGTGCACCGTACGCAACTGTAAAAAACTGGGACCAAGGGAAAACGTAGCAGTCATACAGGTAGGTGGCGCGAACGTTTTAGACATCACGGCTGATCCAACAACTACACCACAGACAGAGAGAATGATGCGAATAAATTGGAAAAAATGGTGGCAAGTGTTCTATACAGTGGTGGATTATGTTAATCAAATAATTCAAACAATGTCCAAAAGATCTAGATCACTT------------------------------
>MG452870.1_RVA/Cow-wt/BRA/1670-PR/2008/G6P5
-------------GATATACCACAATTCTAATCTTCTTGACATCGATTACATTATTAAATTATACCTTGAAATCAATAACGAGAATGATGGACTATATAATTTACAGATTACTGCTTATAGTAGTGATCTTGGCCACCATGATAAATGCGCAGAACTATGGAGTGAATTTGCCAATTACAGGTTCAATGGATACTGCGTATGCGAACTCTACGCAAAGTGAACCATTTTTGACGTCGACTCTATGTTTGTATTATCCTGTTGAGGCACCAAACGAAATAGCTGATACCGAATGGAAAGATACCTTATCACAACTGTTCTTAACAAAAGGATGGCCAACAGGATCGGTGTACTTTAAAGAATATACTAATATAGCGGCCTTTTCGGTGGAACCACAGTTATACTGCGACTATAATTTAGTTTTAATGAAATATGATTCTACGCAGGAGTTAGATATGTCTGAATTGGCCGACCTTATATTGAACGAGTGGCTGTGCAATCCAATGGACATAACGTTGTATTATTATCAGCAGACTGATGAAGCAAATAAATGGATATCAATGGGTTCTTCTTGCACGGTCAAAGTGTGTCCATTAAATACGCAAACACTTGGTATTGGATGTCTAATAACTAATCCAGACACGTTTGAAACGGTTGCGACAACGGAGAAGTTAGTGATTACAGATGTCGTAGATGGTGTCAACCATAAGTTAAACGTCACAACAGAAACGTGCACCATACGCAACTGCAAAAAACTGGGACCAAGGGAGAACGTAGCAGTCATACAAGTAGGCGGTGCGAATGTTTTAGACATCACGGCTGATCCAACAACTACACCACAGACAGAGAGAATGATGCGAATGAATTGGAAAAAATGGTGGCAAGTGTTTTATACAGTAGTGGATTATGTTAATCAAATAATTCAAACAATGTCCAAAAGGTCTAGATCGCTTAACT--------------------------
>MG452916.1_RVA/Cow-wt/BRA/1776-MS/2011/G6PX
ATGTATGGTATTGAATATACCACAATTCTAATCTTCTTGACATCGATTACATTATTAAATTATACCTTGAAATCAATAACGAGAATGATGGACTATATAATTTACAGATTTCTGCTTATAGTAGTGATCTTGGCCACCATGATGAATGCGCAGAACTATGGAGTGAATTTGCCAATTACAGGTTCAATGGATACTGCGTATGCGAACTCTACGCAAAGTGAACCATTTTTGACGTCGACTCTATGTTTGTATTATCCTGTTGAGGCACCAAACGAAATAGCTGATACCGAATGGAAAGATACCTTATCACAACTGTTCTTGACAAAAGGATGGCCAACAGGATCGGTGTACTTTAAAGAATATACTAATATAGCGGCCTTTTCGGTGGAACCACAGTTATACTGCGACTATAATTTAGTTTTAATGAAATATGATTCTACGCAGGAGTTGGATATGTCTGAATTGGCCGACCTTATATTGAACGAGTGGCTGTGCAATCCAATGGACATAACGTTGTATTATTATCAGCAGACTGATGAAGCAAATAAATGGATATCAATGGGTTCTTCTTGCACGGTCAAAGTGTGTCCATTAAATACGCAAACACTTGGTATTGGATGTCTAATAACTAATCCAGACACGTTTGAAACGGTTGCGACAACAGAGAAGTTAGTGATTACAGATGTCGTAGATGGTGTCAGCCATAAATTAAACGTCACAACAGAGACGTGCACCATACGCAACTGTAAAAAACTGGGGCCAAGGGAGAACGTAGCAGTCATACAAGTAGGCGGTGCGAATGTTTTAGACATCACGGCTGATCCAACAACTACACCACAGACAGAGAGAATGATGCGAATAAATTGGAAAAAATGGTGGCAAGTATTTTATACAGTAGTGGATTATGTTAATCAAATAATTCAAACAATGTCCAAAAGGTCTATATCGCTTAAC---------------------------
>MG452866.1_RVA/Cow-wt/BRA/1338-PR/2007/G6P5
-------------GATATACCACAATTCTAGTCTTCTTGACATCGATTACATTATTAAATTATACCTTGAAATCAATAACGAGGATGATGGACTATATAATTTACAGATTTCTGCTTATAGTAGTGATCTTGGCCACCATGATAAATGCGCAGAACTATGGAGTGAATTTGCCAATTACAGGTTCAATGGATACTGCGTATGCGAACTCTACGCAAAGTGAACCATTTTTGACGTCGACTCTATGTTTGTATTATCCTGTTGAGGCACCAAACGAAATAGCTGATACCGAATGGAAAGATACCTTATCACAACTGTTCTTGACAAAAGGATGGCCAACAGGATCGGTGTACTTTAAAGAATATACTAATATAGCGGCCTTTTCGGTGGAACCACAGTTATACTGCGACTATAATTTAGTTTTAATGAAATATGATTCTACGCAGGAGTTAGATATGTCTGAATTGGCCGACCTTATATTGAACGAGTGGCTGTGCAATCCAATGGACATAACGTTGTATTATTATCAGCAGACTGATGAAGCAAATAAATGGATATCAATGGGTTCTTCTTGCACGGTCAAAGTGTGTCCATTAAATACGCAAACACTTGGTATTGGATGTCTAATAACTAATCCAGACACGTTTGAAACGGTTGCGACAACGGAGAAGTTAGTGATTACAGATGTCGTAGATGGTGTCAACCATAAATTAAACGTCACAACAGAAACGTGCACCATACGCAACTGTAAAAAACTGGGGCCAAGGGAGAACGTAGCAGTCATACAAGTAGGCGGTGCGAATGTTTTAGACATCACGGCTGATCCAACAACTACACCACAGACAGAGAGAATGATGCGAATAAATTGGAAAAAATGGTGGCAAGTGTTTTATACAGTAGTGGATTATGTTAATCAAATAATTCAAACAATGTCCAAAAGGTCTAGATCGCTTAACT--------------------------
>MG452868.1_RVA/Cow-wt/BRA/1388-PR/2007/G6P5
-------------AATATACCACAATTCTAGTCTTCTTGACATCGATTACATTATTAAATTATACCTTGAAATCAATAACGAGGATGATGGACTATATAATTTACAGATTTCTGCTTATAGTAGTGATCTTGGCCACCATGATAAATGCGCAGAACTATGGAGTGAATTTGCCAATTACAGGTTCAATGGATACTGCGTATGCGAACTCTACGCAAAGTGAACCATTTTTGACGTCGACTCTATGTTTGTATTATCCTGTTGAGGCACCAAACGAAATAGCTGATACCGAATGGAAAGATACCTTATCACAACTGTTCTTGACAAAAGGATGGCCAACAGGATCGGTGTACTTTAAAGAATATACTAATATAGCGGCCTTTTCGGTGGAACCACAGTTATACTGCGACTATAATTTAGTTTTAATGAAATATGATTCTACGCAGGAGTTAGATATGTCTGAATTGGCCGACCTTATATTGAACGAGTGGCTGTGCAATCCAATGGACATAACGTTGTATTATTATCAGCAGACTGATGAAGCAAATAAATGGATATCAATGGGTTCTTCTTGCACGGTCAAAGTGTGTCCATTAAATACGCAAACACTTGGTATTGGATGTCTAATAACTAATCCAGACACGTTTGAAACGGTTGCGACAACGGAGAAGTTAGTGATTACAGATGTCGTAGATGGTGTCAACCATAAATTAAACGTCACAACAGAAACGTGCACCATACGCAACTGTAAAAAACTGGGGCCAAGGGAGAACGTAGCAGTCATACAAGTAGGCGGTGCGAATGTTTTAGACATCACGGCTGATCCAACAACTACACCACAGACAGAGAGAATGATGCGAATAAATTGGAAAAAATGGTGGCAAGTGTTTTATACAGTAGTGGATTATGTTAATCAAATAATTCAAACAATGTCCAAAAGG------------------------------------------
>MG452867.1_RVA/Cow-wt/BRA/1352-PR/2007/G6P5
--------------ATATACCACAATTCTAATCTTCTTGACATCGATTACATTATTAAATTATACCTTGAAATCAATAACGAGGATGATGGACTATATAATTTACAGATTTCTGCTTATAGTAGTGATCTTGGCCACCATGATAAATGCGCAGAACTATGGAGTGAATTTGCCAATTACAGGTTCAATGGATACTGCGTATGCGAACTCTACGCAAAGTGAACCATTTTTGACGTCGACTCTATGTTTGTATTATCCTGTTGAGGCACCAAACGAAATAGCTGATACCGAATGGAAAGATACCTTATCACAACTGTTCTTGACAAAAGGATGGCCAACAGGATCGGTGTACTTTAAAGAATATACTAATATAGCGGCCTTTTCGGTGGAACCACAGTTATACTGCGACTATAATTTAGTTTTAATGAAATATGATTCTACGCAGGAGTTAGATATGTCTGAATTGGCCGACCTTATATTGAACGAGTGGCTGTGCAATCCAATGGACATAACGTTGTATTATTATCAGCAGACTGATGAAGCAAATAAATGGATATCAATGGGTTCTTCTTGCACGGTCAAAGTGTGTCCATTAAATACGCAAACACTTGGTATTGGATGTCTAATAACTAATCCAGACACGTTTGAAACGGTTGCGACAACGGAGAAGTTAGTGATTACAGATGTCGTAGATGGTGTCAACCATAAATTAAACGTCACAACAGAAACGTGCACCATACGCAACTGTAAAAAACTGGGGCCAAGGGAGAACGTAGCAGTCATACAAGTAGGCGGTGCGAATGTTTTAGACATCACGGCTGATCCAACAACTACACCACAGACAGAGAGAATGATGCGAATAAATTGGAAAAAATGGTGGCAAGTGTTTTATACAGTAGTGGATTATGTTAATCAAATAATTCAAACAATGTCCAAAAGG------------------------------------------
>MG452862.1_RVA/Cow-wt/BRA/1576-PR/2005/G6P5
-----------------------------------------------------------TTATACCTTGAAATCAATAACGAGAATGATGGATTATATAATTTACAGATTTCTGCTTATAATAGTGATCTTGGCCACCATGATAAACGCGCAGAACTATGGAGTGAATTTGCCAATTACAGGTTCAATGGATACTGCGTATGCAAACTCTACGCAAAGTGAGCCATTTTTGACGTCGACTCTATGTTTGTATTATCCTGTTGAGGCACCAAACGAAATAGCTGATACCGAATGGAAAGATACTTTATCACAGCTGTTCTTGACAAAAGGATGGCCAACAGGATCGGTGTACTTTAAAGAATATACTGATATAGCGGCCTTTTCGGTGGAACCACAGTTGTACTGTGACTATAATTTAGTTTTAATGAAATATGATTCTACACAGGAGTTAGATATGTCTGAATTGGCCGATCTTATATTGAACGAGTGGCTGTGCAATCCAATGGACATAACATTGTACTATTATCAGCAGACCGATGAAGCAAATAAATGGATATCAATGGGTTCCTCTTGCACGGTCAAAGTATGTCCATTAAATACGCAAACGCTTGGTGTTGGATGTCTAATAACTAATCCAGACACGTTTGAAACGGTTGCGGCAACAGAGAAGTTAGTGATTACAGATGTTGTAGATGGTGTCAACCATAAATTAAACGTCACAACAGAAACGTGCACCATACGCAACTGTAAAAAACTGGGACCAAGGGAGAACGTAGCAGTCATACAGGTAGGCGGCGCGAATATTTTAGACATCACGGCTGATCCAACAACTACACCACAGACAGAGAGAATGATGCGAATAAATTGGAAAAGATGGTGGCAAGTGTTTTATACAGTAGTGGATTATGTTAATCAAATAATTCAAACAATGTCCAAAAGGTCTAGATCGCTTAA----------------------------
>MG452875.1_RVA/Cow-wt/BRA/1576-MS/2009/G6P5
-----------------------------------------------------------TTATACCTTGAAATCAATAACGAGAATGATGGATTATATAATTTACAGATTTCTGCTTATAATAGTGATCTTGGCCACCATGATAAACGCGCAGAACTATGGAGTGAATTTGCCAATTACAGGTTCAATGGATACTGCGTATGCAAACTCTACGCAAAGTGAGCCATTTTTGACGTCGACTCTATGTTTGTATTATCCTGTTGAGGCACCAAACGAAATAGCTGATACCGAATGGAAAGATACTTTATCACAGCTGTTCTTGACAAAAGGATGGCCAACAGGATCGGTGTACTTTAAAGAATATACTGATATAGCGGCCTTTTCGGTGGAACCACAGTTGTACTGTGACTATAATTTAGTTTTAATGAAATATGATTCTACACAGGAGTTAGATATGTCTGAATTGGCCGATCTTATATTGAACGAGTGGCTGTGCAATCCAATGGACATAACATTGTACTATTATCAGCAGACCGATGAAGCAAATAAATGGATATCAATGGGTTCCTCTTGCACGGTCAAAGTATGTCCATTAAATACGCAAACGCTTGGTGTTGGATGTCTAATAACTAATCCAGACACGTTTGAAACGGTTGCGGCAACAGAGAAGTTAGTGATTACAGATGTTGTAGATGGTGTCAACCATAAATTAAACGTCACAACAGAAACGTGCACCATACGCAACTGTAAAAAACTGGGACCAAGGGAGAACGTAGCAGTCATACAGGTAGGCGGCGCGAATATTTTAGACATCACGGCTGATCCAACAACTACACCACAGACAGAGAGAATGATGCGAATAAATTGGAAAAGATGGTGGCAAGTGTTTTATACAGTAGTGGATTATGTTAATCAAATAATTCAAACAATGTCCAAAAGGTCTAGATCGCTTAA----------------------------
>MG452864.1_RVA/Cow-wt/BRA/1320-PR/2007/G6P5
----------------ATACCACAATTCTAATCTTCTTGACATCGATCACATTGTTAAATTATACCTTGAAATCAATAACGAGAATGATGGACTATATAATTTACAGATTTCTGCTTATAGTAGTGATCTTGGCCACCATGATAAATGCGCAGAACTATGGAGTGAATCTGCCAATTACAGGTTCAATGGATACTGCGTATGCAAACTCTACGCAAAATGAACCATTTTTGACGTCGACTCTATGTTTGTATTACCCTGTTGAGGCACCAAACGAAATAGCTGATACCGAATGGAAAGATACTTTATCACAGCTGTTCTTGACAAAAGGATGGCCAACAGGATCGGTGTACTTTAAAGAATATACTGATATAGCGGCCTTTTCGGTGGAACCACAGTTGTACTGTGACTATAATTTAGTTTTAATGAAATATGATTCTACACAGGAGTTAGATATGTCTGAATTGGCCGATCTTATATTGAACGAGTGGCTGTGCAATCCAATGGACATAACATTGTACTATTATCAGCAGACTGATGAAGCAAATAAATGGATATCAATGGGTTCTTCTTGCACGGTCAAAGTATGTCCATTAAATACGCAAACGCTTGGTGTTGGATGTCTAATAACTAATCCAGACACGTTTGAAACGGTTGCGGCAACAGAGAAATTAGTGATTACAGATGTTGTAGATGGTGTCAACCACAAATTAAACGTCACAACAGAAACGTGCACCATACGCAACTGTAAAAAACTGGGACCAAGAGAGAACGTAGCAGTCATACAGGTAGGCGGCGCGAATATTTTAGACATCACGGCTGATCCAACAACTACACCACAGACAGAGAGAATGATGCGAATAAATTGGAAAAGATGGTGGCAAGTGTTTTATACAGTAGTGGATTATGTTAATCAAATAATTCAAACAATGTCCAAAAGGTCTAGATCGCTTAAT---------------------------
>MG452871.1_RVA/Cow-wt/BRA/1495-MA/2009/G6P5
-------------GATATACCACAATTCTAATCTTCTTGACATCGATTACATTGTTAAATTATACATTGAAATCAATAACGAGAATGATGGACTATATAATTTACAGATTTCTGCTTATGGTAGTGATCTTGGCCACCATGATAAACGCGCAGAACTATGGAGTGAATTTGCCGATTACAGGTTCAATGGATACTGCGTATGCAAACTCTACGCAAAGTGAACCATTTTTGACGTCGACTCTATGTTTGTATTATCCTGTTGAGGCACCAAACGAAATAGCTGATACCGAATGGAAAGATACCTTATCACAACTGTTCTTGACAAAAGGATGGCCAACAGGATCGGTGTACTTTAAAGAATATACTGATATAGCGGCCTTTTCGGTGGAACCACAGTTGTACTGTGACTATAATTTAGTTTTAATGAAATATGATTCTACACAGGAGTTAGATATGTCTGAATTGGCCGATCTTATATTGAACGAGTGGCTGTGCAATCCAATGGACATAACATTGTACTATTACCAGCAGGCCGACGAAGCAAATAAATGGATATCAATGGGTTCCTCTTGCACGGTCAAAGTATGTCCGTTAAATACGCAAACGCTTGGCATTGGATGTCTAATAACTAATCCAGACACGTTTGAAACGGTTGCGACAACAGAGAAGTTAGTGATTACAGATGTCGTAGATGGTGTCAACCATAAATTAAACGTTACAACAGAAACGTGCACCATACGCAACTGTAAAAAACTGGGACCAAGGGAGAACGTAGCAGTCATACAGGTAGGCGGCGCGAATGTTTTAGACATCACGGCTGATCCAACAACTACACCACAGACAGAGAGAATGATGCGAATAAATTGGAAAAGATGGTGGCAAGTGTTTTATACAGTAGTGGATTATGTTAATCAAATAATTCAAACAATGTCCAAAAGGTCTCGATCGCTTAACT--------------------------
>MG452905.1_RVA/Cow-wt/BRA/333-MS/2014/G6P5
-----------------------------------------------------------------------------------------------------------ATTTCTGCTTATAGTAGTGGTCTTGGCCACCATGATAAACGCGCAGAACTACGGAGTGAACTTGCCGATTACAGGTTCAATGGATACTGCGTATGCAAACTCTACGCAAAGTGAACCATTTTTGACGTCGACTCTATGTTTGTATTATCCTGTTGAGGCACCAAACGAAATAGATGATACCGAATGGAAAGATACCTTATCACAACTGTTCTTGACAAAAGGATGGCCAACAGGATCGGTGTATTTTAAAGAGTATACTAATATAGCGGCTTTTTCGGTAGAACCACAGTTGTACTGTGACTATAACTTAGTCTTAATGAAATACGATTCTACACAGGAGTTAGATATGTCTGAATTGGCCGATCTTATATTAAACGAGTGGCTGTGCAATCCAATGGACATAACATTGTACTATTATCAGCAGGCCGATGAAGCAAATAAATGGATATCAATGGGTTCCTCTTGCACGGTCAAAGTATGTCCATTAAATACGCAAACGCTTGGTATTGGATGCCTAATAACTAATCCAGATACGTTTGAAACGGTTGCGACAACAGAGAAGTTAGTAATTACAGATGTCGTAGATGGTGTCAACCATAAATTAAACGTCACAACAGAAACATGCACCATACGCAACTGTAAAAAACTGGGACCAAGGGAGAACGTAGCAGTCATACAGGTAGGCGGCGCAAATGTTTTAGACATCACGGCTGATCCAACGACTGCACCACAGACAGAGAGAATGATGCGAATAAATTGGAAAAGATGGTGGCAAGTGTTTTATACAGTAGTGGATTATGTTAATCAAATAGTTCAGACAATGTCCAAAAGGTCTAGATCGCTTAATTC-------------------------
>MG452907.1_RVA/Cow-wt/BRA/337-MS/2014/G6P5
-----------------------------------------------------------------------------------------------------------ATTTCTGCTTATAGTAGTGGTCTTGGCCACCATGATAAACGCGCAGAACTACGGAGTGAACTTGCCGATTACAGGTTCAATGGATACTGCGTATGCAAACTCTACGCAAAGTGAACCATTTTTGACGTCGACTCTATGTTTGTATTATCCTGTTGAGGCACCAAACGAAATAGATGATACCGAATGGAAAGATACCTTATCACAACTGTTCTTGACAAAAGGATGGCCAACAGGATCGGTGTATTTTAAAGAGTATACTAATATAGCGGCTTTTTCGGTAGAACCACAGTTGTACTGTGACTATAACTTAGTCTTAATGAAATACGATTCTACACAGGAGTTAGATATGTCTGAATTGGCCGATCTTATATTAAACGAGTGGCTGTGCAATCCAATGGACATAACATTGTACTATTATCAGCAGGCCGATGAAGCAAATAAATGGATATCAATGGGTTCCTCTTGCACGGTCAAAGTATGTCCATTAAATACGCAAACGCTTGGTATTGGATGCCTAATAACTAATCCAGATACGTTTGAAACGGTTGCGACAACAGAGAAGTTAGTAATTACAGATGTCGTAGATGGTGTCAACCATAAATTAAACGTCACAACAGAAACATGCACCATACGCAACTGTAAAAAACTGGGACCAAGGGAGAACGTAGCAGTCATACAGGTAGGCGGCGCAAATGTTTTAGACATCACGGCTGATCCAACGACTGCACCACAGACAGAGAGAATGATGCGAATAAATTGGAAAA--------------------------------------------------------------------------------------------------------------
>MG452873.1_RVA/Cow-wt/BRA/1548-MG/2009/G6P5
-------------GATATACCACAATTCTAATCTTCTTGACATCGGTTACATTGTTAAATTATATATTGAAATCAATAACGAGAATGATGGACTATATAATTTACAGGTTTTTGCTTATAGTAGTGGTCTTGGCCACCATGATAAACGCGCAGAACTATGGAGTGAATTTGCCGATTACAGGTTCAATGGATACTGCGTATGCAAACTCTACGCAAAGTGAACCATTTTTGACGTCGACTCTATGTTTGTATTATCCTGTTGAGGCACCAAACGAAATAGATGATACCGAATGGAAAGATACCTTATCACAACTGTTCTTGACAAAAGGATGGCCAACAGGATCGGTGTACTTTAAAGAGTATACTAATATAGCGGCCTTTTCGGTGGAACCACAGTTGTACTGCGACTATAATTTAGTCTTAATGAAATATGATTCTACACAGGAGTTAGATATGTCTGAATTGGCCGATCTTATATTGAACGAGTGGCTGTGCAATCCAATGGACATAACATTGTACTATTATCAGCAGGCTGATGAAGCAAATAAATGGATATCGATGGGTTCCTCTTGCACGGTCAAAGTATGTCCATTAAATACGCAAACACTTGGTATTGGATGTCTAATAACTAATCCAGACACGTTTGAAACGGTTGCGACAACAGAGAAGTTAGTGATTACAGATGTCGTAGATGGTGTCAACCATAAATTAAACGTCACAACAGAAACGTGCACCATACGCAACTGTAAAAAACTGGGACCAAGGGAGAACGTAGCAGTCATACAGGTAGGCGGCGCAAATGTTTTAGACATCACGGCTGATCCAACAACTACACCACAGACGGAGAGAATGATGCGAATAAATTGGAAAAAATGGTGGCAAGTGTTTTATACAGTAGTGGATTATGTTAATCAAATAATCCAAACAATGTCCAAAAGGTCTAGATCGCTTAA----------------------------
>MG452879.1_RVA/Cow-wt/BRA/1786-PR/2012/G6P5
-----TGGTATTGAATATACCACAATTCTAATCTTCTTGACATCGATTACATTGTTAAATTATATATTGAAATCAATAACGAGAATGATGGACTATATAATTTACAGATTTCTGCTTATAGTATTGGCCTTGGCCACCATGATAAACGCGCAGAACTATGGAGTGAACTTGCCGATTACCGGTTCAATGGATACTGCGTATGCAAACTCTACGCAAAGTGAACCATTTTTGACGTCGACTCTATGTTTGTATTATCCTGTTGAGGCACCGAACGAAATAGATGATACCGAATGGAAAGATACCTTATCACAACTGTTCTTGACAAAAGGATGGCCAACAGGATCGGTGTACTTTAAAGAGTATACTAATATAGCGGCCTTTTCGGTGGAACCACAGTTGTACTGTGACTATAACTTAGTCTTAATGAAATACGATTCTACACAGGAGTTAGATATGTCTGAATTGGCCGATCTTATATTGAACGAGTGGCTGTGCAATCCAATGGATATAACATTGTACTATTATCAGCAGGCCGATGAAGCAAATAAATGGATATCAATGGGTTCATCTTGCACGGTCAAAGTATGTCCATTAAATACGCAAACGCTTGGTATTGGATGTCTAATAACCAATCCAGATACGTTTGAAACGGTTGCGACAACAGAGAAGTTAGTGATTACAGATGTCGTAGATGGTGTCAACCATAAATTAAACGTCACAACAGAAACGTGCACCATACGCAACTGTAAAAAACTGGGACCAAGGGAGAATGTAGCAGTCATACAGGTAGGCGGCGCAAATGTTTTAGACATCACGGCTGATCCAACAACTACACCACAGACGGAGAGAATGATGCGAATAAATTGGAAAAGATGGTGGCAAGTGTTTTATACAGTAGTGGATTATGTTAATCAAATAATTCAAACAATGTCCAAAAGGTCTAGATCGCTTAATT--------------------------
>MG452885.1_RVA/Cow-wt/BRA/230-MG/2013/G6P5
------------------------------------------------------------TATATATTGAAATCAATAACGAGAATGATGGACTATATAATTTACAGATTTCTGCTTATAGTAATGGTCTTGGCCACCATGATAAACGCGCAGAACTATGGAGTGAACTTGCCGATTACAGGTTCAATGGATACTGCGTATGCAAACTCTACGCAAAGTGAACCATTTTTGACGTCGACTCTATGTTTGTATTATCCTGTTGAGGCACCGAACGAAATAGATGATACCGAATGGAAAGATACCTTATCACAGCTGTTCTTGACAAAAGGATGGCCAACAGGATCGGTGTACTTTAAAGAGTATACTAATATAGCGGCCTTTTCGGTGGAGCCACAGTTGTACTGTGACTATAACTTAGTCTTAATGAAATACGATTCTACACAGGAGTTAGATATGTCTGAATTGGCCGATCTTATATTGAACGAGTGGCTGTGCAATCCAATGGACATAACATTGTACTATTATCAGCAGGCCGATGAAGCAAATAAATGGATATCAATGGGTTCTTCTTGCACGGTCAAAGTATGTCCATTAAATACGCAAACGCTTGGTATTGGATGTCTAATAACTAATCCAGATACGTTTGAAACAGTTGCGACAACAGAAAAGTTAGTGATTACAGATGTCGTAGATGGTGTCAACCATAAATTAAACGTCACAACAGAAACGTGCACCATACGCAACTGTAAAAAACTGGGACCAAGGGAGAATGTAGCAGTCATACAGGTAGGCGGCGCAAATGTTTTAGACATCACGGCTGATCCAACAACTACACCACAGACGGAGAGAATGATGCGAATAAATTGGAAAAGATGGTGGCAAGTGTTTTATACAGTAGTGGATTATGTTAATCAAATAATTCAAACAATGTCCAAAAGGTCTAGATCGCTTA-----------------------------
>MG452906.1_RVA/Cow-wt/BRA/336-MS/2014/G6P5
---------------------------------------------------------AATTATATATTGAAATCAATAACGAGAATGATGGACTATATAATTTACAGATTTCTGCTTATAGTAATGGTCTTGGCCACCATGATGAACGCGCAGAACTATGGAGTGAACTTGCCGATTACAGGTTCAATGGATACTGCGTATGCAAACTCTACGCAAAGTGAACCATTTTTGACGTCGACTCTATGTTTGTATTATCCTGTTGAGGCACCGAACGAAATAGATGATACCGAATGGAAAGATACCTTATCACAACTGTTCTTGACAAAAGGATGGCCAACAGGATCGGTGTACTTTAAAGAGTATACTAATATAGCGGCCTTTTCGGTGGAACCACAGTTGTACTGTGACTATAACTTAGTCTTAATGAAGTACGATTCTACACAGGAGTTAGATATGTCTGAATTGGCCGATCTTATATTGAACGAGTGGCTGTGCAATCCAATGGACATAACATTGTACTATTATCAGCAGGCCGATGAAGCAAATAAATGGATATCAATGGGTTCCTCTTGCACGGTCAAAGTATGTCCATTAAATACGCAAACGCTTGGTATTGGATGTCTAATAACTAATCCAGATACGTTTGAAACGGTTGCGACAACAGAAAAGTTAGTGATTACAGATGTCGTAGATGGTGTTAACCATAAATTAAACGTCACAACAGAAACGTGCACCATACGCAACTGTAAAAAACTGGGACCAAGGGAGAATGTAGCAGTCATACAGGTAGGCGGCGCAAATGTTTTAGACATCACGGCCGATCCAACAACTACACCACAGACGGAGAGAATGATGCGAATAAATTGGAAAAGATGGTGGCAAGTGTTTTATACAGTAGTGGATTATGTTAATCAAATAATTCAAACAATGTCCAAAAGGTCTAGATCGCTTAATTC-------------------------
>MG452908.1_RVA/Cow-wt/BRA/344-SP/2014/G6P5
--------------------------------------------------------------------------------------------------------CAGATTTCTGCTTATAGTAATGGTCTTGGCCACCATGATGAACGCGCAGAACTATGGAGTGAACTTGCCGATTACAGGTTCAATGGATACTGCGTATGCAAACTCTACGCAAAGTGAACCATTTTTGACGTCGACTCTATGTTTGTATTATCCTGTTGAGGCACCGAACGAAATAGATGATACCGAATGGAAAGATACCTTATCACAACTGTTCTTGACAAAAGGATGGCCAACAGGATCGGTGTACTTTAAAGAGTATACTAATATAGCGGCCTTTTCGGTGGAACCACAGTTGTACTGTGACTATAACTTAGTCTTAATGAAGTACGATTCTACACAGGAGTTAGATATGTCTGAATTGGCCGATCTTATATTGAACGAGTGGCTGTGCAATCCAATGGACATAACATTGTACTATTATCAGCAGGCCGATGAAGCAAATAAATGGATATCAATGGGTTCCTCTTGCACGGTCAAAGTATGTCCATTAAATACGCAAACGCTTGGTATTGGATGTCTAATAACTAATCCAGATACGTTTGAAACGGTTGCGACAACAGAAAAGTTAGTGATTACAGATGTCGTAGATGGTGTTAACCATAAATTAAACGTCACAACAGAAACGTGCACCATACGCAACTGTAAAAAACTGGGACCAAGGGAGAATGTAGCAGTCATACAGGTAGGCGGCGCAAATGTTTTAGACATCACGGCCGATCCAACAACTACACCACAGACGGAGAGAATGATGCGAATAAATTGGAAAAGATGGTGGCAAGTGTTTTATACAGTAGTGGATTAT---------------------------------------------------------------------------
>MG452909.1_RVA/Cow-wt/BRA/345-SP/2014/G6P5
--------------------------------------------------------------------------------------------------------CAGATTTCTGCTTATAGTAATGGTCTTGGCCACCATGATGAACGCGCAGAACTATGGAGTGAACTTGCCGATTACAGGTTCAATGGATACTGCGTATGCAAACTCTACGCAAAGTGAACCATTTTTGACGTCGACTCTATGTTTGTATTATCCTGTTGAGGCACCGAACGAAATAGATGATACCGAATGGAAAGATACCTTATCACAACTGTTCTTGACAAAAGGATGGCCAACAGGATCGGTGTACTTTAAAGAGTATACTAATATAGCGGCCTTTTCGGTGGAACCACAGTTGTACTGTGACTATAACTTAGTCTTAATGAAGTACGATTCTACACAGGAGTTAGATATGTCTGAATTGGCCGATCTTATATTGAACGAGTGGCTGTGCAATCCAATGGACATAACATTGTACTATTATCAGCAGGCCGATGAAGCAAATAAATGGATATCAATGGGTTCCTCTTGCACGGTCAAAGTATGTCCATTAAATACGCAAACGCTTGGTATTGGATGTCTAATAACTAATCCAGATACGTTTGAAACGGTTGCGACAACAGAAAAGTTAGTGATTACAGATGTCGTAGATGGTGTTAACCATAAATTAAACGTCACAACAGAAACGTGCACCATACGCAACTGTAAAAAACTGGGACCAAGGGAGAATGTAGCAGTCATACAGGTAGGCGGCGCAAATGTTTTAGACATCACGGCCGATCCAACAACTACACCACAGACGGAGAGAATGATGCGAATAAATTGGAAAAGATGGTGGCAAGTGTTTTATACAGTAGTGGATTATG--------------------------------------------------------------------------
>MG452910.1_RVA/Cow-wt/BRA/349-SP/2014/G6P5
---------------------------------------------------------AATTATATATTGAAATCAATAACGAGAATGATGGACTATATAATTTACAGATTTCTGCTTATAGTAATGGTCTTGGCCACCATGATGAACGCGCAGAACTATGGAGTGAACTTGCCGATTACAGGTTCAATGGATACTGCGTATGCAAACTCTACGCAAAGTGAACCATTTTTGACGTCGACTCTATGTTTGTATTATCCTGTTGAGGCACCGAACGAAATAGATGATACCGAATGGAAAGATACCTTATCACAACTGTTCTTGACAAAAGGATGGCCAACAGGATCGGTGTACTTTAAAGAGTATACTAATATAGCGGCCTTTTCGGTGGAACCACAGTTGTACTGTGACTATAACTTAGTCTTAATGAAGTACGATTCTACACAGGAGTTAGATATGTCTGAATTGGCCGATCTTATATTGAACGAGTGGCTGTGCAATCCAATGGACATAACATTGTACTATTATCAGCAGGCCGATGAAGCAAATAAATGGATATCAATGGGTTCCTCTTGCACGGTCAAAGTATGTCCATTAAATACGCAAACGCTTGGTATTGGATGTCTAATAACTAATCCAGATACGTTTGAAACGGTTGCGACAACAGAAAAGTTAGTGATTACAGATGTCGTAGATGGTGTTAACCATAAATTAAACGTCACAACAGAAACGTGCACCATACGCAACTGTAAAAAACTGGGACCAAGGGAGAATGTAGCAGTCATACAGGTAGGCGGCGCAAATGTTTTAGACATCACGGCCGATCCAACAACTACACCACAGACGGAGAGAATGATGCGAATAAATTGGAAAAGATGGTGGCAAGTGTTTTATACAGTAGTGGATTATGTTAATCAAATAATTCAAACAATGTCCAAAAGGTCTAGATCGCTTA-----------------------------
>MG452863.1_RVA/Cow-wt/BRA/1606-SP/2006/G6P5
----------------------------------------------------------ATTATATATTGAAATCAATAACGAGAATGATGGACTATATAATTTACAGATTTCTGCTTATAGTAGTGGTCTTGGCCACCATGATAAACGCGCAGAACTATGGAGTGAACTTGCCGATTACAGGTTCAATGGATACTGCGTATGCAAACTCTACGCAAAGTGAACCATTTTTGACGTCGACTCTATGTTTGTATTATCCTGTTGAGGCACCAAACGAAATAGATGATACCGAATGGAAAGATACCTTATCACAACTGTTCTTGACAAAAGGATGGCCAACAGGATCGGTGTACTTTAAAGAGTATACTAATATAGCGGCCTTTTCGGTGGAACCACAGTTATACTGTGACTATAACTTAGTCTTAATGAAATACGATTCTACACAGGAGTTAGATATGTCTGAATTGGCCGATCTTATATTGAACGAGTGGCTGTGCAATCCAATGGACATAACATTGTACTATTATCAGCAGGCCGATGAAGCAAATAAATGGATATCAATGGGTTCCTCTTGCACAGTCAAAGTATGTCCATTAAATACGCAAACGCTTGGTATTGGATGTCTAATAACTAATCCAGACACGTTTGAAACGGTTGCGACAACAGAGAAGTTAGTGATTACAGATGTCGTAGATGGTGTCAACCATAAATTAAACGTCACAACAGAAACGTGCACCATACGCAACTGTAAAAAACTGGGACCAAGGGAGAACGTAGCAGTCATACAGGTAGGCGGCGCAAATGTTTTAGACATCACGGCTGATCCAACAACTACACCACAGACAGAGAGAATGATGCGAATAAATTGGAAAAGATGGTGGCAAGTGTTTTATACAGTAGTGGATTATGTTAATCAAATAATTCAAACAATGTCCAAAAGGTCTAGATCGCTTAA----------------------------
>MG452877.1_RVA/Cow-wt/BRA/84-GO/2011/G6P5
ATGTATGGTATTGAATATACCACAATTCTAATCTTCTTGACATCGATTACATTGTTAAATTATATATTGAAATCAATAACGAGAATGATGGACTATATAATTTACAGATTTCTGCTTATAGTAGTGGTCTTGGCCACCATGATAAACGCGCAGAACTATGGAGTGAACTTGCCGATTACAGGTTCAATGGATACTGCGTACGCAAACTCTACGCAAAGTGAACCATTTTTGGCGTCGACTCTATGTTTGTATTATCCTGTTGAGGCACCAAACGAAATGGATGATACCGAATGGAAAGATACCTTATCACAACTGTTCTTGACAAAAGGATGGCCAACAGGATCAGTGTACTTTAAAGAATATACTAATATAGCGGCCTTTTCGGTGGAACCACAGTTGTACTGTGACTATAATTTAGTCTTAATGAAATATGATTCTACACAGGAGTTAGATATGTCTGAATTGGCCGATCTTATATTGAATGAGTGGCTGTGCAATCCAATGGACATAACATTGTACTATTATCAGCAGGCCGATGAAGCAAATAAATGGATATCAATGGGTTCTTCTTGCACGGTCAAAGTATGTCCATTAAATACGCAAACGCTTGGTATTGGATGTCTAATAACTAATCCAGACACGTTTGAAACGGTTGCGACAACAGAGAAGTTAGTGATTACAGATGTCGTAGATGGTGTCAACCATAAATTAAACGTCACAACAGAAACGTGCACCATACGCAACTGTAAAAAACTGGGACCAAGGGAGAACGTAGCAGTCATACAGGTAGGCGGCGCAAATGTTTTAGACATCACGGCTGATCCAACAACTACACCACAGACAGAGAGAATGATGCGAATAAATTGGAAAAGATGGTGGCAGGTGTTTTATACAGTAGTGGATTATGTTAATCAAATAATTCAAACAATGTCCAAAAGGTCTAGATCGCTTAATT--------------------------
>MG452881.1_RVA/Cow-wt/BRA/1803-GO/2012/G6P5
-TGTATGGTATTGAATATACCACAATTCTAATCTTCTTGACATCGATTACATTGTTAAATTATATATTGAAATCAATAACGAGAATGATGGACTATATAATTTACAGATTTCTGCTTATAGTAGTGGTCTTGGCCACCATGATAAACGCGCAGAACTATGGAGTGAACTTGCCGATTACAGGTTCAATGGATACTGCGTACGCAAACTCTACGCAAAGTGAACCATTTTTGGCGTCGACTCTATGTTTGTATTATCCTGTTGAGGCATCAAACGAAATGGATGATACCGAATGGAAAGATACCTTATCACAACTGTTCTTGACAAAAGGATGGCCAACAGGATCGGTGTACTTTAAAGAATATACTAATATAGCGGCCTTTTCGGTGGAACCACAGTTGTACTGTGACTATAATTTAGTCTTAATGAAATATGATTCTACACAGGAGTTAGATATGTCTGAATTGGCCGATCTTATATTGAATGAGTGGCTGTGCAATCCAATGGACATAACATTGTACTATTATCAGCAGGCCGATGAAGCAAATAAATGGATATCAATGGGTTCTTCTTGCACGGTCAAAGTATGTCCATTAAATACGCAAACGCTTGGTATTGGATGTCTAATAACTAATCCAGACACGTTTGAAACGGTTGCGACAACAGAGAAGTTAGTGATTACAGATGTCGTAGATGGTGTCAACCATAAATTAAACGTCACAACAGAAACGTGCACCATACGCAACTGTAAAAAACTGGGACCAAGGGAGAACGTAGCAGTCATACAGGTAGGCGGCGCAAATGTTTTAGACATCACGGCTGATCCAACAACTACACCACAGACAGAGAGAATGATGCGAATAAATTGGAAAAGATGGTGGCAGGTGTTTTATACAGTAGTGGATTATGTTAATCAAATAATTCAAACAATGTCCAAAAGGTCTAGATCGCTTAAT---------------------------
>MG452880.1_RVA/Cow-wt/BRA/1802-GO/2012/G6P5
-TGTATGGTATTGAATATACCACAATTCTAATCTTCTTGACATCGATTACATTGTTAAATTATATATTGAAATCAATAACGAGAATGATGGACTATATAATTTACAGATTTCTGCTTATAGTAGTGGTCTTGGCCACCATGATAAACGCGCAGAACTATGGAGTGAACTTGCCGATTACAGGTTCAATGGATACTGCGTACGCAAACTCTACGCAAAGTGAACCATTTTTGGCGTCGACTCTATGTTTGTATTATCCTGTTGAGGCACCAAACGAAATGGATGATACCGAATGGAAAGATACCTTATCACAACTGCTCTTGACAAAAGGATGGCCAACAGGATCGGTGTACTTTAAAGAATATACTAATATAGCAGCCTTTTCGGTGGAACCACAGTTGTACTGTGACTATAATTTAGTCTTAATGAAATATGATTCTACACAGGAGTTAGATATGTCTGAATTGGCCGATCTTATATTGAATGAGTGGCTGTGCAATCCAATGGACATAACATTGTACTATTATCAGCAGGCCGATGAAGCAAATAAATGGATATCAATGGGTTCTTCTTGCACGGTCAAAGTATGTCCATTAAATACGCAAACGCTTGGTATTGGATGTCTAATAACTAATCCAGACACGTTTGAAACGGTTGCGACAACAGAGAAGTTAGTGATTACAGATGTCGTAGATGGTGTCAACCATAAATTAAACGTCACAACAGAAACGTGCACCATACGCAACTGTAAAAAACTGGGACCAAGGGAGAACGTAGCAGTCATACAGGTAGGCGGCGCAAATGTTTTAGACATCACGGCTGATCCAACAACTACACCACAGACAGAGAGAATGATGCGAATAAATTGGAAAAGATGGTGGCAGGTGTTTTATACAGTAGTGGATTATGTTAATCAAATAATTCAAACAATGTCCAAAAGGTCTAGATCGCTTAAT---------------------------
>KC895784.1_RVA/Cow-wt/ARG/B1190_B_ER/2000/G6P11
ATGTATGGTATTGAATATACCACAATTCTAATCTCTTTGATATCGATTATCCTGTTAAATTATATTTTGAAATCAATGACAAGAGTGATGGACTACATAATTTATAGATTCTTATTTGTTGTAGTTCTCATAGCCACCGTTACGAACGCACAGAATTATGGCATAAACTTGCCCATAACAGGATCAATGGATACCGCATATGTGAACTCTACACAAGACGAACCATTTTTGACATCAACTCTATGCCTATATTATCCAACCGAGGCGTCGAACGAGATTGCAGACGCAGAATGGAAAAATACTTTATCTCAACTATTTTTGACAAAAGGGTGGCCGACAGGATCAGTATACTTTAAGGAATATGCAGACATAGCAGCATTTTCAGTTGATCCACAATTGTACTGTGATTATAATATAGTTCTAATGAAATATGTTTCAACGTTAGAATTGGATATGTCAGAATTAGCTGACCTTATTTTAAATGAATGGTTATGCAATCCAATGGACATAACGTTATATTATTACCAACAAACGGACGAAGCAAATAAATGGATATCAATGGGTTCATCATGTACAGTTAAAGTATGTCCATTGAATACACAGACACTTGGGATAGGATGTTCAACAACTGACCCAAACACTTTTGAAACAGTTGCGATAACAGAAAAACTAGTGATTACAGATGTTGTAGACGGTGTAAATCATAAGTTAAATGTAACAACAGAGACATGTACAATACGTAACTGTAAAAAATTGGGGCCGAGAGAAAACGTCGCAGTAATTCAAGTAGGTGGTTCAAATATATTGGACATAACAGCTGATCCAACAACTGCACCACAGACAGAAAGAATGATGCGAGTAAATTGGAAAAAATGGTGGCAAGTTTTTTACACAATAGTCGATTACGTGAATCAGATAGTCAAAGCAATGTCCAAAAGATCTAGATCATTAAATTCAGCTGCCTTCTACTATAGAGTGTAG
>DQ631817.1_RVA/Cow-wt/ARG/B163_D_BA/1997/G6P11
ATGTATGGTATTGAATATACCACAATTCTAATCTCTTTGATATCGGTTATATTGTTAAATTACATCTTAAAATCAATAACGAGAGTGATGGACTACATAATTTACAGATTTTTATTCGTTGTAGTTCTCATAGCCACCGTCACGAACGCACAGAATTATGGCATAAACTTGCCCATAACAGGATCAATGGATACCGCATATGTGAATTCTACACAGGACGAACCATTTCTGACATCAACTCTATGCCTATATTATCCAACCGAGGCGTCAAACGAGATTGCAGATACCGAATGGAAAAATACTTTATCTCAACTATTCTTGACAAAAGGGTGGCCGACAGGATCAGTATACTTTAAAGAATATGCAGACATAGCAGCATTTTCAGTTGATCCACACCTATACTGCGATTATAATATAGTTCTAATGAAATATGTTTCAACGTTGGAATTGGATATGTCAGGAATTACGAATCTAATTTTAAATGAATGGTTATGCAATCCAATGGACATACCGTTATATTATTACCAACAAACAGATGAAGCAAATAAATGGATATCAATGGGTTCATCATGTACAGTCAAAGTATGTCCATTGAATACACAGACACTTGGGATTGGATGTTCAACAACTAACCCGGACACTTTTGAAACAGTTGCGACAACAGAAAAACTGGTGATTACGGATGTTGTAGATGGTGTGAATCACAAGTTAAATGTAACGACAGAGACATGTACGATACGTAACTGTAAAAAATTAGGACCAAGAGAGAATGTTGCAGTAATTCAGGTGGGTGGTTCAAATATATTGGATATAACAGCTGATCCAACGACTGCGCCACAGACTGAAAGAATGATGCGAGTAAATTGGAAAAAATGGTGGCAAGTTTTTTATACAATCCCCGATTACGTGAATCAGATAGTCCAAGCAATGTCCAAAAAATATAGATCACTAAATTCAGTTGCTTTCCACTATAGAGTGTAG
>KX121168.1_RVA/Cow-wt/BRA/THAF07/2013/G6P11
---------------------------------------------------------------ATCTTAAAATCGATAACAAGAGTGATGGACTACATAATTTACAGATTTCTATTTGCTGTAGTTCTCATAGCCACCATCACGAACGCACAAAATTATGGCATAAATTTGCCCATAACAGGGTCAATGGACACCGCATATGTGAATTATACACAGGACGAACCATTCCTGACATCAACTCTATGCCTATATTATCCAACCGAAGCGTCGAACGAGATTGCAGATGCGGAATGGAAAAATACTTTATCTCAATTATTTTTGACAAAAGGGTGGCCGACAGGATCAGTATACCTTAAAGAATATGCAGACATAGCAGCATTTTCAGTTGATCCACAGTTATACTGTGATTATAATATAGTTCTAATGAAATATGTTTCAACGTTGGAATTGGATATGTCAGAATTAGCTGATCTTATTTTAAATGAATGGTTATGCAATCCAATGGACATAACGTTATATTATTACCAACAAACAGATGAAGCAAATAAATGGATATCAATGGGTTCATCATGTACAGTCAAAGTATGTCCATTGAATACGCAGACACTTGGGATTGGATGTTCAACAACTAACCCGGACACTTTTGAAACAGTTGCGACAACAGAAAAACTAGTAATTACGGATGTTGTAGATGGCGTAAATCACAAGTTAAATGTAACGACAGAGACATGTACAATACGTAACTGTAAAAAATTAGGACCAAGAGAGAATGTTCCAGTAATTCAGGTGGGTGGTTCAAATGTATTGGATATAACAGCTGATCCAACGACTGCGCCACAGACTGAAAGAATGATGCGAGTAAATTGGAAAAA-------------------------------------------------------------------------------------------------------------
>KX121169.1_RVA/Cow-wt/BRA/THAF09/2013/G6P11
---------------------------------------------------------------ATCTTAAAATCGATAACAAGAGTGATGGACTACATAATTTACAGATTTCTATTTGCTGTAGTTCTCATAGCCACCATCACGAACGCACAAAATTATGGCATAAATTTGCCCATAACAGGGTCAATGGACACCGCATATGTGAATTATACACAGGACGAACCATTCCTGACATCAACTCTATGCCTATATTATCCAACCGAAGCGTCGAACGAGATTGCAGATGCGGAATGGAAAAATACTTTATCTCAATTATTTTTGACAAAAGGGTGGCCGACAGGATCAGTATACCTTAAAGAATATGCAGACATAGCAGCATTTTCAGTTGATCCACAGTTATACTGTGATTATAATATAGTTCTAATGAAATATGTTTCAACGTTGGAATTGGATATGTCAGAATTAGCTGATCTTATTTTAAATGAATGGTTATGCAATCCAATGGACATAACGTTATATTATTACCAACAAACAGATGAAGCAAATAAATGGATATCAATGGGTTCATCATGTACAGTCAAAGTATGTCCATTGAATACGCAGACACTTGGGATTGGATGTTCAACAACTAACCCGGACACTTTTGAAACAGTTGCGACAACAGAAAAACTAGTAATTACGGATGTTGTAGATGGCGTAAATCACAAGTTAAATGTAACGACAGAGACATGTACAATACGTAACTGTAAAAAATTAGGACCAAGAGAGAATGTTGCAGTAATTCAGGTGGGTGGTTCAAATGTATTGGATATAACAGCTGATCCAACGACTGCGCCACAGACTGAAAGAATGATGCGAGTAAATTGGAAAAA-------------------------------------------------------------------------------------------------------------
>MG452919.1_RVA/Cow-wt/BRA/3-SP/2011/G6P11
-------------GATATACCACAATTCTAATCTCTTTGATATCGGTTATATTGCTAAATTACATCTTAAAATCGATAACAAGAGTGATGGACTACATAATTTACAGATTTCTATTTGCTGTAGTTCTCATAGCCACCATCACGAACGCACAAAATTATGGCATAAATTTGCCCATAACAGGGTCAATGGACACCGCATATGTGAATTATACACAGGACGAACCATTCCTGACATCAACTCTATGCCTATATTATCCAACCGAAGCGTCGAACGAGATTGCAGATGCGGAATGGAAAAATACTTTATCTCAATTATTTTTGACAAAAGGGTGGCCGACAGGATCAGTATACCTTAAAGAATATGCAGACATAGCAGCATTTTCAGTTGATCCACAGTTATACTGTGATTATAATATAGTTCTAATGAAATATGTTTCAACGTTGGAATTGGATATGTCAGAATTAGCTGATCTTATTTTAAATGAATGGTTATGCAATCCAATGGACATAACGTTATATTATTACCAACAAACAGATGAAGCAAATAAATGGATATCAATGGGTTCATCATGTACAGTCAAAGTATGTCCATTGAATACGCAGACACTTGGGATTGGATGTTCAACAACTAACCCGGACACTTTTGAAACAGTTGCGACAACAGAAAAACTAGTAATTACGGATGTTGTAGATGGCGTAAATCACAAGTTAAATGTAACGACAGAGACATGTACAATACGTAACTGTAAAAAATTAGGACCAAGAGAGAATGTTGCAGTAATTCAGGTGGGTGGTTCAAATGTATTGGATATAACAGCTGATCCAACGACTGCGCCACAGACTGAAAGAATGATGCGAGTAAATTGGAAAAAATGGTGGCAAGTTTTTTATACAATAGTCGATTACGTGAATCAGATAGTCAAAGCAATGTCCAAAAGATCTAGATCACTA------------------------------
>KX121174.1_RVA/Cow-wt/BRA/THAF10/2013/G6P11
---------------------------------------------------------------ATCTTAAAATCGATAACAAGAGTGATGGACTACATAATTTACAGATTTTTATTTGCTGTAGTTCTCATAGCCACCATCACGAACGCACAAAATTATGGCATAAATTTGCCCATAACAGGGTCAATGGACACCGCATATGTGAATTATACACAGGACGAACCATTCCTGACATCAACTCTATGCCTATATTATCCAACCGAAGCGTCGAACGAGATTGCAGATGCGGAATGGAAAAATACTTTATCTCAATTATTTTTGACAAAAGGGTGGCCGACAGGATCAGTATACCTTAAAGAATATGCAGACATAGCAGCATTTTCAGTTGATCCACAGTTATACTGTGATTATAATATAGTTCTAATGAAATATGTTTCAACGTTGGAATTGGATATGTCAGAATTAGCTGATCTTATTTTAAATGAATGGTTATGCAATCCAATGGACATAACGTTATATTATTACCAACAAACAGATGAAGCAAATAAATGGATATCAATGGGTTCATCATGTACAGTCAAAGTATGTCCATTGAATACGCAGACACTTGGGATTGGATGTTCAACAACTAACCCGGACACTTTTGAAACAGTTGCGACAACAGAAAAACTAGTAATTACGGATGTTGTAGATGGCGTAAATCACAAGTTAAATGTAACGACAGAGACATGTACAATACGTAACTGTAAAAAATTAGGACCAAGAGAGAATGTTGCAGTAATTCAGGTGGGTGGTTCAAATGTATTGGATATAACAGCTGATCCAACGACTGCGCCACAGACTGAAAGAATGATGCGAGTAAATTGGAAAAA-------------------------------------------------------------------------------------------------------------
>KX121170.1_RVA/Cow-wt/BRA/THAF11/2013/G6P11
---------------------------------------------------------------ATCTTAAAATCGATAACAAGAGTGATGGACTACATAATTTACAGATTTTTATTTGCTGTAGTTCTCATAGCCACCATCACGAACGCACAAAATTATGGCATAAATTTGCCCATAACAGGGTCAATGGACACCGCATATGTGAATTATACACAGGACGAACCATTCCTGACATCAACTCTATGCCTATATTATCCAACCGAAGCGTCGAACGAGATTGCAGATGCGGAATGGAAAAATACTTTATCTCAATTATTTTTGACAAAAGGGTGGCCGACAGGATCAGTATACCTTAAAGAATATGCAGACATAGCAGCATTTTCAGTTGATCCACAGTTATACTGTGATTATAATATAGTTCTAATGAAATATGTTTCAACGTTGGAATTGGATATGTCAGAATTAGCTGATCTTATTTTAAATGAATGGTTATGCAATCCAATGGACATAACGTTATATTATTACCAACAAACAGATGAAGCAAATAAATGGATATCAATGGGTTCATCATGTACAGTCAAAGTATGTCCATTGAATACGCAGACACTTGGGATTGGATGTTCAACAACTAACCCGGACACTTTTGAAACAGTTGCGACAACAGAAAAACTAGTAATTACGGATGTTGTAGATGGCGTAAATCACAAGTTAAATGTAACGACAGAGACATGTACAATACGTAACTGTAAAAAATTAGGACCAAGAGAGAATGTTGCAGTAATTCAGGTGGGTGGTTCAAATGTATTGGATATAACAGCTGATCCAACGACTGCGCCACAGACTGAAAGAATGATGCGAGTAAATTGGAAAAA-------------------------------------------------------------------------------------------------------------
>KX121171.1_RVA/Cow-wt/BRA/THAF12/2013/G6PX
---------------------------------------------------------------ATCTTAAAATCGATAACAAGAGTGATGGACTACATAATTTACAGATTTTTATTTGCTGTAGTTCTCATAGCCACCATCACGAACGCACAAAATTATGGCATAAATTTGCCCATAACAGGGTCAATGGACACCGCATATGTGAATTATACACAGGACGAACCATTCCTGACATCAACTCTATGCCTATATTATCCAACCGAAGCGTCGAACGAGATTGCAGATGCGGAATGGAAAAATACTTTATCTCAATTATTTTTGACAAAAGGGTGGCCGACAGGATCAGTATACCTTAAAGAATATGCAGACATAGCAGCATTTTCAGTTGATCCACAGTTATACTGTGATTATAATATAGTTCTAATGAAATATGTTTCAACGTTGGAATTGGATATGTCAGAATTAGCTGATCTTATTTTAAATGAATGGTTATGCAATCCAATGGACATAACGTTATATTATTACCAACAAACAGATGAAGCAAATAAATGGATATCAATGGGTTCATCATGTACAGTCAAAGTATGTCCATTGAATACGCAGACACTTGGGATTGGATGTTCAACAACTAACCCGGACACTTTTGAAACAGTTGCGACAACAGAAAAACTAGTAATTACGGATGTTGTAGATGGCGTAAATCACAAGTTAAATGTAACGACAGAGACATGTACAATACGTAACTGTAAAAAATTAGGACCAAGAGAGAATGTTGCAGTAATTCAGGTGGGTGGTTCAAATGTATTGGATATAACAGCTGATCCAACGACTGCGCCACAGACTGAAAGAATGATGCGAGTAAATTGGAAAAA-------------------------------------------------------------------------------------------------------------
>KX121165.1_RVA/Cow-wt/BRA/THAF01/2013/G6P11
---------------------------------------------------------------AACTTAAAATCGATAACAAGAGTGATGGACTACATAATTTACAGATTTTTATTTGCTGTAGTTCTCATAGCCACCATCACGAACGCACAAAATTATGGCATAAATTTGCCCATAACAGGGTCAATGGACACCGCATATGTGAATTATACACAGGACGAACCATTCCTGACATCAACTCTATGCCTATATTATCCAACCGAAGCGTCGAACGAGATTGCAGATGCGGAATGGAAAAATACTTTATCTCAATTATTTTTGACAAAAGGGTGGCCGACAGGATCAGTATACCTTAAAGAATATGCAGACATAGCAGCATTTTCAGTTGATCCACAGTTATACTGTGATTATAATATAGTTCTAATGAAATATGTTTCGACGTTGGAATTGGATATGTCAGAATTAGCTGATCTTATTTTAAATGAATGGTTATGCAATCCAATGGACATAACGTTATATTATTACCAACAAACAGATGAAGCAAATAAATGGATATCAATGGGTTCATCATGTACAGTCAAAGTATGTCCATTGAATACGCAGACACTTGGGATTGGATGTTCAACAACTAACCCGGACACTTTTGAAACAGTTGCGACAACAGAAAAACTAGTAATTACGGATGTTGTAGATGGCGTAAATCACAAGTTAAATGTAACGACAGAGACATGTACAATACGTAACTGTAAAAAATTAGGACCAAGAGAGAATGTTGCAGTAATTCAGGTGGGTGGTTCAAATGTATTGGATATAACAGCTGATCCAACGACTGCGCCACAGACTGAAAGAATGATGCGAGTAAATTGGAAAAA-------------------------------------------------------------------------------------------------------------
>KX121166.1_RVA/Cow-wt/BRA/THAF02/2013/G6P11
---------------------------------------------------------------ATCTTAAAATCGATAACAAGAGTGATGGACTACATAATTTACAGATTTTTATTTGCTGTAGTTCTCATAGCCACCATCACGAACGCACAAAATTATGGCATAAATTTGCCCATAACAGGGTCAATGGACACCGCATATGTGAATTATACACAGGACGAACCATTCCTGACATCAACTCTATGCCTATATTATCCAACCGAAGCGTCGAACGAGATTGCAGATGCGGAATGGAAAAATACTTTATCTCAATTATTTTTGACAAAAGGGTGGCCGACAGGATCAGTATACCTTAAAGAATATGCAGACATAGCAGCATTTTCAGTTGATCCACAGTTATACTGTGATTATAATATAGTTCTAATGAAATATGTTTCGACGTTGGAATTGGATATGTCAGAATTAGCTGATCTTATTTTAAATGAATGGTTATGCAATCCAATGGACATAACGTTATATTATTACCAACAAACAGATGAAGCAAATAAATGGATATCAATGGGTTCATCATGTACAGTCAAAGTATGTCCATTGAATACGCAGACACTTGGGATTGGATGTTCAACAACTAACCCGGACACTTTTGAAACAGTTGCGACAACAGAAAAACTAGTAATTACGGATGTTGTAGATGGCGTAAATCACAAGTTAAATGTAACGACAGAGACATGTACAATACGTAACTGTAAAAAATTAGGACCAAGAGAGAATGTTGCAGTAATTCAGGTGGGTGGTTCAAATGTATTGGATATAACAGCTGATCCAACGACTGCGCCACAGACTGAAAGAATGATGCGAGTAAATTGGAAAAA-------------------------------------------------------------------------------------------------------------
>MG452922.1_RVA/Cow-wt/BRA/1852-SP/2014/G6P11
ATGTATGGTATTGAATATACCACAATTCTAATCTCTTTGGTATCGGTTATATTGTTAAATTACGTTTTAAAATCAATAACGAGAGTGATGGACTACATAATTTACAGATTTTTATTCGTTGTAGTTCTCATAGCCACCATCACGAACGCGCAGAATTATGGCATAAATTTGCCCATAACAGGATCAATGGATACCGCATATGTGAATTCCACACAGGACGAGCCATTCCTGACATCAACTTTATGCCTATATTATCCAACCGAGGCGTCGAACGAGATTGCAGATGCGGAATGGAAAAATACTTTATCTCAATTATTTTTGACAAAAGGGTGGCCGACAGGATCAGTATACTTTAAAGAATATGCAGATATAGCAGCATTTTCAGTTGATCCACAATTATACTGTGATTATAATATAGTTCTAATGAAATATGTTTCAACGTTGGAATTGGATATGTCAGAATTAGCTGATCTTATTTTAAATGAATGGCTATGCAATCCGATGGACATAACGTTATATTATTACCAACAAACAGATGAAGCAAATAAATGGATATCAATGGGTTCATCATGTACAGTCAAAGTATGTCCATTGAATACACAGACACTTGGGATTGGATGTTCAACAACTAACCCGGACACTTTTGAAACGGTTGCGACAACAGAAAAACTAGTAATTACGGACGTTGTAGATGGTGTAAATCACAAGTTAAATGTAACGACAGAGACATGTATAATACGCAACTGTAAAAAATTAGGACCAAGAGAGAATGTTGCAATAATTCAGGTGGGTGGTTCAAACGTATTGGATATAACAGCTGATCCAACGACTGCGCCACAGACTGAAAGAATGATGCGAGTAAATTGGAAAAAATGGTGGCAAGTTTTTTAT------------------------------------------------------------------------------------------
>MG452920.1_RVA/Cow-wt/BRA/1811-SP/2012/G6P11
-----------------------------------------------------------CTACGTCTTAAAATCAATAACGAGAGTGATGGACTACATAATTTACAGATTTTTATTTGTTGTAGTTCTCATAGCCACCATCACGAACGCACAGAATTATGGCATAAATTTGCCCATAACGGGATCAATGGATACCGCATATGTGAATTCCACACAGGACGAACCATTCCTGACATCAACTTTATGTCTATATTATCCAACCGAGGCGTCGAACGAGATTGCAGATGCGGAATGGAAAAATACTTTATCTCAACTATTTTTGACAAAAGGGTGGCCGACAGGATCAGTATACTTTAAAGAATATGCAGATATAGCAGCATTTTCAGTTGATCCACAATTATACTGTGATTATAATATAGTTCTAATGAAATATGTTTCAACGTTGGAATTGGATATGTCAGAGTTAGCTGATCTTATTTTAAATGAATGGTTATGCAATCCGATGGACATAACGTTATATTATTACCAACAAACAGATGAAGCAAATAAATGGATATCAATGGGTTCATCATGTACAGTCAAAGTATGTCCATTGAATACACAGACACTTGGGATTGGATGTTCAACAACTAACCCAGACACTTTTGAAACGGTTGCGACAACAGAAAAACTAGTAATTACGGACGTTGTAGATGGTATAAATCACAAGTTAAATGTAACGACAGAGACATGTACAATACGCAACTGTAAAAAATTAGGACCAAGAGAGAATGTTGCAATAATTCAGGTGGGTGGTTCAAATGTATTGGATATAACAGCTGATCCAACGACTGCGCCACAGACTGAAAGAATGATGCGAGTAAATTGGAAAAAATGGTGGCAAGTTTTTTATACGATAGTCGATTACGTGAATCAGATAGTCA-----------------------------------------------------------
>MG452921.1_RVA/Cow-wt/BRA/1813-SP/2012/G6P11
-TGTATGGTATTGAATATACCACAATTCTAATCTCTTTGGTATCGGTTATATTGTTAAACTACGTCTTAAAATCAATAACGAGAGTGATGGACTACATAATTTACAGATTTTTATTTGTTGTAGTTCTCATAGCCACCATCACGAACGCACAGAATTATGGCATAAATTTGCCCATAACGGGATCAATGGATACCGCATATGTGAATTCCACACAGGACGAACCATTCCTGACATCAACTTTATGTCTATATTATCCAACCGAGGCGTCGAACGAGATTGCAGATGCGGAATGGAAAAATACTTTATCTCAACTATTTTTGACAAAAGGGTGGCCGACAGGATCAGTATACTTTAAAGAATATGCAGATATAGCAGCATTTTCAGTTGATCCACAATTATACTGTGATTATAATATAGTTCTAATGAAATATGTTTCAACGTTGGAATTGGATATGTCAGAGTTAGCTGATCTTATTTTAAATGAATGGTTATGCAATCCGATGGACATAACGTTATATTATTACCAACAAACAGATGAAGCAAATAAATGGATATCAATGGGTTCATCATGTACAGTCAAAGTATGTCCATTGAATACACAGACACTTGGGATTGGATGTTCAACAACTAACCCAGACACTTTTGAAACGGTTGCGACAACAGAAAAACTAGTAATTACGGACGTTGTAGATGGTATAAATCACAAGTTAAATGTAACGACAGAGACATGTACAATACGCAACTGTAAAAAATTAGGACCAAGAGAGAATGTTGCAATAATTCAGGTGGGTGGTTCAAATGTATTGGATATAACAGCTGA----------------------------------------------------------------------------------------------------------------------------------------------------------------
>MT437741.1_RVA/Cow-wt/BRA/UFMT13960/2018/G6P11
ATGTATGGTATTGAATATACCACAATTCTAATCTCTCTGATATCGGTTATATTGCTAAATTACATCTTAAAATCGATAACGAGAGTGATGGACTACATAATTTACAGATTCTTATTCGTTGTAGTTTTCATAGCCACCATCACGAACGCACAAAATTATGGCATAAATTTGCCCATAACAGGATCAATGGATACCACATATGTGAATTCTACACAGGACGAACCATTCCTAACATCAACTCTATGCCTATATTATCCAACCGAGGCGTCGAACGAGATTGCAGATGCGGAATGGAAAAATACTTTATCTCAACTATTTTTGACAAAAGGGTGGCCGATAGGATCAGTATACTTTAAAGAATATGCAGATATAGCAGCATTTTCAGTTGATCCACAATTATACTGTGATTATAATATGGTTCTAATGAAATATGTTTCAACGTTGGAATTGGATATGTCAGAATTAGCTGATCTTATTTTAAATGAATGGTTATGCAATCCGATGGACATAACGTTATATTATTACCAACAAACAGATGAGGCAAATAAATGGATATCAATGGGTTCATCATGTACAGTCAAAGTATGTCCATTGAATACACAAACACTTGGGATTGGATGTTCAACAACTAACCCGGACACTTTTGAAACGGTTGCGACAACAGAGAAACTAGTAATTACGGATGTTGTAGATGGTGTGAATCACAAGTTAAATGTGACGACAGAGACATGTACAATACGTAACTGTAAAAAATTAGGACCAAGAGAGAACGTTGCAGTAATTCAGGTGGGAGGTTCAAATGTATTGGATATAACAGCTGATCCAACGACTGCGCCACAGACTGAAAGAATGATGCGAGTAAATTGGAAAAAATGGTGGCAAGTTTTCTATACAATAGTTGATTACGTGAATCAGATAGTCAAAGCAATGTCCAAAAGATCTAGATCACTAAACTCAGCTGC-------------------
>MG452925.1_RVA/Cow-wt/BRA/111-PR/2012/G6P11
----------------ATACCACAATTCTAATCTCTTTGATATCGGTTATATTGTTAAATTACATCTTAAAATCAATAACGAGAGTGATGGACTACATAATTTACAGACTTTTACTCATTGTAGTTCTAATAGCCACCATCACGAACGCACAGAATTATGGCATAAATTTGCCCATAACAGGATCAATGGATACCGCATATGTGAATTCCACACAGGACGAACCATTCCTGACATCAACTCTATGCCTATATTATCCAACCGAGGCGTCGAACGAGATTGCAGATGCGGAATGGAAAAATACTTTATCTCAACTATTTTTGACAAAAGGGTGGCCGACAGGATCAGTATACTTTAAAGAATATGCAGACATAGCAGCATTTTCAGTTGATCCACAGTTATACTGTGATTATAATATAGTTCTAATGAAATATGTTTCAACGTTGGAATTGGATATGTCAGAATTAGCTGATCTTATTTTAAATGAATGGTTATGCAATCCGATGGACATAACGTTATATTATTACCAACAAACAGATGAAGCAAATAAATGGATATCAATGGGTTCATCATGTACAGTCAAAGTATGTCCATTGAATACACAGACACTTGGGATTGGATGTTCAACAACTAACCCGGACACTTTTGAAACGGTTGCGACAACAGAAAAACTAGTAATTACGGATGTTGTAGATGGTGTAAATCACAAGTTAAATGTAACGACAGAGACATGTACAATACGTAACTGTAAAAAATTAGGACCAAGAGAGAATGTTGCAGTAATTCAGGTGGGTGGTTCAAATATATTGGATATAACAGCTGATCCAACGACTGCCCCACAGACTGAAAGAATGATGCGAGTAAATTGGAAAAAATGGTGGCAAGTTTTTTATACAATAGTTGATTACGTGAATCAGATA---------------------------------------------------------------
>MG452923.1_RVA/Cow-wt/BRA/1910-PR/2013/G6P11
ATGTATGGTATTGAATATACCACAATTCTAATCTCTTTGATATCGGTTATATTGTTAAATTACATCTTAAAATCAATAACGAGAGTGATGGACTACATAATTTACAGACTTTTATTCATTGTAGTTTTCATAGCCACCATCACGAACGCACAGAATTATGGCATAAATTTGCCCATAACAGGATCAATGGATACCGCATATGTGAATTCCACACAGGACGAACCATTCCTGACATCAACTCTATGCCTATATTATCCAACCGAAGCGTCGAACGAGATTGCAGATGCGGGATGGAAAAATACTTTATCTCAACTATTTTTGACAAAAGGGTGGCCGACAGGATCAGTATACTTTAAAGAATATGCAGACATAGCAGCATTTTCAGTTGATCCACAATTATACTGTGATTATAATATAGTTCTAATGAAATATGTTTCAACGTTGGAATTGGATATGTCAGAATTAGCTGATCTTATTTTAAATGAGTGGTTATGCAATCCGATGGACATAACGTTATATTATTACCAACAAACAGATGAAGCAAATAAATGGATATCAATGGGTTCATCATGTACAGTCAAAGTATGTCCATTGAACACACAGACACTTGGGATTGGATGTTCAACAACTAACCCGGACACTTTTGAAACGGTTGCGACAACAGAAAAACTAGTAATTACGGATGTTGTAGATGGTGTAAATCACAAGTTAAATGTAACGACGGAGACATGTACAATACGTAACTGTAAAAAATTAGGACCAAGAGAGAATGTTGCAGTAATTCAGGTGGGTGGTTCAAATATATTGGATATAACAGC-------------------------------------------------------------------------------------------------------------------------------------------------------------------
>MG452924.1_RVA/Cow-wt/BRA/1942-PR/2013/G6PX
--------------------------------------------------ATTGTTAAATTACATCTTAAAATCAATAACGAGAGTGATGGACTACATAATTTACAGACTTTTATTCATTGTAGTTTTCATAGCCACCATCACGAACGCACAGAATTATGGCATAAATTTGCCCATAACAGGATCAATGGATACCGCATATGTGAATTCCACACAGGACGAACCATTCCTGACATCAACTCTATGCCTATATTATCCAACCGAAGCGTCGAACGAGATTGCAGATGCGGGATGGAAAAATACTTTATCTCAACTATTTTTGACAAAAGGGTGGCCGACAGGATCAGTATACTTTAAAGAATATGCAGACATAGCAGCATTTTCAGTTGATCCACAATTATACTGTGATTATAATATAGTTCTAATGAAATATGTTTCAACGTTGGAATTGGATATGTCAGAATTAGCTGATCTTATTTTAAATGAGTGGTTATGCAATCCGATGGACATAACGTTATATTATTACCAACAAACAGATGAAGCAAATAAATGGATATCAATGGGTTCATCATGTACAGTCAAAGTATGTCCATTGAACACACAGACACTTGGGATTGGATGTTCAACAACTAACCCGGACACTTTTGAAACGGTTGCGACAACAGAAAAACTAGTAATTACGGATGTTGTAGATGGTGTAAATCACAAGTTAAATGTAACGACGGAGACATGTACAATACGTAACTGTAAAAAATTAGGACCAAGAGAGAATGTTGCAGTAATTCAGGTGGGTGGTTCAAATATATTGGATATAACAGCTGATCCAACGACTGCGCCA------------------------------------------------------------------------------------------------------------------------------------------------
>MG452928.1_RVA/Cow-wt/BRA/266-MS/2014/G6P11
----------------------------------------------------TGATAAATTACATCTTAAAATCAATAACGAGAGTGATGGACTACATAATTTACAGATTCTTATTCGTTGTAGTTCTCATAGCCACCATCACGAACGCACAGAATTATGGCATAAATTTGCCCATAACAGGATCGATGGATACCACATACGTGAATTCTACACAGGACGAACCATTCCTAACATCAACTCTATGCCTATATTATCCAACCGAGGCGTCGAACGAGATTGCAGATGCGGAATGGAAAAATACTTTATCTCAACTATTTTTGACAAAAGGGTGGCCGACAGGATCAGTATACTTTAAAGAATATGCAGATATAGCAGCATTTTCAGTTAATCCACAATTATACTGTGATTATAATATAGTTCTAATGAAATATGTTTCAACATTGGAATTGGATATGTCAGAATTAGCTGATCTTATTTTAAATGAATGGTTATGCAATCCGATGGACATAACGTTATATTATTACCAACAAACAGATGAAGCAAATAAATGGATATCAATGGGTTCATCATGTACAGTCAAAGTATGTCCATTGAATACACAGACACTTGGGATTGGATGTTCAACAACTAACCCGGACACTTTTGAAACGGTTGCGACAACAGAAAAACTAGTAATTACGGATGTTGTAGATGGTGTGAATCACAAGTTAAATGTAACAACAGAGACATGTACAATACGTAACTGTAAAAAATTAGGACCAAGAGAGAATGTTGCAGTAATTCAGGTGGGTGGTTCAAATGTATTGGATATAACAGCTGATCCAACGACTGCGCCACAGACTGAAAGAATGATGCGAGTAAATTGGAAAAAATGGTGGCAAGTTTTTTATACAATAGTTGACTACGTGAATCAGATAGTCAAAGCAATGTCCAAAAGATCTAGATCACTAAAC---------------------------
>MG452929.1_RVA/Cow-wt/BRA/161-MS/2013/G6P11
------------------------------------------------ATATTGCTAAATTACGTCTTAAAGTCAATGACGAGAGTGATGGACTACATAATTTACAGATTCTTATTCGTCGTAGTTCTCATAGCCACCATCACGAACGCACAGAATTATGGCATAAATTTGCCCATAACAGGATCAATGGATACCACATATGTGAATTCTACACAGGACGAACCATTCTTGACATCAACTCTATGCCTATATTATCCAACCGAGGCGTCGAACGAGATTGCAGATGCGGAATGGAAAAATACTTTATCTCAACTATTTTTGACAAAAGGGTGGCCGACAGGATCAGTATACTTTAAAGAATATGCAGATATAGCAGCATTTTCAGTTGATCCACAATTGTACTGTGATTATAATATAGTTCTAATGAAATATGTTTCAACGTTGGAATTGGATATGTCAGAATTAGCTGATCTTATTTTAAATGAATGGTTATGCAATCCGATGGACATAACGTTATATTATTACCAACAAACAGATGAAGCAAATAAATGGATATCAATGGGTTCATCATGTACAGTCAAAGTATGTCCATTGAATACACAGACACTTGGGATTGGATGTTCAACAACTAACCCGGACACTTTTGAAACGGTTGCGACAACAGAAAAACTAGTAATTACGGATGTTGTAGATGGTGTGAATCACAAGTTAAATGTAACGACAGAGACATGTACAATACGTAACTGTAAAAAATTAGGACCAAGAGAGAATGTTGCAGTAATTCAGGTGGGTGGTTCAAATGTATTGGATATAACAGCTGATCCAACGACGGCGCCACAGACTGAAAGAATGATGCGAGTAAATTGGAAAAAATGGTGGCAAGTTTTTTATACAATAGTTGATTACGTGAATCAGATAGTCAAAGCAATGTCCAAAAGATCTAGATCACTAAACTCAGCTGCTTTTTA-------------
>MG452930.1_RVA/Cow-wt/BRA/185-MS/2013/G6P11
---------------------------------------------------------AATTACGTCTTAAAGTCAATGACGAGAGTGATGGACTACATAATTTACAGATTCTTATTCGTCGTAGTTCTCATAGCCACCATCACGAACGCACAGAATTATGGCATAAATTTGCCCATAACAGGATCAATGGATACCACATATGTGAATTCTACACAGGACGAACCATTCTTGACATCAACTCTATGCCTATATTATCCAACCGAGGCGTCGAACGAGATTGCAGATGCGGAATGGAAAAATACTTTATCTCAACTATTTTTGACAAAAGGGTGGCCGACAGGATCAGTATACTTTAAAGAATATGCAGATATAGCAGCATTTTCAGTTGATCCACAATTGTACTGTGATTATAATATAGTTCTAATGAAATATGTTTCAACGTTGGAATTGGATATGTCAGAATTAGCTGATCTTATTTTAAATGAATGGTTATGCAATCCGATGGACATAACGTTATATTATTACCAACAAACAGATGAAGCAAATAAATGGATATCAATGGGTTCATCATGTACAGTCAAAGTATGTCCATTGAATACACAGACACTTGGGATTGGATGTTCAACAACTAACCCGGACACTTTTGAAACGGTTGCGACAACAGAAAAACTAGTAATTACGGATGTTGTAGATGGTGTGAATCACAAGTTAAATGTAACGACAGAGACATGTACAATACGTAACTGTAAAAAATTAGGACCAAGAGAGAATGTTGCAGTAATTCAGGTGGGTGGTTCAAATGTATTGGATATAACAGCTGATCCAACGACGGCGCCACAGACTGAAAGAATGATGCGAGTAAATTGGAAAAAATGGTGGCAAGTTTTTTATACAATAGTTGATTACGTGAATCAGATAGTCAAAGCAATGTCCAAAAGATCTAGATCACTAAAC---------------------------
>MG452926.1_RVA/Cow-wt/BRA/1641-MG/2007/G6P11
-----------------------------------------------------------TTACATCTTAAAATCAATAACGAGAGTGATGGACTACATAATTTACAGATTCTTATTCGTTGTAGTTCTCATAGCCACCATCACGAACGCACAGAATTATGGTATAAATTTGCCCATAACAGGATCAATGGATACCGCATATGTGAACTCTACACAGGACGAACCATTCTTGACATCAACTCTATGCCTATATTACCCAACCGAGGCGTCGAACGAGATTGCAGATGCGGAATGGAAAAATACTTTATCTCAACTATTTTTGACAAAAGGGTGGCCGACAGGATCAGTATACTTTAAAGAATATGCAGACATAGCAGCATTTTCAGTTGATCCACAATTATACTGTGATTATAATATAGTTCTAATGAAATATGTTTCAACGTTGGAATTGGATATGTCAGAATTAGCTGATCTTATTTTAAATGAATGGTTATGCAATCCGATGGACATAACGTTATATTATTACCAACAAACAGATGAAGCAAATAAATGGATATCAATGGGTTCATCATGTACAGTCAAAGTATGTCCATTGAATACACAGACACTTGGGATTGGATGTTCAACAACAAACCCGGACACTTTTGAAACGGTTGCGACAACAGAAAAACTAGTAATTACGGATGTTGTAGATGGTGTGAATCACAAGTTAAATGTAACGACAGAGACATGTACAATACGTAACTGTAAAAAATTAGGACCAAGAGAGAATGTTGCAGTAATTCAGGTGGGTGGTTCAAATGTATTGGATATAACAGCTGATCCAACAACTGCGCCACAGACTGAAAGAATGATGCGAGTAAATTGGAAAAAATGGTGGCAAGTTTTTTATACAATAGTTGAT------------------------------------------------------------------------------
>MG452927.1_RVA/Cow-wt/BRA/1487-MG/2009/G6P11
-------------GATATACCACAATTCTAATCTCTTTGATATCGGTTATATTGCTAAATTACATCTTAAAATCAATAACGAGAGTGATGGACTACATAATTTACAGATTCTTATTCGTTGTAGTTCTCATAGCCACCATCACGAACGCACAGAATTATGGCATAAATTTGCCCATAACAGGATCAATGGATACCGCATATGTGAATTCTACACAGGACGAACCATTCCTGACATCAACTCTATGCCTATATTATCCAACCGAGGCGTCGAACGAGATTGCAGATGCGGAATGGAAAAATACTTTATCTCAACTATTTTTGACAAAAGGGTGGCCGACAGGATCAGTATACTTTAAAGAATATGCAGATATAGCAGCATTTTCAGTTGATCCACAATTATACTGTGATTATAATATAGTTCTAATGAAATATGTTTCAACGTTGGAATTGGATATGTCAGAATTAGCTGATCTTATTTTAAATGAATGGTTATGCAATCCGATGGACATAACGTTATATTATTACCAACAAACAGATGAAGCAAATAAATGGATATCAATGGGTTCATCATGTACAGTCAAAGTATGTCCATTGAATACACAGACACTTGGGATTGGATGTTCAACGACTAACCCGGACACTTTTGAAACGGTTGCGACAACAGAAAAACTAGTAATTACGGATGTTGTAGACGGTGTGAATCACAAGTTAAATGTAACGACAGAGACATGTACAATACGCAACTGTAAAAAATTAGGACCAAGAGAGAATGTTGCAGTAATTCAGGTGGGTGGTTCAAATGTATTGGATATAACAGCTGATCCAACGACTGCGCCACAGACTGAAAGAATGATGCGAGTAAATTGGAAAAAATGGTGGCAAGTTTTTTATACAATAGTTGATT-----------------------------------------------------------------------------
>RVA/Cow-wt/ARG/4894DR_D_BA/2009/G6P11
ATGTATGGTATTGAATATACCACAATTCTAATCTCTTTGATATCGGTTATATTGTTAAATTACATCTTAAAATCAATAACGAGAGTGATGGACTACATCATTTACAGATTTTTATTTGTTGTAGTTCTCATAGCCATCGTCACGAACGCACAGAATTATGGCATAAACTTGCCCATAACAGGATCAATGGATACTGCATATGTGAATTCTACACAGGACGAAACATTTCTGACATCAACTCTATGCCTATATTATCCAACCGAGGCGTCGAACGAGATTGCAGATACAGAATGGAAAAATACTTTATCTCAACTATTTTTGACAAAAGGATGGCCGACAGGATCAGTATACTTTAAAGAATACGCAGACATAGCAGCATTTTCAGTTGATCCACAATTATACTGTGATTATAATATAGTTCTAATGAAATATGTTTCAACGTTGGAATTGGATATGTCAGAATTAGCTGATCTTATTTTAAATGAATGGTTATGTAATCCAATGGACATAACGTTATATTATTACCAACAAACAGATGAAGCAAATAAATGGATATCAATGGGTTCATCATGTACAGTCAAAGTATGTCCATTGAATACACAGACACTTGGGATTGGATGTTCAACAACTAACCCGGACACTTTTGAAACGGTTGCAACAACAGAAAAACTGGTGATTACGGATGTTGTAGATGGTGTAAATCACAAATTAAATGTAACGACAGAGACATGTACAATACGTAACTGTAAAAAATTAGGACCAAGAGAGAATGTTGCAGTAATTCAGGTGGGTGGTTCAAATGTATTGGATATAACAGCTGATCCAACGACTGCGCCACAGACTGAAAGAATGATGCGAATAAATTGGAAAAAATGGTGGCAAGTTTTTTATACAATAGTTGATTACGTGAATCAGATAGTCAAAGCAATGTCCAAAAGATCTAGATCACTAAATTCAGCTGCTTTCTATTATAGGGTATAG
>MN177508.1_RVA/Cow-wt/ARG/VLS_T_2/2016/G6PX
ATGTATGGTATTGAATATACCACAATTCTAATCTCTTTGATATCAGTTATATTGTTAAATTACATCTTAAAATCAATAACGAGAGTGATGGACTACATCATTTACAGATTTTTATTTGTTGTAGTTCTCATAGCCATCGTCACGAACGCACAGAATTATGGCATAAACTTGCCCATAACAGGATCAATGGACACCGCATATGTGAATTCTACACAGGACGAACCATTTCTGACATCAACTCTATGCCTATATTATCCAACCGAGGCGTCGAACGAGATTGCAGATACGGAATGGAAAAATACTTTATCTCAACTGTTTTCGACAAAAGGATGGCCGACAGGATCAGTATACTTTAAAGAATACGCGGACATAGCAGCATTTTCAGTTGATCCACAATTATACTGTGATTATAATATAGTTCTAATGAAATATGTTTCAACGTTGGAATTGGATATGTCAGAATTAGCTGATCTTATTTTAAATGAATGGTTGTGTAATCCAATGGACATAACGTTATATTATTACCAACAAACAGATGAAGCAAATAAATGGATATCAATGGGTTCATCATGTACAGTCAAAGTATGTCCATTGAATACACAGACACTTGGGATTGGATGTTCAACAACTAACCCGGACACTTTTGAAACGGTTGCAACAACAGAAAAACTGGTGATTACGGATGTTGTAGATGGTGTAAATCACAAATTAAATGTAACGACAGAGACATGTACAATACGTAACTGTAAAAAATTAGGACCAAGAGAGAATGTTGCAGTAATTCAGGTGGGTGGTTCAAATGTATTGGATATAACAGCTGATCCAACGACTGCGCCACAGACTGAAAGAATGATGCGAGTAAATTGGAAAAAATGGTGGCAAGTTTTTTATACAATAGTT---------------------------------------------------------------------------------
>MN177509.1_RVA/Cow-wt/ARG/VLS_T_19/2016/G6PX
------GGTATTGAATATACCACAATTCTAATCTCTTTGATATCAGTTATATTGTTAAATTACATCTTAAAATCAATAACGAGAGTGATGGACTACATCATTTACAGATTTTTATTTGCTGTAGTTCTCATAGCCATCGTCACGAACGCACAGAATTATGGCATAAACTTGCCCATAACAGGATCAATGGACACCGCATATGTGAATTCTACACAGGACGAACCATTTCTGACATCAACTCTATGCCTATATTATCCAACCGAGGCGTCGAACGAGATTGCAGATACGGAATGGAAAAATACTTTATCTCAACTGTTTTCGACAAAAGGATGGCCGACAGGATCAGTATACTTTAAAGAATACGCGGACATAGCAGCATTTTCAGTTGATCCACAATTATACTGTGATTATAATATAGTTCTAATGAAATATGTTTCAACGTTGGAATTGGATATGTCAGAATTAGCTGATCTTATTTTAAATGAATGGTTGTGTAATCCAATGGACATAACGTTATATTATTACCAACAAACAGATGAAGCAAATAAATGGATATCAATGGGTTCATCATGTACAGTCAAAGTATGTCCATTGAATACACAGACACTTGGGATTGGATGTTCAACAACTAACCCGGACACTTTTGAAACGGTTGCAACAACAGAAAAACTGGTGATTACGGATGTTGTAGATGGTGTAAATCACAAATTAAATGTAACGACAGAGACATGTACAATACGTAACTGTAAAAAATTAGGACCAAGAGAGAATGTTGCAGTAATTCAGGTGGGTGGTTCAAATGTATTGGATATAACAGCTGATCCAACGACTGCGCCACAGACTGAAAGAATGATGCGAGTAAATTGGAAAAAATGGTGGCAAGTTTTTTATACAATAGTTGATTAC---------------------------------------------------------------------------
>MN649702.1_RVA/Cow-wt/URY/LVMS2348/2016/G6P11
ATGTATGGTATTGAATATACCACAATTCTAATCTCTTTGATATCGTTTATATTGTTAAATTACATCTTAAAATCAATAACGAGAGTGATGGACTACATAATTTACAGATTTTTATTCGTTGTAGTTCTCATAGCCGCCGTCACGAACGCACAGAATTACGGAATAAACTTGCCCATAACAGGATCAATGGATACCGCATATGTGAATTCTACACAGGACGAACCATTTCTGACATCAACTCTATGCCTATATTATCCAACCGAGGCGTCGAACGAGATTGCAGATACGGAATGGAAAAATACTTTATCTCAACTATTTTTGACAAAAGGGTGGCCGACAGGATCAGTATACTTTAAAGAATATGCAAACATAGCAGCATTTTCAGTTGATCCACAATTATACTGTGATTATAATGTAGTTATAATGAAATATGATTCAACGTTGGAATTGGATATGTCAGAATTAGCTGATCTCATTTTAAATGAATGGTTATGCAACCCAATGGACATAACGTTATATTATTACCAACAAACAGACGAAGCAAATAAATGGATATCAATGGGTTCATCATGTACAGTCAAAGTATGTCCATTGAATACACAGACACTTGGGATTGGATGTTCAACAACTAACCCGGACACTTTTGAAACGGTTGCGACAACAGAAAAACTAGTGATTACGGATGTTGTAGATGGTGTAAATCATAAGTTAAATGTAACGACAGAGACATGTACAATACGTAACTGTAAAAAATTGGGGCCAAGAGAGAATGTTGCAGTAATTCAGGTGGGTGGTTCAAATATATTGGATATAACAGCTGATCCAACGACTGCGCCACAGACTGAAAGAATGATGCGAGTAAATTGGAAAAAATGGTGGCAAGTTTTTTATACAATAGTTGATTACGTGAATCAGATAGTCAAAGCAATGTCCAAAAGATCTAGATCACTA------------------------------
>MN649706.1_RVA/Cow-wt/URY/LVMS2647/2016/G6P11
ATGTATGGTATTGAATATACCACAATTCTAATCTCTTTGATATCGTTTATATTGTTAAATTACATCTTAAAATCAATAACGAGAGTGATGGACTACATAATTTACAGATTTTTATTCGTTGTAGTTCTCATAGCCGCCGTCACGAACGCACAGAATTACGGAATAAACTTGCCCATAACAGGATCAATGGATACCGCATATGTGAATTCTACACAGGACGAACCATTTCTGACATCAACTCTATGCCTATATTATCCAACCGAGGCGTCGAACGAGATTGCAGATACGGAATGGAAAAATACTTTATCTCAACTATTTTTGACAAAAGGGTGGCCGACAGGATCAGTATACTTTAAAGAATATGCAAACATAGCAGCATTTTCAGTTGATCCACAATTATACTGTGATTATAATGTAGTTATAATGAAATATGATTCAACGTTGGAATTGGATATGTCAGAATTAGCTGATCTCATTTTAAATGAATGGTTATGCAACCCAATGGACATAACGTTATATTATTACCAACAAACAGACGAAGCAAATAAATGGATATCAATGGGTTCATCATGTACAGTCAAAGTATGTCCATTGAATACACAGACACTTGGGATTGGATGTTCAACAACTAACCCGGACACTTTTGAAACGGTTGCGACAACAGAAAAACTAGTGATTACGGATGTTGTAGATGGTGTAAATCATAAGTTAAATGTAACGACAGAGACATGTACAATACGTAACTGTAAAAAATTGGGGCCAAGAGAGAATGTTGCAGTAATTCAGGTGGGTGGTTCAAATATATTGGATATAACAGCTGATCCAACGACTGCGCCACAGACTGAAAGAATGATGCGAGTAAATTGGAAAAAATGGTGGCAAGTTTTTTATACAATAGTTGATTACGTGAATCAGATAGTCAAAGCAATGTCCAAAAGATCTAGA------------------------------------
>MN649707.1_RVA/Cow-wt/URY/LVMS2648/2016/G6P11
ATGTATGGTATTGAATATACCACAATTCTAATCTCTTTGATATCGTTTATATTGTTAAATTACATCTTAAAATCAATAACGAGAGTGATGGACTACATAATTTACAGATTTTTATTCGTTGTAGTTCTCATAGCCGCCGTCACGAACGCACAGAATTACGGAATAAACTTGCCCATAACAGGATCAATGGATACCGCATATGTGAATTCTACACAGGACGAACCATTTCTGACATCAACTCTATGCCTATATTATCCAACCGAGGCGTCGAACGAGATTGCAGATACGGAATGGAAAAATACTTTATCTCAACTATTTTTGACAAAAGGGTGGCCGACAGGATCAGTATACTTTAAAGAATATGCAAACATAGCAGCATTTTCAGTTGATCCACAATTATACTGTGATTATAATGTAGTTATAATGAAATATGATTCAACGTTGGAATTGGATATGTCAGAATTAGCTGATCTCATTTTAAATGAATGGTTATGCAACCCAATGGACATAACGTTATATTATTACCAACAAACAGACGAAGCAAATAAATGGATATCAATGGGTTCATCATGTACAGTCAAAGTATGTCCATTGAATACACAGACACTTGGGATTGGATGTTCAACAACTAACCCGGACACTTTTGAAACGGTTGCGACAACAGAAAAACTAGTGATTACGGATGTTGTAGATGGTGTAAATCATAAGTTAAATGTAACGACAGAGACATGTACAATACGTAACTGTAAAAAATTGGGGCCAAGAGAGAATGTTGCAGTAATTCAGGTGGGTGGTTCAAATATATTGGATATAACAGCTGATCCAACGACTGCGCCACAGACTGAAAGAATGATGCGAGTAAATTGGAAAAAATGGTGGCAAGTTTTTTATACAATAGTTGATTACGTGAATCAGATAGTCAAAGCAATGTCCAAAAGATCTAGA------------------------------------
>MN649718.1_RVA/Cow-wt/URY/LVMS3026/2016/G6P11
---------------------------CTAATCTCTTGGATATCGTTTATATTGTTAAATTACATCTTAAAATCAATAACGAGAGTGATGGACTACATAATTTATAGATTTTTATTCGTTGTAGTTCTCATAGCCGCCGTTACGAACGCACAGAATTATGGCATAAACTTGCCCATAACAGGATCAATGGATACCGCATATGTGAATTCTACACAGGACGAACCATTTCTGACATCAACTCTATGCCTATATTATCCAACCGAGGCGTCGAACGAGATTGCAGATACGGAATGGAAAAATACTTTATCTCAACTATTTTTGACAAAAGGGTGGCCGACAGGATCAGTATATTTTAAAGAATATGCAGACATAGCAGCATTTTCAGTTGATCCACAATTATACTGTGATTATAATGTAGTTCTAATGAAATATGATTCAACGTTGGAATTGGATATGTCAGAATTAGCTGATCTTATTTTAAATGAATGGTTATGCAATCCAATGGACATAACGTTATATTATTACCAACAAACGGATGAAGCAAATAAATGGATATCAATGGGTTCATCATGTACAGTCAAAGTATGTCCATTGAACACACAGACACTTGGGATTGGATGTTCAACAACTAACCCGGACACTTTTGAAACGGTTGCGACGACAGAAAAACTAGTGATTACAGATGTTGTAGATGGTGTAAATCACAAGTTAAATGTAACGACAGAGACATGTACAATACGTAACTGTGAAAAATTGGGGCCAAGAGAGAATGTTGCAGTAATTCAGGTGGGTGGTTCAAATATATTGGATATAACAGCTGATCCAACGACTGCGCCACAGACTGAAAGAATGATGCGAATAAATTGGAAAAAATGGTGGCAAGTCTTTTATACAATAGTTGATTACGTGAATCAGATAGTCAAAGCGATGTCCAAAAGATCTAGATCACTAAATTCAGCTGCTTTTTATTATAGGGTGTAG
>MN649719.1_RVA/Cow-wt/URY/LVMS3027/2016/G6P11
ATGTATGGTATTGAATATACCACAATTCTAATCTCTTTGATATCGTTTATATTGTTAAATTACATCTTAAAATCAATAACGAGAGTGATGGACTACATAATTTATAGATTTTTATTCGTTGTAGTTCTCATAGCCGCCGTTACGAACGCACAGAATTATGGCATAAACTTGCCCATAACAGGATCAATGGATACCGCATATGTGAATTCTACACAGGACGAACCATTTCTGACATCAACTCTATGCCTATATTATCCAACCGAGGCGTCGAACGAGATTGCAGATACGGAATGGAAAAATACTTTATCTCAACTATTTTTGACAAAAGGGTGGCCGACAGGATCAGTATATTTTAAAGAATATGCAGACATAGCAGCATTTTCAGTTGATCCACAATTATACTGTGATTATAATGTAGTTCTAATGAAATATGATTCAACGTTGGAATTGGATATGTCAGAATTAGCTGATCTTATTTTAAATGAATGGTTATGCAATCCAATGGACATAACGTTATATTATTACCAACAAACGGATGAAGCAAATAAATGGATATCAATGGGTTCATCATGTACAGTCAAAGTATGTCCATTGAACACACAGACACTTGGGATTGGATGTTCAACAACTAACCCGGACACTTTTGAAACGGTTGCGACGACAGAAAAACTAGTGATTACAGATGTTGTAGATGGTGTAAATCACAAGTTAAATGTAACGACAGAGACATGTACAATACGTAACTGTGAAAAATTGGGGCCAAGAGAGAATGTTGCAGTAATTCAGGTGGGTGGTTCAAATATATTGGATATAACAGCTGATCCAACGACTGCGCCACAGACTGAAAGAATGATGCGAATAAATTGGAAAAAATGGTGGCAAGTTTTTTATACAATAGTTGATTACGTGAATCAGATAGTCAAAGCGATGTCCAAAAGATCTAGATCACTAAATTCAGCTGCTTTTTATTATAGGGTGTAG
>MN649721.1_RVA/Cow-wt/URY/LVMS3031/2016/G6P11
ATGTATGGTATTGAATATACCACAATTCTAATCTCTTTGATATCGTTTATATTGTTAAATTACATCTTAAAATCAATAACGAGAGTGATGGACTACATAATTTATAGATTTTTATTCGTTGTAGTTCTCATAGCCGCCGTTACGAACGCACAGAATTATGGCATAAACTTGCCCATAACAGGATCAATGGATACCGCATATGTGAATTCTACACAGGACGAACCATTTCTGACATCAACTCTATGCCTATATTATCCAACCGAGGCGTCGAACGAGATTGCAGATACGGAATGGAAAAATACTTTATCTCAACTATTTTTGACAAAAGGGTGGCCGACAGGATCAGTATATTTTAAAGAATATGCAGACATAGCAGCATTTTCAGTTGATCCACAATTATACTGTGATTATAATGTAGTTCTAATGAAATATGATTCAACGTTGGAATTGGATATGTCAGAATTAGCTGATCTTATTTTAAATGAATGGTTATGCAATCCAATGGACATAACGTTATATTATTACCAACAAACGGATGAAGCAAATAAATGGATATCAATGGGTTCATCATGTACAGTCAAAGTATGTCCATTGAACACACAGACACTTGGGATTGGATGTTCAACAACTAACCCGGACACTTTTGAAACGGTTGCGACGACAGAAAAACTAGTGATTACAGATGTTGTAGATGGTGTAAATCACAAGTTAAATGTAACGACAGAGACATGTACAATACGTAACTGTGAAAAATTGGGGCCAAGAGAGAATGTTGCAGTAATTCAGGTGGGTGGTTCAAATATATTGGATATAACAGCTGATCCAACGACTGCGCCACAGACTGAAAGAATGATGCGAATAAATTGGAAAAAATGGTGGCAAGTTTTTTATACAATAGTTGATTACGTGAATCAGATAGTCAAAGCGATGTCCAAAAGATCTAGATCACTAAATTCAGCTGCTTTTTATTATAGGGTGTAG
>DQ631816.1_RVA/Cow-wt/ARG/B104_D_BA/1997/G6P11
ATGTATGGTATTGAATATACCACAGTTCTGAACTGTTTGATATCCGTTATATCGCTAAATTATACGTTAAAATCAATAACGAGAGTGACAGACTACATAATTTACAGATTTTTATTCGTTGTAGTTTTCATAGCCACCGTCACGAACGCACAGAATTATGGCATAAACTTGCCCATAACAGGATCAATGGATACCGCATATGTGAATTCCACACAGAACGAACCATTTCTGACGTCAACTCTATGCCTATATTATCCAACCGAGGCGTCGAACGAGATTGCAGATACGGAATGGAAAAATACTTTATCTCAACTATTTTTGACAAAAGGGTGGCCAACAGGATCAGTATACTTTAAAGAATACGCAGACGTAGCAGCATTTTCAGTTGATCCACAATTATACTGTGATTATAATATAGTCCTAATGAAATATGTTTCAACGTTGGAATTGGATATGTCAGAATTAGCTGATCTTATTTTAAATGAATGGTTATGCAATCCAATGGACATAACGTTATATTATTACCAACAAACAGATGAAGCAAATAAATGGATATCAATGGGTTCATCATGTACAGTCAAAGTATGTCCATTGAACACACAGACACTTGGGATTGGATGTTCAACAACTAACCCGGATACTTTTGAAACAGTTGCGACAACAGAAAAATTAGTGATTACGGATGTTGTAGATGGTGTAAATCACAAGTTAAATGTAACAACAGAGACATGTACAATACGTAACTGTAAAAAATTAGGGCCAAGAGAGAATGTTGCAGTAATTCAGGTGGGTGGTTCAAATATATTGGATATAACAGCTGATCCAACGACTGCGCCACAGACTGAAAGAATGATGCGAGTAAATTGGAAAAAATGGTGGCAAGTTTTTTATACAATAGTTGATTACGTGAATCAGATAGTCAAAGCAATGTCCAAAAGATCTAGATCGGTAAATTCACCTGCTTTTTACTATAGAGTGTAG
>DQ631815.1_RVA/Cow-wt/ARG/B102_D_BA/1997/G6P11
ATGTATGGTATTGAATATACCACAATTCTAATGTGTTTGATATCGGTTATATTGCTAAATTATATGTTAAAATCAATAACGAGAGTGATGGACTACATAATTTACAGATTTTTATTCGTTGTAGTTTTCATAGCCACCGTCACGAACGCACAGAATTATGGCATAAACTTGCCCATAACAGGATCAATGGATACCGCATATGTGAATTCCACACAGAACGAACCATTTCTGACGTCAACTCTATGCCTATATTATCCAACCGAGGCGTCGAACGAGATTGCAGATACGGAATGGAAAAATACTTTATCTCAACTATTTTTGACAAAAGGGTGGCCAACAGGATCAGTATACTTTAAAGAATACGCAGACATAGCAGCATTTTCAGTTGATCCACAATTATACTGTGATTATAATATAGTCCTAATGAAATATGTTTCAACGTTGGAATTGGATATGTCAGAATTAGCTGATCTTATTTTAAATGAATGGTTATGCAATCCAATGGACATAACGTTATATTATTACCAGCAAACAGATGAAGCAAATAAATGGATATCAATGGGTTCATCATGTACAGTCAAAGTATGTCCATTGAACACACAGACACTTGGGATTGGATGTTCAACAACTAACCCGGATACTTTTGAAACAGTTGCGACAACAGAAAAATTAGTGATTACGGATGTTGTAGATGGTGTAAATCACAAGTTAAATGTAACAACAGAGACATGTACAATACGTAACTGTAAAAAATTAGGGCCAAGAGAGAATGTTGCAGTAATTCAGGTGGGTGGTTCAAATATATTGGATATAACAGCTGATCCAACGACTGCGCCACAGACTGAAAGAATGATGCGAGTAAATTGGAAAAAATGGTGGCAAGTTTTTTATACAATAGTTGATTACGTGAATCAGATAGTCAAAGCAATGTCCATTAGATCTAGATCGCTAAATTCAGCTGCTTTTTATTATAGAGTGTAG
>DQ631813.1_RVA/Cow-wt/ARG/B85_D_BA/1997/G6P11
ATGTATGGTATTGAATATACCACAATTCTAATCTCTTTGATATCGGTTATATTGCTAAATTATATCTTAAAATCAATAACGAGAGTGATGGACTACATAATTTACAGATTTTTATTCGTTGTAGTTTTCATAGCCACCGTCACGAACGCACAGAATTATGGCATAAACTTGCCCATAACAGGATCAATGGATACCGCATATGTGAATTCCACACAGAACGAACCATTTCTGACGTCAACTCTATGCCTATATTATCCAACCGAGGCGTCGAACGAGATTGCAGATACGGAATGGAAAAATACTTTATCTCAACTATTTTTGACAAAAGGGTGGCCAACAGGATCAGTATACTTTAAAGAATACGCAGACATAGCAGCATTTTCAGTTGATCCACAATTATACTGTGATTATAATATAGTCCTAATGAAATATGTTTCAACGTTGGAATTGGATATGTCAGAATTAGCTGATCTTATTTTAAATGAATGGTTATGCAATCCAATGGACATAACGTTATATTATTACCAACAAACAGATGAAGCAAATAAATGGATATCAATGGGTTCATCATGTACAGTCAAAGTATGTCCATTGAACACACAGACACTTGGGATTGGATGTTCAACAACTAACCCGGATACTTTTGAAACAGTTGCGACAACAGAAAAATTAGTGATTACGGATGTTGTAGATGGTGTAAATCACAAGTTAAATGTAACAACAGAGACATGTACAATACGTAACTGTAAAAAATTAGGGCCAAGAGAGAATGTTGCAGTAATTCAGGTGGGTGGTTCAAATATATTGGATATAACAGCTGATCCAACGACTGCGCCACAGACTGAAAGAATGATGCGAGTAAATTGGAAAAAATGGTGGCAAGTTTTTTATACAATAGTTGATTACGTGAATCAGATAGTCAAAGCAATGTCCAAAAGATCTAGATCACTCAATTCAGCTGCTTTTTATTATAGGGTGTAG
>DQ631814.1_RVA/Cow-wt/ARG/B88_D_BA/1997/G6P11
ATGTATGGTATTGAATATACCACAATTCTAATCTCTTTGATATCGGTTATATTGCTAAATTATATCTTAAAATCAATAACGAGAGTGATGGACTACATAATTTACAGATTTTTATTCGTTGTAGTTTTCATAGCCACCGTCACGAACGCACAGAATTATGGCATAAACTTGCCCATAACAGGATCAATGGATACCGCATATGTGAATTCCACACAGAACGAACCATTTCTGACGTCAACTCTATGCCTATATTATCCAACCGAGGCGTCGAACGAGATTGCAGATACGGAATGGAAAAATACTTTATCTCAACTATTTTTGACAAAAGGGTGGCCAACAGGATCAGTATACTTTAAAGAATACGCAGACGTAGCAGCATTTTCAGTTGATCCACAATTATACTGTGATTATAATATAGTCCTAATGAAATATGTTTCAACGTTGGAATTGGATATGTCAGAATTAGCTGATCTTATTTTAAATGAATGGTTATGCAATCCAATGGACATAACGTTATATTATTACCAACAAACAGATGAAGCAAATAAATGGATATCAATGGGTTCATCATGTACAGTCAAAGTATGTCCATTGAACACACAGACACTTGGGATTGGATGTTCAACAACTAACCCGGATACTTTTGAAACAGTTGCGACAACAGAAAAATTAGTGATTACGGATGTTGTAGATGGTGTAAATCACAAGTTAAATGTAACAACAGAGACATGTACAATACGTAACTGTAAAAAATTAGGGCCAAGAGAGAATGTTGCAGTAATTCAGGTGGGTGGTTCAAATATATTGGATATAACAGCTGATCCAACGACTGCGCCACAGACTGAAAGAATGATGCGAGTAAATTGGAAAAAATGGTGGCAAGTTTTTTATACAATAGTTGATTACGTGAATCAGATAGTCAAAGCAATGTCCAAAAGATCTAGATCGCTAAATTCAGCTGCTTTTTATTATAGGGTGTAG
>DQ631812.1_RVA/Cow-wt/ARG/B61_D_BA/1997/G6P11
ATGTATGGGATGGGACCTACCACAATTCTAATCTCTTTGATATCGGTTATATTGTTAAATTACATCTTGAAATCAATAACGAGAGTGATGGACTACATAATTTACAGATTTTTATTCGTTGTAGTTCTCATAGCCACCGTCACGAACGCACAGAATTATGGCATAAACTTGCCCATAACAGGATCAATGGATACCGCATATGTAAATTCTACACAGGACGAACCATTTCTGACATCAACTCTATGCCTATATTATCCAACCGAGGCGTCGAACGAGATTGCAGATACGGAATGGAAAAATACTTTATCTCAACTATTTTTGACAAAAGGGTGGCCGACAGGATCAGTATACTTTAAAGAATATGCAGACATAGCAGCATTTTCAGTTGATCCACAATTATACTGTGATTATAATATAGTTCTAATGAAATATGTTTCAACGTTGGAATTGGATATGTCAGAATTAGCTGATCTTATTTTAAATGAATGGTTATGCAATCCAATGGACATAACGTTATATTATTACCAACAAACAGATGAAGCAAATAAATGGATATCAATGGGTTCATCATGTACAGTCAAAGTATGTCCATTGAATACACAGACACTTGGGATTGGATGTTCAACAACTAATCCGGACACTTTTGAAACAGTTGCGACAACAGAAAAACTGGTGATTACGGATGTTGTAGATGGTGTAAATCACAAGTTAAATGTAACGACAGAGACATGTACAATACGTAACTGTAAAAAATTAGGGCCAAGAGAGAATGTTGCAGTAATTCAGGTGGGTGGTTCAAATATATTGGATATAACAGCTGATCCAACGACTGCGCCACAGACTGAAAGAATGATGCGAGTAAATTGGAAAAAATGGTGGCAAGTTTTTTATACAATAATTGATTATGTGAATCAGATAGTCAAAGCAATGTCCAAAAGATCTAGATCACTGAATTCAGCTGGCTTTTACTATAGAGTGTAG
>KC678696.1_RVA/Cow-wt/BRA/BRA1758/2011/G6P11
-------------GATATACCACAGTTCTAATCTCTTTGATATCGGTTATATTGTTAAATTACATCTTAAAATCAATAACGAGAGTGATGGACTATATAATTTACAGATTTTTATTCATTGTAGTTCTCATAGCCACCGTCACGAACGCACAGAATTATGGCATAAACTTGCCAATAACAGGATCAATGGATACCGCATATGTGAATTCTACACAGGACGAACCATTTCTGACATCAACTCTATGCCTATATTATCCAACCGAGGCGTCGAACGAGATTGCAGATACGGAATGGAAAAATACTTTATCTCAACTATTTTTGACAAAAGGGTGGCCGACAGGATCAGTATACTTTAAAGAATATGCAGACATAGCAGCATTTTCAGTTGATCCACAATTATACTGTGATTATAATATAGTTCTAATGAAATATGTTTCAACGTTGGAATTGGATATGTCAGAATTAGCTGATCTTATTTTAAATGAATGGTTATGCAATCCAATGGATATAACGTTATATTATTACCAACAAACAGATGAAGCAAATAAATGGATATCAATGGGTTCATCATGTACAGTTAAAGTATGTCCATTGAATACGCAGACACTTGGGATTGGATGTTCAACAACTAACCCGGACACTTTTGAAACAGTTGCGACAACTGAAAAACTGGTGATTACGGATGTTGTAGATGGTGTAAATCACAAGTTAAATGTAACGACGGAGACATGTACAATACGTAACTGTAAAAAATTAGGACCAAGAGAGAATGTTGCAGTGATTCAGGTGGGTGGTTCAAATATATTGGATATAACAGCTGATCCAACGACTGCGCCACAGACTGAAAGAATGATGCGAGTAAATTGGAAAAAATGGTGGCAAGTTTTTTATACGATAGTTGATTACGTGGATCAGATAGTCAAAGCAATGTCCAAAAGATCTAGATCACT-------------------------------
>KC678693.1_RVA/Cow-wt/BRA/BRA1743/2011/G6P11
-------------GATATACCACAGTTCTAATCTCTTTGATATCGGTTATATTGTTAAATTACATCTTAAAATCAATAACGAGAGTGATGGACTATATAATTTACAGATTTTTATTCATTGTAGTTCTCATAGCCACCGTCACGAACGCACAGAATTATGGCATAAACTTGCCAATAACAGGATCAATGGATACCGCATATGTGAATTCTACACAGGACGAACCATTTCTGACATCAACTCTATGCCTATATTATCCAACCGAGGCGTCGAACGAGATTGCAGATACGGAATGGAAAAATACTTTATCTCAACTATTTTTGACAAAAGGGTGGCCGACAGGATCAGTATACTTTAAAGAATATGCAGACATAGCAGTATTTTCAGTTGATCCACAATTATACTGTGATTATAATATAGTTCTAATGAAATATGTTTCAACGTTGGAATTGGATATGTCAGAATTAGCTGATCTTATTTTAAATGAATGGTTATGCAATCCAATGGATATAACGTTATATTATTACCAACAAACAGATGAAGCAAATAAATGGATATCAATGGGTTCATCATGTACAGTTAAAGTATGTCCATTGAATACGCAGACACTTGGGATTGGATGTTCAACAACTAACCCGGACACTTTTGAAACAGTTGCGACAACTGAAAAACTGGTGATTACGGATGTTGTAGATGGTGTAAATCACAAGTTAAATGTAACGACGGAGACATGTACAATACGTAACTGTAAAAAATTAGGACCAAGAGAGAATGTTGCAGTGATTCAGGTGGGTGGTTCAAATATATTGGATATAACAGCTGATCCAACGACTGCGCCACAGACTGAAAGAATGATGCGAGTAAATTGGAAAAAATGGTGGCAAGTTTTTTATACGATAGTTGATTACGTGAATCAGATAGTCAAAGCAATGTCCAAAAGATCTAGATCACTAAATTCGGCTG--------------------
>KC678694.1_RVA/Cow-wt/BRA/BRA1744/2011/G6P11
-------------GATATACCACAGTTCTAATCTCTTTGATATCGGTTATATTGTTAAATTACATCTTAAAATCAATAACGAGAGTGATGGACTATATAATTTACAGATTTTTATTCATTGTAGTTCTCATAGCCACCGTCACGAACGCACAGAATTATGGCATAAACTTGCCAATAACAGGATCAATGGATACCGCATATGTGAATTCTACACAGGACGAACCATTTCTGACATCAACTCTATGCCTATATTATCCAACCGAGGCGTCGAACGAGATTGCAGATACGGAATGGAAAAATACTTTATCTCAACTATTTTTGACAAAAGGGTGGCCGACAGGATCAGTATACTTTAAAGAATATGCAGACATAGCAGTATTTTCAGTTGATCCACAATTATACTGTGATTATAATATAGTTCTAATGAAATATGTTTCAACGTTGGAATTGGATATGTCAGAATTAGCTGATCTTATTTTAAATGAATGGTTATGCAATCCAATGGATATAACGTTATATTATTACCAACAAACAGATGAAGCAAATAAATGGATATCAATGGGTTCATCATGTACAGTTAAAGTATGTCCATTGAATACGCAGACACTTGGGATTGGATGTTCAACAACTAACCCGGACACTTTTGAAACAGTTGCGACAACTGAAAAACTGGTGATTACGGATGTTGTAGATGGTGTAAATCACAAGTTAAATGTAACGACGGAGACATGTACAATACGTAACTGTAAAAAATTAGGACCAAGAGAGAATGTTGCAGTGATTCAGGTGGGTGGTTCAAATATATTGGATATAACAGCTGATCCAACGACTGCGCCACAGACTGAAAGAATGATGCGAGTAAATTGGAAAAAATGGTGGCAAGTTTTTTATACGATAGTTGATTACGTGAATCAGATAGTCAAAGCAATGTCCAAAAGATCTAGATCACTAAATTCGGCTGCT------------------
>KC678695.1_RVA/Cow-wt/BRA/BRA1752/2011/G6P11
-------------GATATACCACAGTTCTAATCTCTTTGATATCGGTTATATTGTTAAATTACATCTTAAAATCAATAACGAGAGTGATGGACTATATAATTTACAGATTTTTATTCATTGTAGTTCTCATAGCCACCGTCACGAACGCACAGAATTATGGCATAAACTTGCCAATAACAGGATCAATGGATACCGCATATGTGAATTCTACACAGGACGAACCATTTCTGACATCAACTCTATGCCTATATTATCCAACCGAGGCGTCGAACGAGATTGCAGATACGGAATGGAAAAATACTTTATCTCAACTATTTTTGACAAAAGGGTGGCCGACAGGATCAGTATACTTTAAAGAATATGCAGACATAGCAGTATTTTCAGTTGATCCACAATTATACTGTGATTATAATATAGTTCTAATGAAATATGTTTCAACGTTGGAATTGGATATGTCAGAATTAGCTGATCTTATTTTAAATGAATGGTTATGCAATCCAATGGATATAACGTTATATTATTACCAACAAACAGATGAAGCAAATAAATGGATATCAATGGGTTCATCATGTACAGTTAAAGTATGTCCATTGAATACGCAGACACTTGGGATTGGATGTTCAACAACTAACCCGGACACTTTTGAAACAGTTGCGACAACTGAAAAACTGGTGATTACGGATGTTGTAGATGGTGTAAATCACAAGTTAAATGTAACGACGGAGACATGTACAATACGTAACTGTAAAAAATTAGGACCAAGAGAGAATGTTGCAGTGATTCAGGTGGGTGGTTCAAATATATTGGATATAACAGCTGATCCAACGACTGCGCCACAGACTGAAAGAATGATGCGAGTAAATTGGAAAAAATGGTGGCAAGTTTTTTATACGATAGTTGATTACG--------------------------------------------------------------------------
>MN649728.1_RVA/Cow-wt/URY/LVMS3073/2016/G6P11
ATGTATGGTATTGAATATACCACAATTCTAATCTCTTTGATATCAGTTATATTGTTAAATTACATTTTAAAATCGATAACGAGAGTAATGGACTACATAATTTACAGATTTTTATTCGTTGTAGTTCTCATAGCCACTATCACAAACGCACAGAATTATGGCATAAACTTGCCCGTAACAGGGTCAATGGATACCGCATATGTGAATTCTACACAGGACGAACCATTTCTGACATCAACCCTATGCCTATATTATCCAACCGAGGCGTCGAACGAGATTGCAGACACGGAATGGAAGAATACTTTATCTCAACTATTTTTGACAAAAGGGTGGCCGACAGGATCAGTATACTTTAAAGAATATGCAGACATAGCAGCATTTTCAGTTGATCCACAATTGTACTGTGATTATAATATAGTTCTAATGAAATATGTTTCAGCGTTGGAATTGGATATGTCAGAATTAGCTGATCTTATTTTAAATGAATGGTTATGCAATCCAATGGACATAACGCTATATTATTACCAACAAACAGATGAAGCAAATAAATGGATATCAATGGGTTCATCATGTACAGTCAAAGTATGTCCATTGAATACACAGACACTTGGGATTGGATGTTCAACAACTAACCCAGACACTTTTGAAACGGTTGCGACAACAGAAAAACTAGTGATTACAGATGTTGTAGATGGTGTAAATCACAAGTTAAATGTAACGACAGAGACGTGTACAATACGTAACTGTAAAAAATTARGGCCAAGAGAGAATGTTGCAGTAATTCAGGTGGGTGGTTCAAATATACTGGATATAACAGCTGATCCAACGACTGCGCCACAGACTGAAAGAATGATGCGAGTAAATTGGAAAAAATGGTGGCAAGTTTTTTATACAATAGTTGATTACGTGAACCRGATAGTCAAAGCAATGTCCAAAAGATCTAGATCACTAAAATCAGCTGGCCTTTTATTTATAGGGGTG
>MN649678.1_RVA/Cow-wt/URY/LVMS665/2015/G6P11
---------------TATACCACAATTCTAATCTCTTTGATATCAGTTATATTGTTAAATTACATTTTAAAATCGATAACGAGAGTAATGGACTACATAATTTACAGATTTTTATTCGTTGTAGTTCTCATAGCCACTATCACAAACGCACAGAATTATGGCATAAACTTGCCCGTAACAGGGTCAATGGATACCGCATATGTGAATTCTACACAGGACGAACCATTTCTGACATCAACTCTATGCCTATATTATCCAACCGAGGCGTCGAACGAGATTGCAGACACGGAATGGAAGAATACTTTATCTCAACTATTTTTGACAAAAGGGTGGCCGACAGGATCAGTATACTTTAAAGAATATGCAGACATAGCAGCATTTTCAGTTGATCCACAATTGTACTGTGATTATAATATAGTTCTAATGAAATATGTTTCAGCGTTGGAATTGGATATGTCAGAATTAGCTGATCTTATTTTAAATGAATGGTTATGCAATCCAATGGACATAACGCTATATTATTACCAACAAACAGATGAAGCAAATAAATGGATATCAATGGGTTCATCATGTACAGTCAAAGTATGTCCATTGAATACACAGACACTTGGGATTGGATGTTCAACAACTAACCCAGACACTTTTGAAACAGTTGCGACAACAGAAAAACTAGTGATTACAGATGTTGTAGATGGTGTAAATCACAAGTTAAATGTAACGACAGAGACGTGTACAATACGTAACTGTAAAAAATTAGGGCCAAGAGAGAATGTTGCAGTAATTCAGGTGGGTGGTTCAAATATACTGGATATAACAGCTGATCCAACGACTGCGCCACAGACTGAAAGAATGATGCGAGTAAATTGGAAAAAATGGTGGCAAGTTTTTTATACAATAGTTGATTACGTGAACCAGATAGTCAAAGCAATGTCCAAAAGATCTAGATCACTAAA-TCAGCTGCC------------------
>MN649679.1_RVA/Cow-wt/URY/LVMS672/2015/G6P11
ATGTATGGTATTGAATATACCACAATTCTAATCTCTTTGATATCAGTTATATTGTTAAATTACATTTTAAAATCGATAACGAGAGTAATGGACTACATAATTTACAGATTTTTATTCGTTGTAGTTCTCATAGCCACTATCACAAACGCACAGAATTATGGCATAAACTTGCCCGTAACAGGGTCAATGGATACCGCATATGTGAATTCTACACAGGACGAACCATTTCTGACATCAACTCTATGCCTATATTATCCAACCGAGGCGTCGAACGAGATTGCAGACACGGAATGGAAGAATACTTTATCTCAACTATTTTTGACAAAAGGGTGGCCGACAGGATCAGTATACTTTAAAGAATATGCAGACATAGCAGCATTTTCAGTTGATCCACAATTGTACTGTGATTATAATATAGTTCTAATGAAATATGTTTCAGCGTTGGAATTGGATATGTCAGAATTAGCTGATCTTATTTTAAATGAATGGTTATGCAATCCAATGGACATAACGCTATATTATTACCAACAAACAGATGAAGCAAATAAATGGATATCAATGGGTTCATCATGTACAGTCAAAGTATGTCCATTGAATACACAGACACTTGGGATTGGATGTTCAACAACTAACCCAGACACTTTTGAAACAGTTGCGACAACAGAAAAACTAGTGATTACAGATGTTGTAGATGGTGTAAATCACAAGTTAAATGTAACGACAGAGACGTGTACAATACGTAACTGTAAAAAATTAGGGCCAAGAGAGAATGTTGCAGTAATTCAGGTGGGTGGTTCAAATATACTGGATATAACAGCTGATCCAACGACTGCGCCACAGACTGAAAGAATGATGCGAGTAAATTGGAAAAAATGGTGGCAAGTTTTTTATACAATAGTTGATTACGTGAACCAGATAGTCAAAGCAATGTCCAAAAGATCTAGATCACTAAA-TCAGCTGC-------------------
>MN649680.1_RVA/Cow-wt/URY/LVMS674/2015/G6P11
---------------TATACCACAATTCTAATCTCTTTGATATCAGTTATATTGTTAAATTACATTTTAAAATCGATAACGAGAGTAATGGACTACATAATTTACAGATTTTTATTCGTTGTAGTTCTCATAGCCACTATCACAAACGCACAGAATTATGGCATAAACTTGCCCGTAACAGGGTCAATGGATACCGCATATGTGAATTCTACACAGGACGAACCATTTCTGACATCAACTCTATGCCTATATTATCCAACCGAGGCGTCGAACGAGATTGCAGACACGGAATGGAAGAATACTTTATCTCAACTATTTTTGACAAAAGGGTGGCCGACAGGATCAGTATACTTTAAAGAATATGCAGACATAGCAGCATTTTCAGTTGATCCACAATTGTACTGTGATTATAATATAGTTCTAATGAAATATGTTTCAGCGTTGGAATTGGATATGTCAGAATTAGCTGATCTTATTTTAAATGAATGGTTATGCAATCCAATGGACATAACGCTATATTATTACCAACAAACAGATGAAGCAAATAAATGGATATCAATGGGTTCATCATGTACAGTCAAAGTATGTCCATTGAATACACAGACACTTGGGATTGGATGTTCAACAACTAACCCAGACACTTTTGAAACAGTTGCGACAACAGAAAAACTAGTGATTACAGATGTTGTAGATGGTGTAAATCACAAGTTAAATGTAACGACAGAGACGTGTACAATACGTAACTGTAAAAAATTAGGGCCAAGAGAGAATGTTGCAGTAATTCAGGTGGGTGGTTCAAATATACTGGATATAACAGCTGATCCAACGACTGCGCCACAGACTGAAAGAATGATGCGAGTAAATTGGAAAAAATGGTGGCAAGTTTTTTATACAATAGTTGATTACGTGAACCAGATAGTCAAAGCAATGTCCAAAAGATCTAGATCACTAAA-TCAGCTGC-------------------
>MN649726.1_RVA/Cow-wt/URY/LVMS3067/2016/G6P11
------GGTATTGAATATACCACAATTCTAATCTCTTTGATATCAGTTATATTGTTAAATTACATTTTAAAATCGATAACGAGAGTAATGGACTACATAATTTACAGATTTTTATTCGTTGTAGTTCTCATAGCCACTATCACAAACGCACAGAATTATGGCATAAACTTGCCCGTAACAGGGTCAATGGATACCGCATATGTGAATTCTACACAGGACGAACCATTTCTGACATCAACCCTATGCCTATATTATCCAACCGAGGCGTCGAACGAGATTGCAGACACGGAATGGAAGAATACTTTATCTCAACTATTTTTGACAAAAGGGTGGCCGACAGGATCAGTATACTTTAAAGAATATGCAGACATAGCAGCATTTTCAGTTGATCCACAATTGTACTGTGATTATAATATAGTTCTAATGAAATATGTTTCAGCGTTGGAATTGGATATGTCAGAATTAGCTGATCTTATTTTAAATGAATGGTTATGCAATCCAATGGACATAACGCTATATTATTACCAACAAACAGATGAAGCAAATAAATGGATATCAATGGGTTCATCATGTACAGTCAAAGTATGTCCATTGAATACACAGACACTTGGGATTGGATGTTCAACAACTAACCCAGACACTTTTGAAACGGTTGCGACAACAGAAAAACTAGTGATTACAGATGTTGTAGATGGTGTAAATCACAAGTTAAATGTAACGACAGAGACGTGTACAATACGTAACTGTAAAAAATTAGGGCCAAGAGAGAATGTTGCAGTAATTCAGGTGGGTGGTTCAAATATACTGGATATAACAGCTGATCCAACGACTGCGCCACAGACTGAAAGAATGATGCGAGTAAATTGGAAAAAATGGTGGCAAGTTTTTTATACAATAGTTGATTACGTGAACCAGATAGTCAAAGCAATGTCCAAAAGATCTAGATCACTAAATTCAGCTG-CCTTTTATT-ATAGGG-TG
>MN649727.1_RVA/Cow-wt/URY/LVMS3072/2016/G6P11
------GGTATTGAATATACCACAATTTTAATCTCTTTGATATCAGTTATATTGTTAAATTACATTTTAAAATCGATAACGAGAGTAATGGACTACATAATTTACAGATTTTTATTCGTTGTAGTTCTCATAGCCACTATCACAAACGCACAGAATTATGGCATAAACTTGCCCGTAACAGGGTCAATGGATACCGCATATGTGAATTCTACACAGGACGAACCATTTCTGACATCAACCCTATGCCTATATTATCCAACCGAGGCGTCGAACGAGATTGCAGACACGGAATGGAAGAATACTTTATCTCAACTATTTTTGACAAAAGGGTGGCCGACAGGATCAGTATACTTTAAAGAATATGCAGACATAGCAGCATTTTCAGTTGATCCACAATTGTACTGTGATTATAATATAGTTCTAATGAAATATGTTTCAGCGTTGGAATTGGATATGTCAGAATTAGCTGATCTTATTTTAAATGAATGGTTATGCAATCCAATGGACATAACGCTATATTATTACCAACAAACAGATGAAGCAAATAAATGGATATCAATGGGTTCATCATGTACAGTCAAAGTATGTCCATTGAATACACAGACACTTGGGATTGGATGTTCAACAACTAACCCAGACACTTTTGAAACGGTTGCGACAACAGAAAAACTAGTGATTACAGATGTTGTAGATGGTGTAAATCACAAGTTAAATGTAACGACAGAGACGTGTACAATACGTAACTGTAAAAAATTAGGGCCAAGAGAGAATGTTGCAGTAATTCAGGTGGGTGGTTCAAATATACTGGATATAACAGCTGATCCAACGACTGCGCCACAGACTGAAAGAATGATGCGAGTAAATTGGAAAAAATGGTGGCAAGTTTTTTATACAATAGTTGATTACGTGAACCAGATAGTCAAAGCAATGTCCAAAAGATCTAGATCACTAAATTCAGCTGC-------------------
>MN649725.1_RVA/Cow-wt/URY/LVMS3065/2016/G6P11
------------------------------ATCTCTTTGATATCAGTTATATTGTTAAATTACATTTTAAAATCGATAACGAGAGTAATGGACTACATAATTTACAGATTTTTATTCGTTGTAGTTCTCATAGCCACTATCACAAACGCACAGAATTATGGCATAAACTTGCCCGTAACAGGGTCAATGGATACCGCATATGTGAATTCTACACAGGACGAACCATTTCTGACATCAACCCTATGCCTATATTATCCAACCGAGGCGTCGAACGAGATTGCAGACACGGAATGGAAGAATACTTTATCTCAACTATTTTTGACAAAAGGGTGGCCGACAGGATCAGTATACTTTAAAGAATATGCAGACATAGCAGCATTTTCAGTTGATCCACAATTGTACTGTGATTATAATATAGTTCTAATGAAATATGTTTCAGCGTTGGAATTGGATATGTCAGAATTAGCTGATCTTATTTTAAATGAATGGTTATGCAATCCAATGGACATAACGCTATATTATTACCAACAAACAGATGAAGCAAATAAATGGATATCAATGGGTTCATCATGTACAGTCAAAGTATGTCCATTGAATACACAGACACTTGGGATTGGATGTTCAACAACTAACCCAGACACTTTTGAAACGGTTGCGACAACAGAAAAACTAGTGATTACAGATGTTGTAGATGGTGTAAATCACAAGTTAAATGTAACGACAGAGACGTGTACAATACGTAACTGTAAAAAATTAGGGCCAAGAGAGAATGTTGCAGTAATTCAGGTGGGTGGTTCAAATATACTGGATATAACAGCTGATCCAACGACTGCGCCACAGACTGAAAGAATGATGCGAGTAAATTGGAAAAAATGGTGGCAAGTTTTTTATACAATAGTTGATTACGTGAACCAGATAGTCAAAGCAATGTCCAAAAGATCTAGATCACTAAATTCAGCTG-CCTTTTATT-ATAGGG-TG
>RVA/Cow-wt/ARG/9DM_D_BA/2009/G6P11
ATGTATGGTATGGAATATACCACAATTCTAATCTCTTTGATATCAGTTATATTGTTAAATTACATTTTAAAATCGATAACGAGAGTAATGGACTACATAATTTACAGATTTTTATTCGTCGTAGTTCTCATAGCCACTGTCACGAACGCACAGAATTATGGCATAAACTTGCCCATAACAGGATCAATGGATACCGTATATGTGAATTCTACACAGGACGAACCATTTCTGACATCAACTCTATGCCTATATTATCCAACCGAGGCGTCGAACGAGATTGCAGACACGGAATGGAAAAATACTTTATCTCAACTATTTTTGACAAAAGGGTGGCCGACAGGATCAGTATACTTTAAAGAATATGCAGACATAGCAGCATTTTCAGTTGATCCACAATTGTACTGTGATTATAATATAGTTCTAATGAAATATGTTTCAGCGTTGGAATTGGATATGTCAGAATTAGCTGATCTTATTTTAAATGAATGGTTATGCAATCCAATGGACATAACGCTATATTATTACCAACAAACAGATGAAGCAAATAAATGGATATCAATGGGTTCATCATGTACAGTCAAAGTATGTCCATTGAATACACAGACACTTGGGATTGGATGTTCAACAACTAACCCAGACACTTTTGAAACAGTTGCGACAACAGAAAAACTAGTGATTACGGATGTTGTAGATGGTGTAAATCACAAGTTAAATGTAACGACAGAGACGTGTACAATACGTAACTGTAAAAAATTAGGGCCAAGAGAGAATGTTGCAGTAATTCAGGTGGGTGGTTCAAATATATTGGATATAACAGCTGATCCAACGACTGCGCCACAGACTGAAAGAATGATGCGAGTAAATTGGAAAAAATGGTGGCAAGTTTTTTATACAATAGTTGATTACGTGAATCAGATAGTCAAAGCAATGTCCAAAAGATCTAGATCACTAAATTCAGCTGCCTTTTATTATAGGGTGTAG
>KC895778.1_RVA/Cow-wt/ARG/B3700_D_BA/2008/G6P11
ATGTATGGTATTGAATATACCACAATTCTAATCTCTTTGATATCAGTTATATTGTTAAATTACATTTTAAAATCGATAACGAGAGTAATGGACTACATAATTTACAGATTCTTATTCGTTGTAGTTCTCATAGCCACTGTCACGAACGCACAGAATTATGGCATAAATTTGCCCATAACAGGATCAATGGATACCGCATATGTGAATTCTACACAGGACGAACCATTTCTGACATCAACTCTATGCCTATATTATCCAACCGAGGCGTCGAACGAGATTGCAGACACGGAATGGAAAAATACTTTATCTCAACTATTTTTGACAAAAGGGTGGCCGACAGGATCAGTATACTTTAAAGAATATGCAGACATAGCAGCATTTTCAGTTGATCCACAATTGTACTGCGATTATAATATAGTTCTAATGAAATATGTTTCAGCGTTGGAATTGGATATGTCAGAATTAGCTGATCTTATTTTAAATGAATGGTTATGCAATCCAATGGACATAACGTTATATTATTACCAACAAACAGATGAAGCAAATAAATGGATATCAATGGGTTCATCATGTACAGTCAAAGTATGTCCATTGAATACACAGACACTTGGGATTGGATGTTCAACAACTAATCCAGACACTTTTGAAACAGTTGCGACAACAGAAAAACTAGTGATTACGGATGTTGTAGATGGTGTAAATCACAAGTTAAATGTAACGACAGAGACGTGTACAATACGTAACTGTAAAAAATTAGGGCCAAGAGAGAATGTTGCAGTAATTCAGGTGGGTGGTTCAAATATATTGGATATAACAGCTGATCCAACGACTGCGCCACAGACTGAAAGAATGATGCGAGTAAATTGGAAAAAATGGTGGCAAGTTTTTTATACAATAGTTGATTACGTGAATCAAATAGTCAAAGCAATGTCCAAAAGATCTAGATCACTAAATTCAGCTGCCTTTTATTATAGGGTGTAG
>KC895777.1_RVA/Cow-wt/ARG/B3702_D_BA/2008/G6P11
ATGTATGGTATTGAATATACCACAATTCTAATCTCTTTGATATCAGTTATATTGTTAAATTACATTTTAAAATCGATAACGAGAGTAATGGACTACATAATTTACAGATTCTTATTCGTTGTAGTTCTCATAGCCACTGTCACGAACGCACAGAATTATGGCATAAATTTGCCCATAACAGGATCAATGGATACCGCATATGTGAATTCTACACAGGACGAACCATTTCTGACATCAACTCTATGCCTATATTATCCAACCGAGGCGTCGAACGAGATTGCAGACACGGAATGGAAAAATACTTTATCTCAACTATTTTTGACAAAAGGGTGGCCGACAGGATCAGTATACTTTAAAGAATATGCAGACATAGCAGCATTTTCAGTTGATCCACAATTGTACTGCGATTATAATATAGTTCTAATGAAATATGTTTCAGCGTTGGAATTGGATATGTCAGAATTAGCTGATCTTATTTTAAATGAATGGTTATGCAATCCAATGGACATAACGTTATATTATTACCAACAAACAGATGAAGCAAATAAATGGATATCAATGGGTTCATCATGTACAGTCAAAGTATGTCCATTGAATACACAGACACTTGGGATTGGATGTTCAACAACTAATCCAGACACTTTTGAAACAGTTGCGACAACAGAAAAACTAGTGATTACGGATGTTGTAGATGGTGTAAATCACAAGTTAAATGTAACGACAGAGACGTGTACAATACGTAACTGTAAAAAATTAGGGCCAAGAGAGAATGTTGCAGTAATTCAGGTGGGTGGTTCAAATATATTGGATATAACAGCTGATCCAACGACTGCGCCACAGACTGAAAGAATGATGCGAGTAAATTGGAAAAAATGGTGGCAAGTTTTTTATACAATAGTTGATTACGTGAATCAAATAGTCAAAGCAATGTCCAAAAGATCTAGATCACTAAATTCAGCTGCCTTTTATTATAGGGTGTAG
>KC895779.1_RVA/Cow-wt/ARG/B3708_D_BA/2008/G6P11
ATGTATGGTATTGAATATACCACAATTCTAATCTCTTTGATATCAGTTATATTGTTAAATTACATTTTAAAATCGATAACGAGAGTAATGGACTACATAATTTACAGATTCTTATTCGTTGTAGTTCTCATAGCCACTGTCACGAACGCACAGAATTATGGCATAAATTTGCCCATAACAGGATCAATGGATACCGCATATGTGAATTCTACACAGGACGAACCACTTCTGACATCAACTCTATGCCTATATTATCCAACCGAGGCGTCGAACGAGATTGCAGACACGGAATGGAAAAATACTTTATCTCAACTATTTTTGACAAAAGGGTGGCCGACAGGATCAGTATACTTTAAAGAATATGCAGACATAGCAGCATTTTCAGTTGATCCACAATTGTACTGCGATTATAATATAGTTCTAATGAAATATGTTTCAGCGTTGGAATTGGATATGTCAGAATTAGCTGATCTTATTTTAAATGAATGGTTATGCAATCCAATGGACATAACGTTATATTATTACCAACAAACAGATGAAGCAAATAAATGGATATCAATGGGTTCATCATGTACAGTCAAAGTATGTCCATTGAATACACAGACACTTGGGATTGGATGTTCAACAACTAATCCAGACACTTTTGAAACAGTTGCGACAACAGAAAAACTAGTGATTACGGATGTTGTAGATGGTGTAAATCACAAGTTAAATGTAACGACAGAGACGTGTACAATACGTAACTGTAAAAAATTAGGGCCAAGAGAGAATGTTGCAGTAATTCAGGTGGGTGGTTCAAATATATTGGATATAACAGCTGATCCAACGACTGCGCCACAGACTGAAAGAATGATGCGAGTAAATTGGAAAAAATGGTGGCAAGTTTTTTATACAATAGTTGATTACGTGAATCAAATAGTCAAAGCAATGTCCAAAAGATCTAGATCACTAAATTCAGCTGCCTTTTATTATAGGGTGTAG
>MN649730.1_RVA/Cow-wt/URY/LVMS3690/2017/G6P11
ATGTATGGTATTGAATATACCACAATTCTAATCTCTTTGATATCGATTATATTGTTAAACTACATCTTGAAATCAATAACGAGAGTGATGGACTACATAATTTACAGATTTTTATTCGCTGTAGTTATCATAGCCACCGTCACGAACGCACAGAATTATGGCATAAACTTACCAATAACAGGATCAATGGATACCGCATATGTGAATTCTACACAGGATGAACCATTTCTGACATCAACTCTATGCCTATATTATCCAACCGAGGCGTCGAACGAAATTGCAGATACGGAATGGAAAAATACTTTATCTCAACTATTTTTGACAAAAGGGTGGCCGACAGGATCAGTATACTTTAAAGAATATGCAGACATAGCAGCATTTTCAGTTGATCCACAATTATACTGCGATTATAACATAGTTCTAATGAAATATGTTTCAACGTTGGAATTGGATATGTCAGAATTAGCTGATCTTATTTTAAATGAATGGCTATGCAATCCAATGGACATAACGTTATATTATTACCAACAAACAGATGAAGCAAATAAATGGATATCAATGGGTTCATCATGCACAGTCAAAGTATGCCCATTGAATACACAAACACTTGGGATTGGGTGTTCAACAACTAACCCGGACACTTTTGAAACAGTTGCGACAACAGAAAAACTGGTGATTACAGATGTTGTAGATGGTGTAAATCACAAGTTAAATGTAACGACAGAGACATGTACAATACGTAACTGTARAAAATTAGGACCAAGAGAGAATGTTGCAGTAATTCAGGTGGGTGGTTCAAATATATTGGATATAACAGCTGATCCAACGACTGCGCCACAGACTGAAAGAATGATGCGAGTGAATTGGAAGAAATGGTGGCAAGTTTTTTATACGATAGTTGATTACGTGAATCAGATAGTCAAAGCAATGTCCAAAAGATCTAGATCACTAAATTCAGCTGCTTTCTATTATAGGGGGTAG
>RVA/Cow-wt/ARG/27412VA_D_BA/2008/G6P11
ATGTATGGTATTGAATATACCACAATTCTAATCTCTTTGATATCGATTATATTGTTAAATTACATCTTGAAATCAATAACGAGAGTGATGGACTACATAATTTACAGATTTTTATTCGCTGTAGTTATCATAGCCACCGTCACGAACGCACAGAATTATGGCATAAACTTACCAATAACAGGATCAATGGATACCGCATATGTGAATTCTACACAGGATGAACCATTTCTGACATCAACTCTATGCCTATATTATCCAACCGAGGCGTCGAATGAAATTGCAGATACGGAATGGAAAAATACTTTATCTCAACTATTTTTGACAAAAGGGTGGCCGACAGGATCAGTATACTTTAAAGAATATGCAGACATAGCAGCATTTTCAGTTGATCCACAACTATACTGTGATTATAACATAGTTCTGATGAAATATGTTTCAACGTTGGAATTGGATATGTCAGAATTAGCTGATCTTATTTTAAATGAATGGCTATGCAATCCAATGGACATAACGTTATATTATTACCAACAAACAGATGAAGCAAATAAATGGATATCAATGGGTTCATCATGCACAGTCAAAGTATGTCCATTGAATACACAAACACTTGGGATTGGATGTTCAACAACTAACCCGGACACTTTTGAAACAGTTGCGACAACAGAAAAACTGGTGATTACAGATGTTGTAGATGGTGTAAATCACAAGTTAAATGTAACGACAGAGACATGTACAATACGTAACTGTAAAAAATTAGGACCAAGAGAGAATGTTGCAGTAATTCAGGTGGGTGGTTCAAATATATTGGATATAACAGCTGATCCAACGACTGCGCCACAGACTGAAAGAATGATGCGAGTAAATTGGAAGAAATGGTGGCAAGTTTTTTATACGATAGTTGATTACGTGAATCAGATAGTCAAAGCAATGTCCAAAAGATCTAGATCACTAAATTCAGCTGCCTTCTATTATAGGGTGTAG
>KC895790.1_RVA/Cow-wt/ARG/B3893_D_BA/2008/G6P11
ATGTATGGTATTGAATATACCACAATTCTAATCTCTTTGATATCGATTATATTGTTAAATTACATCTTGAAATCAATAACGAGAGTGATGGACTACATAATTTACAGATTTTTATTCGCTGTAGTTATCATAGCCACCGTCACGAACGCACAGAATTATGGCATAAACTTACCAATAACAGGATCAATGGATACCGCATATGTGAATTCTACACAGGATGAACCATTTCTGACATCAACTCTATGCCTATATTATCCAACCGAGGCGTCGAATGAAATTGCAGATACGGAATGGAAAAATACTTTATCTCAACTATTTTTGACAAAAGGGTGGCCGACAGGATCAGTATACTTTAAAGAATATGCAGACATAGCAGCATTTTCAGTTGATCCACAACTATACTGTGATTATAACATAGTTCTGATGAAATATGTTTCAACGTTGGAATTGGATATGTCAGAATTAGCTGATCTTATTTTAAATGAATGGCTATGCAATCCAATGGACATAACGTTATATTATTACCAACAAACAGATGAAGCAAATAAATGGATATCAATGGGTTCATCATGCACAGTCAAAGTATGTCCATTGAATACACAAACACTTGGGATTGGATGTTCAACAACTAACCCGGACACTTTTGAAACAGTTGCGACAACAGAAAAACTGGTGATTACAGATGTTGTAGATGGTGTAAATCACAAGTTAAATGTAACGACAGAGACATGTACAATACGTAACTGTAAAAAATTAGGACCAAGAGAGAATGTTGCAGTAATTCAGGTGGGTGGTTCAAATATATTGGATATAACAGCTGATCCAACGACTGCGCCACAGACTGAAAGAATGATGCGAGTAAATTGGAAGAAATGGTGGCAAGTTTTTTATACGATAGTTGATTACGTGAATCAGATAGTCAAAGCAATGTCCAAAAGATCTAGATCACTAAATTCAGCTGCTTTCTATTATAGGGTGTAG
>KC895791.1_RVA/Cow-wt/ARG/B3516_D_BA/2008/G6P11
ATGTATGGTATTGAATATACCACAATTCTAATCTCTTTGATATCGATTATATTGTTAAATTACATCTTGAAATCAATAACGAGAGTGATGGACTACATAATTTACAGATTTTTATTCGCTGTAGTTATCATAGCCACCGTCACGAACGCACAGAATTATGGCATAAACTTACCAATAACAGGATCAATGGATACCGCATATGTGAATTCTACACAGGATGAACCATTTCTGACATCAACTCTATGCCTATATTATCCAACCGAGGCGTCGAACGAAATTGCAGATACGGAATGGAAAAATACTTTATCTCAACTATTTTTGACAAAAGGGTGGCCGACAGGATCAGTATACTTTAAAGAATATGTAGACATAGCAGCATTTTCAGTTGATCCACAATTATACTGTGATTATAACATAGTTCTAATGAAATATGTTTCAACGTTGGAATTGGATATGTCAGAATTAGCTGATCTTATTTTAAATGAATGGCTATGCAATCCAATGGACATAACATTATATTATTACCAACAAACAGATGAAGCAAATAAATGGATATCAATGGGTTCATCATGCACAGTCAAAGTATGTCCATTGAATACACAAACACTTGGGATTGGGTGTTCAACAACTAACCCGGACACTTTTGAAACAGTTGCGACAACAGAAAAACTGGTGATTACAGATGTTGTAGATGGTGTAAATCACAAGTTAAATGTAACGACAGAGACATGTACAATACGTAACTGTAAAAAATTAGGACCAAGAGAGAATGTTGCAGTAATTCAGGTGGGTGGTTCAAATATATTGGATATAACAGCTGATCCAACGACTGCGCCACAGACTGAAAGAATGATGCGAGTAAATTGGAAGAAATGGTGGCAAGTTTTTTATACGATAGTTGATTATGTGAATCAGATAGTTAAAGCAATGTCCAAAAGATCTAGATCACTAAATTCAGCTGCTTTCTATTATAGGGTGTAG
>KC895792.1_RVA/Cow-wt/ARG/B3530_D_BA/2008/G6P11
ATGTATGGTATTGAATATACCACAATTCTAATCTCTTTGATATCGATTATATTGTTAAATTACATCTTGAAATCAATAACGAGAGTGATGGACTACATAATTTACAGATTTTTATTCGCTGTAGTTATCATAGCCACCGTCACGAACGCACAGAATTATGGCATAAACTTACCAATAACAGGATCAATGGATACCGCATATGTGAATTCTACACAGGATGAACCATTTCTGACATCAACTCTATGCCTATATTATCCAACCGAGGCGTCGAACGAAATTGCAGATACGGAATGGAAAAATACTTTATCTCAACTATTTTTGACAAAAGGGTGGCCGACAGGATCAGTATACTTTAAAGAATATGTAGACATAGCAGCATTTTCAGTTGATCCACAATTATACTGTGATTATAACATAGTTCTAATGAAATATGTTTCAACGTTGGAATTGGATATGTCAGAATTAGCTGATCTTATTTTAAATGAATGGCTATGCAATCCAATGGACATAACATTATATTATTACCAACAAACAGATGAAGCAAATAAATGGATATCAATGGGTTCATCATGCACAGTCAAAGTATGTCCATTGAATACACAAACACTTGGGATTGGGTGTTCAACAACTAACCCGGACACTTTTGAAACAGTTGCGACAACAGAAAAACTGGTGATTACAGATGTTGTAGATGGTGTAAATCTCAAGTTAAATGTAACGACAGAGACATGTACAATACGTAACTGTAAAAAATTAGGACCAAGAGAGAATGTTGCAGTAATTCAGGTGGGTGGTTCAAATATATTGGATATAACAGCTGATCCAACGACTGCGCCACAGACTGAAAGAATGATGCGAGTAAATTGGAAGAAATGGTGGCAAGTTTTTTATACGATAGTTGATTACGTGAATCAGATAGTTAAAGCAATGTCCAAAAGATCTAGATCACTAAATTCAGCTGCTTTCTATTATAGGGTGTAG
>KC895793.1_RVA/Cow-wt/ARG/B3538_D_BA/2008/G6P11
ATGTATGGTATTGAATATACCACAATTCTAATCTCTTTGATATCGATTATATTGTTAAATTACATCTTGAAATCAATAACGAGAGTGATGGACTACATAATTTACAGATTTTTATTCGCTGTAGTTATCATAGCCACCGTCACGAACGCACAGAATTATGGCATAAACTTACCAATAACAGGATCAATGGATACCGCATATGTGAATTCTACACAGGATGAACCATTTCTGACATCAACTCTATGCCTATATTATCCAACCGAGGCGTCGAACGAAATTGCAGATACGGAATGGAAAAATACTTTATCTCAACTATTTTTGACAAAAGGGTGGCCGACAGGATCAGTATACTTTAAAGAATATGTAGACATAGCAGCATTTTCAGTTGATCCACAATTATACTGTGATTATAACATAGTTCTAATGAAATATGTTTCAACGTTGGAATTGGATATGTCAGAATTAGCTGATCTTATTTTAAATGAATGGCTATGCAATCCAATGGACATAACATTATATTATTACCAACAAACAGATGAAGCAAATAAATGGATATCAATGGGTTCATCATGCACAGTCAAAGTATGTCCATTGAATACACAAACACTTGGGATTGGGTGTTCAACAACTAACCCGGACACTTTTGAAACAGTTGCGACAACAGAAAAACTGGTGATTACAGATGTTGTAGATGGTGTAAATCACAAGTTAAATGTAACGACAGAGACATGTACAATACGTAACTGTAAAAAATTAGGACCAAGAGAGAATGTTGCAGTAATTCAGGTGGGTGGTTCAAATATATTGGATATAACAGCTGATCCAACGACTGCGCCACAGACTGAAAGAATGATGCGAGTAAATTGGAAGAAATGGTGGCAAGTTTTTTATACGATAGTTGATTACGTGAATCAGATAGTTAAAGCAATGTCCAAAAGATCTAGATCACTAAATTCAGCTGCTTTCTATTATAGGGTGTAG
>KC895785.1_RVA/Cow-wt/ARG/B761_D_BA/1999/G6P11
ATGTATGGTATTGAATATACCACAATTCTAATCTCTTTGATATCGGTTATATTGTTAAATTACATCTTAAAATCAATAACGAAAGTGATGGACTACATAATTTACAGATTTTTATTCGTTGTAGTTCTCATGGCCACCGTCACAAATGCACAGAATTATGGCATAAACTTGCCCATAACAGGATCAATGGATACCGCATATGTGAATTCTACACAGGACGAACCATTTCTGACATCAACTCTATGCCTATATTATCCAACCGAGGCGTCAAACGAGATTGCAGATACGGAATGGAAAAATACTTTATCTCAACTATTTTTGACAAAAGGGTGGCCGACAGGATCAGTATACTTTAAAGAATATGCAGACATAGCAGCATTTTCAGTTGATCCACAATTATACTGTGATTATAATATAGTTCTAATGAAATATGTTTCAACGTTGGAATTGGATATGTCAGAATTAGCTGATCTTATTTTAAATGAATGGTTATGCAATCCAATGGACATAACGTTATATTATTACCAACAAACAGATGAAGCAAATAAATGGATATCAATGGGTTCATCATGTACAGTCAAAGTATGTCCATTGAATACACAGACACTTGGGATTGGATGTTCAACAACTAACCCGGACACTTTTGAAACAGTTGCGACAACAGAAAAACTGGTGATTACGGATGTTGTAGATGGTGTAAATCACAAGTTAAATGTAACGACAGAGACATGTACAATACGTAACTGTAAAAAATTAGGACCAAGAGAGAATGTTGCAGTAATTCAGGTGGGTGGTTCAAATGTATTGGATATAACAGCTGATCCAACGACCGCGCCACAGACTGAAAGAATGATGCGAGTAAATTGGAAAAAATGGTGGCAAGTTTTTTATACAATAGTTGATTACGTGAATCAGATAGTCAGAGCAATGTCCAAAAGATCTAGATCACTTAAATCAGCGGCTTCTTATTATAGAGTGTAG
>KC895786.1_RVA/Cow-wt/ARG/B2932/2006/G6P5
ATGTATGGTATTGAATATACCACAATTCTAATCTCTTTGATATCGGTTATATTGTTAAATTACATCTTAAAATCAATAACGAGAGTGATGGACTACATAATTTACAGATTTTTATTCGTTGTAGTTCTCATAGCCACCGTCATGAACGCACAGAATTATGGCATAAACTTGCCCATAACAGGATCAATGGATACCGCATATGCGAATTCTACACAGGACGAACCATTTCTGACATCAACTCTATGCCTATATTATCCAACTGAGGCGTCGAACGAGATTGCAGATACGGAATGGAAAAATACTTTATCTCAACTATTTTTGACAAAAGGGTGGCCGACAGGATCAGTATACTTTAAAGAATATGCAGACATAGCAGCATTCTCAGTTGATCCACAATTATACTGTGATTATAATATAGTTCTAATGAAATATGTTTTAACGCTGGAACTGGATATGTCAGAATTAGCTGATCTTATTTTAAATGAATGGTTATGCAATCCAATGGATATAACGTTATATTATTACCAACAAACAGATGAAGCAAATAAATGGATATCAATGGGTTCATCATGTACAGTCAAAGTATGTCCATTGAATACACAGACACTCGGGATTGGATGTTCAACAACTAACCCGGACACTTTTGAAACAGTTGCGACAACAGAAAAACTAGTGATTACGGATGTTGTAGATGGTGTAAATCACAAATTAAATGTAACGACGGAGACATGTACAATACGTAACTGTAAAAAATTAGGGCCAAGAGAGAATGTTGCAGTAATTCAGGTGGGTGGTTCAAATATATTGGATATAACAGCTGATCCAACGACTGCGCCACAGACTGAAAGAATGATGCGAGTAAATTGGAAAAAATGGTGGCAAGTTTTTTATACAATAGTTGATTACGTGAATCAGATAGTCAAAGCAATGTCCAAGAGATCTAGATCACTTAAATCAGCTGCTTTTTATTATAGGGTGTAG
>RVA/Cow-wt/ARG/21DA_D_BA/2009/G6P11
ATGTATGGTATTGAATATACCACAATTCTAATCTCTTTGATATCGGTTATATTGTTAAATTACATCTTAAAATCAATAACGAGAGTGATGGACTACATAATTTACAGATTTTTATTCGTTGTAGTTCTCATAGCCACCGTCACGAACGCACAGAATTATGGCATAAACTTGCCCATAACAGGATCAATGGATACCGTGTATGTGAATTCTACACAGGACGAACCATTTCTGACATCAACTCTATGCCTATATTATCCAACCGAGGCGTCGAACGAGATTGCAGATACGGAATGGAAAAATACTTTATCTCAACTATTTTTGACGAAAGGGTGGCCGACAGGATCAGTATACTTTAAAGAATATGCAGACATAGCAGCATTTTCAGTTGATCCACAACTATACTGTGATTATAATATAGTTCTAATGAAATATGTTTCAACGTTGGAATTGGATATGTCAGAATTAGCTGATCTTATTTTAAATGAATGGTTATGTAATCCAATGGACATAACGTTATATTATTACCAACAAACAGATGAAGCAAATAAATGGATATCAATGGGTTCATCATGTACAGTCAAAGTATGTCCATTGAATACACAGACACTTGGGATTGGATGTTCAACAACTAACCCGGACACTTTTGAAACAGTTGCGACAACAGAAAAACTAGTGATTACGGATGTTGTAGATGGTGTAAATCACAAGTTAAATGTAACGACAGAGACATGTACAATACGTAACTGTAAAAAATTAGGACCGAGAGAGAATGTTGCAGTAATTCAGGTGGGTGGTTCAAATATATTGGATATAACAGCTGATCCAACGACTGCACCACAGACTGAAAGAATGATGAGAGTAAATTGGAAAAAATGGTGGCAAGTTTTTTATACAATAGTTGATTACGTGAATCAAATAGTCAAAGCAATGTCCAAAAGATCTAGATCACTAAATTCAGCTGCTTTCTATTATAGGGTGTAG
>MN649675.1_RVA/Cow-wt/URY/LVMSFerro/2015/G6P11
ATGTATGGTATTGAATATACCACAATTCTAATCTATTTGATATCGGTTATATTGTTTAATTACATATTAAAATCAACAACGAGAGTGATGGACTACATAATTTACAGATTTTTATTCATTGTAGTTCTCATAGCCACCGTCACGAACGCACAGAATTATGGCATAAACTTGCCCATAACAGGATCAATGGATACCGCATATGCGAATGTTACGCAGGACGAACCATTTCTGACATCAACTCTATGCCTATATTATCCAACCGAGGCGTCGAACGAGATTGCAGATGCGGAATGGAAAAATACTTTATCTCAACTATTTTTGACAAAAGGGTGGCCGACAGGATCAGTATACTTTAAAGAATATGTAGACATAGCAGCATTTTCAGTTGATCCACAGTTATACTGTGATTATAATATAGTTCTAATGAAATATGTTTCAACGTTGGAATTGGATATGTCAGAATTAGCTGATCTTATTTTAAATGAATGGTTATGCAATCCAATGGATATAACGCTATATTATTACCAACAGACAGATAAAGCAAATAAATGGATATCAATGGGTTCATCATGTACAGTCAAAGTATGTCCATTGAATACGCAGACACTTGGAATTGGATGTTCAACAACTAACCCGGACACTTTTGAAACAGTTGCGACAACAGAAAAACTAGTGATTACAGATGTTGTAGATGGTGTAAATCACAAGTTAAATGTGACGACAGAGACGTGTACAATACGTAACTGTAAAAAATTAGGGCCAAGAGAGAATGTTGCAGTAATTCAGGTGGGTGGTTCAAATATATTGGATATAACAGCTGATCCAACGACTGCGCCACAGACTGAAAGAATGATGCGAGTAAATTGGAAAAAATGGTGGCAGGTTTTTTATACAATAGTTGATTACGTGAATCAGATAGTCAAAGCAATGTCCAAAAGATCTAGATCACTAAA-TCAGCTGC-------------------
>KC895787.1_RVA/Cow-wt/ARG/B3099_D/2006/G6P11
ATGTATGGTATTGAATATACCACAATTCTAATCTCTTTGATATCGGTTATATTGTTAAATTACATCTTAAAATCAATAACGAGAGTGATGGACTACATAATTTACAGACTTTTATTCGTTGTAGTCATCATAGCCACCGTCACGAACGCACAGAATTATGGCATAAACTTACCCATAACAGGATCAATGGATACCGCATATGTGAATTCTACACAGGACGAACCATTTCTGACATCAACTCTATGCCTATATTATCCAACCGAGGCGTCGAACGAGATTGCAGATACGGAATGGAAAAATACTTTATCTCAACTATTTTTGACAAAAGGGTGGCCGACAGGATCAGTATACTTTAAAGAATATGCAGACATAGCAGCATTTTCAGTTGATCCACAATTATACTGTGATTATAATATAGTTCTAATGAAATATGTTTCAACGTTGGAATTGGATATGTCAGAATTAGCTGATCTCATTTTAAATGAATGGTTATGCAATCCAATGGACATAACGTTATATTATTACCAACAAACAGATGAAGCAAATAAATGGATATCAATGGGTTCATCATGCACAGTCAAAGTATGTCCATTGAATACACAGACACTTGGGATTGGATGTTCAACAACTAACCCGGACACTTTTGAAACAGTTGCGACAACGGAAAAACTGGTGATTACGGATGTTGTAGATGGTGTAAATCACAAGCTAAATGTAACGACAGAGACATGTACAATACGTAACTGTAAGAAATTAGGACCAAGAGAGAATGTTGCAGTAATTCAGGTGGGTGGTTCAAATATATTGGATATAACAGCTGATCCGACGACTGCGCCACAGACTGAAAGAATGATGCGAGTAAATTGGAAGAAATGGTGGCAAGTTTTTTATACAATAGTTGATTACGTGAATCAGATAGTCAAAGCAATGTCCAAAAGATCTAGATCACTAAATTCAGCTGCTTTCTATTATAGGGTGTAG
>KC895794.1_RVA/Cow-wt/ARG/B1541/2001/G6P11
ATGTATGGTATTGAATATACCACAATTCTAATCTATTTGATATCGGTTATATTGTTAAATTACATCTTAAAATCAATAACGAGAGTGATGGACTACATAATTTACAGATTTTTATTCGTTGTAGTTCTCATAGCCACCGTCACGAGCGCACAGAATTATGGCATAAACTTGCCCATAACAGGATCAATGGATACCGCATATGTGAATTCTACACAGGACGAACCATTTCTGACATCAACTCTATGCCTATATTATCCAACCGAGGCGTCGAACGAGATTGCAGATGCGGAATGGAAGAATACTTTATCTCAACTATTTTTGACAAAGGGGTGGCCGACAGGATCAGTATACTTTAAAGAATATGCGGACATAGCAGCATTTTCAGTTGATCCACAATTATACTGCGATTATAATATAGTTCTAATGAAATATGTTTCAACGTTGGAATTGGATATGTCAGAATTAGCTGATCTTATTTTAAATGAATGGTTATGCAATCCAATGGATATAACGTTATATTATTACCAACAGACAGATGAAGCAAATAAATGGATATCAATGGGTTCATCATGTACAGTCAAAGTATGTCCATTGAATACACAGACACTTGGGATTGGATGTTCAACAACTAACCCGGACACTTTTGAAACAGTTGCAACAACAGAAAAACTAGTGATTACGGATGTTGTAGATGGTGTAAATCACAAGTTAAATGTAACGACAGAGACGTGTACAATACGTAACTGTAAAAAATTAGGGCCAAGAGAGAATGTTGCAGTAATTCAGGTGGGTGGTTCAAATATATTGGATATAACAGCTGATCCAACGACTGCGCCACAGACTGAAAGAATGATGCGAGTAAATTGGAAAAAATGGTGGCAAGTTTTTTATACAATAGTTGATTACGTGAATCAGATAGTCAAAGCAATGTCCAAAAGATCTAGATCACTAAATTCAGCTGCTTTTTATTATAGGGTGTAG
>KC895783.1_RVA/Cow-wt/ARG/B175_D_BA/1997/G6P11
ATGTATGGTATTGAATATACCACAATTCTAATCTATTTGATATCGGTTATATTGTTAAATTACATCTTAAAATCAATAACGAGAGTGATGGACTACATAATTTACAGATTTTTATTCGTTGTAGTTCTCATAGCCACCGTCACGAACGCACAGAATTATGGCATAAACTTGCCCATAACAGGATCAATGGATACCGCATATGTGAATTCTACACAGGACGAACCATTTCTGACATCAACTCTATGCCTATATTATCCAACCGAGGCGTCGAACGAGATTGCAGATGCGGAATGGAAAAATACTTTATCTCAACTATTTTTGACAAAAGGGTGGCCGACAGGATCAGTATACTTTAAAGAATATGTAGACATAGCAGCATTTTCAGTTGATCCACAATTATACTGTGATTATAATATAGTTCTAATGAAATATGTTTCAACGTTGGAATTGGATATGTCAGAATTAGCTGATCTTATTTTAAATGAATGGTTATGCAATCCAATGGATATAACGTTATATTATTACCAACAGACAGATGAAGCAAATAAATGGATATCAATGGGTTCATCATGTACAGTCAAAGTATGTCCATTGAATACACAGACACTTGGGATTGGATGTTCAACAACTAACCCGGACACTTTTGAAGCAGTTGCGACAACAGAAAAACTAGTGATTACGGATGTTGTAGATGGTGTAAATCACAAGTTAAATGTAACGACAGAGACGTGTACAATACGTAACTGTAAAAAATTAGGGCCAAGAGAGAATGTTGCAGTAATTCAGGTGGGTGGTTCAAATATATTGGATATAACAGCTGATCCAACGACTGCGCCACAGACTGAAAGAATGATGCGAGTAAATTGGAAAAAATGGTGGCAAGTTTTTTATACAATAGTTGATTACGTGAATCAGATAGTCAAAGCAATGTCCAAAAGATCTAGATCACTAAACTCAGCTGCTTTTTATTATAGGGTGTAG
>KC895780.1_RVA/Cow-wt/ARG/B609_BA/1999/G611
ATGTATGGTATTGAATATACCACAATTCTAATCTATTTGATATCGGTTATATTGTTAAATTACATCTTAAAATCAATAACGAGAGTGATGGACTATATAATTTACAGATTTTTATTCGTTGTAGTTCTCATAGCCACCGTCACGAACGCACAGAATTATGGCATAAACTTGCCCATAACAGGATCAATGGATACCGCATATGTGAATTCTACACAGGACGAACCATTTCTGACATCAACTCTATGCCTATATTATCCAACCGAGGCGTCGAACGAGATTGCAGATGTGGAATGGAAAAATACTTTATCTCAACTATTTTTGACAAAGGGGTGGCCGACAGGATCAGTATACTTTAAAGAATATGCAGACATAGCAGCATTTTCAGTTGATCCACAATTATACTGTGATTATAATATAGTTCTAATGAAATATGTTTCAACGTTGGAATTGGATATGTCAGAATTAGCTGATCTTATTTTAAATGAATGGTTATGCAATCCAATGGATATAACGTTATATTATTACCAACAGACAGATGAAGCAAATAAATGGATATCAATGGGTTCATCATGTACAGTCAAAGTATGCCCATTGAATACACAGACACTTGGGATTGGATGTTCAACAACTAACCCGGACACTTTTGAAACAGTTGCGACAACAGAAAAACTAGTGATTACGGATGTTGTAGATGGTGTAAATCACAAGTTAAATGTAACGACAGAGACGTGTACAATACGTAACTGTAAAAAATTAGGGCCAAGAGAGAATGTTGCAGTAATTCAGGTGGGTGGTTCAAATATATTAGATATAACAGCTGATCCAACGACTGCGCCACAGACTGAAAGAATGATGCGAGTAAATTGGAAAAAATGGTGGCAAGTTTTTTATACAATAGTTGATTACGTGAATCAGATAGTCAAAGCAATGTCCAAAAGATCTAGATCACTAAATTCAGCTGCTTTTTATTATAGGGTGTAG
>KC895781.1_RVA/Cow-wt/ARG/B611_BA/1999/G6P11
ATGTATGGTATTGAATATACCACAATTCTAATCTATTTGATATCGGTTATATTGTTAAATTACATCTTAAAATCAATAACGAGAGTGATGGACTATATAATTTACAGATTTTTATTCGTTGTAGTTCTCATAGCCACCGTCACGAACGCACAGAATTATGGCATAAACTTGCCCATAACAGGATCAATGGATACCGCATATGTGAATTCTACACAGGACGAACCATTTCTGACATCAACTCTATGCCTATATTATCCAACCGAGGCGTCGAACGAGATTGCAGATGTGGAATGGAAAAATACTTTATCTCAACTATTTTTGACAAAGGGGTGGCCGACAGGATCAGTATACTTTAAAGAATATGCAGACATAGCAGCATTTTCAGTTGATCCACAATTATACTGTGATTATAATATAGTTCTAATGAAATATGTTTCAACGTTGGAATTGGATATGTCAGAATTAGCTGATCTTATTTTAAATGAATGGTTATGCAATCCAATGGATATAACGTTATATTATTACCAACAGACAGATGAAGCAAATAAATGGATATCAATGGGTTCATCATGTACAGTCAAAGTATGCCCATTGAATACACAGACACTTGGGATTGGATGTTCAACAACTAACCCGGACACTTTTGAAACAGTTGCGACAACAGAAAAACTAGTGATTACGGATGTTGTAGATGGTGTAAATCACAAGTTAAATGTAACGACAGAGACGTGTACAATACGTAACTGTAAAAAATTAGGGCCAAGAGAGAATGTTGCAGTAATTCAGGTGGGTGGTTCAAATATATTAGATATAACAGCTGATCCAACGACTGCGCCACAGACTGAAAGAATGATGCGAGTAAATTGGAAAAAATGGTGGCAAGTTTTTTATACAATAGTTGATTACGTGAATCAGATAGTCAAAGCAATGTCCAAAAGATCTAGATCACTAAATTCAGCTGCTTTTTATTATAGGGTGTAG
>RVA/Cow-wt/ARG/7765LE_D_BA/2009/G6P11
ATGTATGGTATTGAATATACCACAATTCTAATCTATTTGATATCGGTTATATTGCTAAATTACATCTTAAAATCGATAACGAGAGTGATGGACTACATAATTTACAGATTTTTATTTGTTGTAGTTCTTATAGCCACCGTCACGAACGCACAGAATTATGGCATAAACTTGCCCATAACAGGATCAATGGATACCGCATATGTGAATTCTACACAGGACGAACCATTTCTGACATCAACTCTATGCCTATATTATCCAACCGAGGCGTCAAATGAGATTGCAGATGCGGAATGGAAAAATACTTTATCTCAACTATTTTTGACAAAAGGGTGGCCGACAGGATCAGTATACTTTAAAGAATATGCAGACATAGCAGCATTTTCAGTTGATCCACAATTATACTGTGATTATAATATAGTTCTAATGAAATATGTTTCAACGTTGGAATTGGATATGTCAGAATTAGCTGATCTTATTTTAAATGAATGGTTATGCAATCCAATGGATATAACGTTATATTATTACCAACAGACAGATGAAGCAAATAAATGGATATCAATGGGTTCATCATGTACAGTCAAAGTATGTCCATTGAATACACAGACGCTTGGGATTGGATGTTCAACAACTAACCCGGACACTTTTGAAACAGTTGCGACAACAGAAAAACTAGTGATTACGGATGTTGTAGATGGTGTAAATCACAAGTTGAATGTGACGACAGAGACGTGTACAATACGTAACTGTAAAAAATTAGGGCCAAGAGAGAATGTTGCAGTAATTCAGGTAGGTGGTTCAAGTATATTGGATATAACAGCTGATCCAACGACTGCGCCACAGACTGAAAGAATGATGCGAGTAAATTGGAAGAAATGGTGGCAAGTTTTTTATACAATAGTTGATTACGTGAATCAGATAGTCAAAGCAATGTCCAAAAGATCTAGATCACTAAATTCAGCTGCTTTTTATTATAGAGTGTAG
>KC895775.1_RVA/Cow-wt/ARG/B3206_BA/2006/G6P5
ATGTATGGTATTGAATATACCACAATTCTAATCTATTTGATATCGATTATATTGTTAAATTACATCTTAAAATCGATAACGAGAGTGATGGACTACATAATTTACAGATTTTTATTCGTTGTAGTTCTCATAGCCACCGTCACGAACGCACAGAATTATGGCATAAACTTGCCCATAACAGGATCAATGGATACCGCATATGTGAATTCTACACAGGACGAACCATTTCTGACATCAACTCTATGCCTATATTATCCAACCGAGGCGTCGAATGAGATTGCAGATGCGGAATGGAAAAATACTTTATCTCAACTATTTTTGACAAAAGGGTGGCCGACAGGATCAGTATACTTTAAAGAATATGCAGACATAGCAGCATTTTCAGTTGATCCACAATTATACTGTGATTATAATATAGTTCTAATGAAATATGTTTCAACGTTGGAATTGGATATGTCAGAATTAGCTGATCTTATTTTAAATGAATGGTTATGCAATCCAATGGATATAACGTTATATTATTACCAACAGACAGATGAAGCAAATAAATGGATATCAATGGGTTCATCATGTACAGTCAAAGTATGTCCATTGAATACACAGACACTTGGGATTGGATGTTCAACAACTAACCCGGACACTTTTGAAACAGTTGCGACAACAGAAAAACTAGTGATTACGGATGTTGTAGATGGTGTAAATCACAAGTTGAATGTGACGACAGAGACGTGTACAATACGTAACTGTAAAAAATTAGGGCCAAGAGAGAATGTTGCAGTAATTCAGGTAGGTGGTTCAAATATATTGGATATAACAGCTGATCCAACGACTGCGCCACAGACTGAAAGAATGATGCGAGTAAATTGGAAAAAATGGTGGCAAGTTTTTTATACAATAGTTGATTACGTGAATCAGATAGTCAAAGCAATGTCCAAAAGATCTAGATCACTAAATTCAGCTGCTTTTTATTATAGGGTGTAG
>KC895788.1_RVA/Cow-wt/ARG/B3100_BA/2006/G6P11
ATGTATGGTATTGAATATACCACAATTCTAATCTCTTTGATATCGGGTATATTGTTAAATTACATCTTAAAATCAATAACGAGAGTGATGGACTACATAATTTACAGATTTTTATTCGTTGTAGTTCTCATAGCCACCGTCACGAACGCACAGAATTATGGCATAAACTTGCCCATAACAGGATCAATGGATATCGCATATGTGAATTCTACACAGGACGAACCATTCCTGACATCAACTCTATGCCTATATTATCCAACCGAGGCATCGAACGAGATTGCAGATACGGAATGGAAAAATACTTTATCTCAACTATTTTTGACAAAAGGGTGGCCGACAGGATCAGTATACTTTAAAGAATATGCAGACATAGCAGCATTTTCAGTTGATCCACAGTTATACTGTGATTATAATATAGTTCTAATGAAATACGTTTCAACGTTGGAATTGGATATGTCAGAATTAGCTGATCTTATTTTAAATGAATGGTTATGCAATCCAATGGACATAACGTTATATTATTACCAACAAACAGATGAAGCAAATAAATGGATATCAATGGGTTCATCATGCACAGTCAAAGTATGTCCATTGAATACACAGACACTTGGAATTGGATGTTCAACAACTAACCCGGACACTTTTGAAACAGTTGCGACAACAGAAAAACTGGTGATTACGGATGTTGTAGATGGTGTAAATCACAAGTTAAATGTAACGACAGAGACATGTACAATACGTAACTGTAAAAAATTAGGGCCAAGAGAGAATGTTGCAGTAATTCAGGTGGGTGGTTCAAATATATTGGATATAACAGCTGATCCAACGACTGCGCCACAGACTGAAAGAATGATGCGAGTAAATTGGAAAAAATGGTGGCAAGTTTTTTATACAATAGTTGATTACGTGAATCAGATAGTCAAAGCAATGTCCAAAAGATCTAGATCACTAAATTCAGCTGCTTTTTATTATAGGGTGTAG
>RVA/Cow-wt/ARG/6590LSyLM_D_BA/2008/G6P11
ATGTATGGTATTGAATATACCACAATTCTAATCTCTTTGATATCGGTTATATTGTTAAATTACATCTTAAAATCAATAACGAGAGTGATGGACTACATAATTTACAGATTTTTATTCGTTGTAGTTCTCATAGCCACCGTCACGAACGCACAAAATTATGGCATAAACTTGCCCATAACAGGATCAATGGATACCGCATATGCGAATTCTACACAGGACGAACCATTTCTGACATCAACTCTATGCCTATATTATCCAACCGAGGCGTCGAACGAGATTGCAGATACGGAATGGAAAAATACTTTATCTCAACTATTTTTGACAAAAGGGTGGCCGACAGGATCAGTATACTTTAAAGAATATGCAGACATAGCGGCATTTTCAGTTGATCCACAATTATACTGTGATTATAATATAGTTCTAATGAAATATGTTTCAACGTTGGAATTGGATATGTCAGAATTAGCTGATCTTATTTTAAATGAATGGTTATGCAATCCAATGGACATAACGTTATATTACTACCAACAAACAGATGAAGCAAATAAATGGATATCAATGGGTTCATCATGCACAGTCAAAGTATGTCCATTGAATACACAGACACTTGGGATTGGATGTTCAACAACTAACCCGGACACTTTTGAAACAGTTGCGACAACAGAAAAACTGGTGATTACGGATGTTGTAGATGGTGTAAATCACAAGTTAAACGTGACGACAGAGACATGTACAATACGTAACTGTAAAAAATTAGGGCCAAGAGAGAATGTTGCAGTAATCCAGGTGGGTGGTTCAAATATATTGGATATAACAGCTGATCCAACGACTGCGCCACAGACTGAAAGAATGATGCGAGTAAATTGGAAAAAATGGTGGCAAGTTTTTTATACAATAGTTGATTACGTGAATCAGATAGTCAAAGCAATGTCCAAAAGATCTAGATCACTGAATTCAGCTGCTTTTTATTATAGGGTGTAG
>KC895789.1_RVA/Cow-wt/ARG/B3355_D_BA/2007/G6P11
ATGTATGGTATTGAATATACCACAATTCTAATCTCTTTGATATCGGTTATATTGTTAAATTACATCTTAAAATCAATAACGAGAGTGATGGACTACATAATTTACAGATTTTTATTCGTTGTAGTTCTCATAGCCACCGTCACGAACGCACAAAATTATGGCATAAACTTGCCCATAACAGGATCAATGGATACCGCATATGCGAATTCTACACAGGACGAACCATTTCTGACATCAACTCTATGCCTATATTATCCAACCGAGGCGTCGAACGAGATTGCAGATACGGAATGGAAAAATACTTTATCTCAACTATTTTTGACAAAAGGGTGGCCGACAGGATCAGTATACTTTAAAGAATATGCAGACATAGCAGCATTTTCAGTTGATCCACAATTATACTGTGATTATAATATAGTTCTAATGAAATATGTTTCAACGTTGGAATTGGATATGTCAGAATTAGCTGATCTTATTTTAAATGAATGGTTATGCAATCCAATGGACATAACGTTATATTACTACCAACAAACAGATGAAGCAAATAAATGGATATCAATGGGTTCATCATGCACAGTCAAAGTATGTCCATTGAATACACAGACACTTGGGATTGGATGTTCAACAACTAACCCGGACACTTTTGAAACAGTTGCGACAACAGAAAAACTGGTGATTACGGATGTTGTAGATGGTGTAAATCACAAGTTAAACGTAACGACAGAGACATGTACAATACGTAACTGTAAAAAATTAGGGCCAAGAGAGAATGTTGCAGTAATCCAGGTGGGTGGTTCAAATATATTGGATATAACAGCTGATCCAACGACTGCGCCACAGACTGAAAGAATGATGCGAGTAAATTGGAAAAAATGGTGGCAAGTTTTTTATACAATAGTTGATTACGTGAATCAGATAGTCAAAGCAATGTCCAAAAGATCTAGATCACTAAATTCAGCTGCTTTTTATTATAGGGTGTAG
