# Supplementary material for: Molecular Epidemiology of Rotavirus A in Calves: Evolutionary Analysis of a Bovine G8P[11] Strain and Spatio-Temporal Dynamics of G6 Lineages in the Americas
Source: Viruses. 2023 Oct 19;15(10):2115. doi: 10.3390/v15102115 (PMC10611311; doi:10.3390/v15102115)
Supplement: Supplementary file 1 [file viruses-15-02115-s001.zip › RVA-G8(lineages).fas]

>MZ093640.1 RVA/Human-wt/KEN/KLF0317/2010/G8P4
ATGTATGGTATTGAATATACCACAACTCTAATCTTCTTGATATTGCTTGTATTATTGAATTACATATTAAAATCAGTAACCAGAATTATGGACTATATATTGTATAGATTCTTGCTATTTGTTGTTATTGTCACACCATTCGTAAACTCACAGAATTATGGCATAAATCTACCAATTACTGGATCTATGGATATGAACTATCAGAATGTATCAACTTCAGAGCCTTTTTTGACATCGACGCTGTGTTTATATTATCCAGCAGAAGCTGAGACAGAGATTGCTGATAGTTCATGGAAAGACACATTGTCACAGTTATTTTTGACAAAAGGATGGCCAACTGGCTCAATTTACCTTAAAAGTTACGTGGATATAGCAACATTCTCAATAAATCCTCAGTTATATTGTGATTATAATATAGTATTAATGAAGTATAATGCTGATTCAGAGTTGGATATGTCGGAATTGGCGGATTTGATACTTAATGAATGGTTATGCAATCCAATGGACATAACACTGTATTACTATCAACAGACGGACGAAGCGAACAAATGGATTGCGATGGGAGATTCATGTACTATTAAAGTATGTCCATTAAATACACAGACATTAGGTATTGGATGTCTTACTACTGACACTACGACTTTTGAAGAAATTGCAACAGCTGAGAAATTGGCAATAACGGACGTTGTTGATGGAGTGAACTATAAGGTAAACGTCACTACTACAACATGTACCATTAGAAATTGTAAAAAGCTGGGACCTAGAGAGAACGTTGCAGTTATCCAAGTAGGTGGTTCAAATATCTTAGATATTACAGCTGATCCGACGACAGCACCACAAACTGAGAGAATGATGAGAGTTAATTGGAAGAAATGGTGGCAAGTTTTTTATACTGTTGTTGATTATGTAAACCAGATAATTCAAGCAATGTCCAAAAGATCTAGATCGTTAGATTCAGCGGCTTTTTACTATAGAGTTTGA
>KX655467.1 RVA/Human-wt/UGA/MUL-13-496/2013/G8P4
ATGTATGGTATTGAATATACCACAACTCTAATCTTCTTGATATTGCTTGTATTATTGAATTACATATTAAAATCAGTAACCAGAATTATGGACTATATATTGTATAGATTCTTGCTATTTGTTGTTATTGTCACACCATTCGTAAACTCACAGAATTATGGCATAAATCTACCAATTACTGGATCTATGGATATGAACTATCAGAATGTATCAACTTCAGAGCCTTTTTTGACATCGACGCTGTGTTTATATTATCCAGCAGAAGCTGAGACAGAGATTGCTGATAGTTCATGGAAAGACACGTTGTTACAGTTATTTTTGACAAAAGGATGGCCAACTGGCTCAATTTACCTTAAAAGTTACGTGAATATAGCAACATTCTCAATAAATCCTCAGTTATATTGTGATTATAATATAGTATTAATGAAGTATAATGCTGATTCAGAGTTAGATATGTCGGAATTGGCGGATTTGATACTTAATGAATGGTTATGCAATCCAATGGACATAACGCTGTATTACTATCAACAGACGGACGAAGCGAACAAATGGATTGCGATGGGAGATTCATGTACTATTAAAGTATGTCCATTAAATACACAGACATTAGGTATTGGATGTCTTACTACTGACACTACGACTTTTGAAGAAATTGCAACAGCTGAGAAATTGGCAATAACGGACGTTGTTGATGGAGTGAACTATAAGGTAAACGTCACTACTACAACATGTACCATTAGAAATTGTAAAAAGCTGGGACCTAGAGAGAACGTTGCAGTTATCCAAGTAGGTGGTTCAAATATCTTAGATATTACAGCTGATCCGACGACAGCACCACAAACTGAGAGAATGATGAGAGTTAATTGGAAGAAATGGTGGCAAGTTTTTTATACTGTTGTTGATTATGTAAACCAGATAATTCAAGCAATGTCCAAAAGATCTAGATCGTTAGATTCAGCGGCTTTTTACTATAGAGTTTGA
>KX632259.1 RVA/Human-wt/UGA/MUL-13-308/2013/G8P6
ATGTATGGTATTGAATATACCACAACTCTAATCTTCTTGATATTGCTTGTATTATTGAATTACATATTAAAATCAGTAACCAGAATTATGGACTATATATTGTATAGATTCTTGCTATTTGTTGTTATTGTCACACCATTCGTAAACTCACAGAATTATGGCATAAATCTACCAATTACTGGATCTATGGATATGAACTATCAGAATGTATCAACTTCAGAGCCTTTTTTGACATCGACGCTGTGTTTATATTATCCAGCAGAAGCTGAGACAGAGATTGCTGATAGTTCATGGAAAGACACATTGTCACAGTTATTTTTGACAAAAGGATGGCCAACTGGCTCAATTTACCTTAAAAGTTACGTGGATATAGCAACATTCTCAATAAATCCTCAGTTATATTGTGATTATAATATAGTATTAATGAAGTATAATGCTGATTCAGAGTTAGATATGTCGGAATTGGCGGACTTGATACTTAATGAATGGTTATGCAATCCAATGGACATAACGCTGTATTACTATCAACAGACGGACGAAGCGAACAAATGGATTGCGATGGGAGATTCATGTACTATTAAAGTATGTCCATTAAATACACAGACATTAGGTATTGGATGTCTTACTACTGACACTACGACTTTTGAAGAAATTGTAACAGCTGAGAAATTGGCAATAACGGACGTTGTTGATGGAGTGAACTATAAGGTAAACGTCACTACTACAACATGTACCATTAGAAATTGTAAAAAGCTGGGACCTAGAGAGAACGTTGCAGTTATCCAAGTAGGTGGTTCAAATATCTTAGATATTACAGCTGATCCGACGACAGCACCACAAACTGAGAGAATGATGAGAGTTAATTGGAAGAAATGGTGGCAAGTTTTTTATACTGTTGTTGATTATGTAAACCAGATAATTCAAGCAATGTCCAAAAGATCTAGATCGTTAGATTCAGCGGCTTTTTACTATAGAGTTTGA
>MG891987.1 RVA/Human-wt/MOZ/0052/2012/G8P4
----------------ATACCACAACTCTAATCTTCTTGATATTGCTTGTATTATTGAATTACATATTAAAATCAGTAACTAGAATTATGGACTATATATTGTATAGATTCTTGCTATTTGTTGTTATTGTCACACCATTCGTAAACTCACAGAATTATGGCATAAATCTACCAATTACTGGATCTATGGATATGAACTATCAGAATGTATCAACTTCAGAGCCTTTTTTGACATCGACGCTGTGTTTATATTATCCAGCAGAAGCTGAGACAGAGATTGCTGATAGTTCATGGAAAGACACATTGTCACAGTTATTTTTGACAAAAGGATGGCCAACTGGCTCAATTTACCTTAAAAGTTACGTGGATATAGCAACATTCTCAATAAATCCTCAGTTATATTGTGATTATAATATAGTATTAATGAAGTATAATGCTGATTCAGAGTTAGATATGTCGGAATTGGCGGATTTGACACTTAATGAATGGTTATGCAATCCAATGGACATAACGCTGTATTACTATCAACAGACGGACGAAGCGAACAAATGGATTGCGATGGGAGATTCATGTACTATTAAAGTATGTCCATTAAATACACAGACATTAGGTATTGGATGTCTTACTACTGACACTACGACTTTTGAAGAAATTGCAACAGCTGAGAAATTGGCAATAACGGACGTTGTTGATGGAGTGAACTATAAGGTAAACGTCACTACTACAACATGTACCATTAGAAATTGTAAAAAGCTGGGACCTAGAGAGAACGTTGCAGTTATCCAAGTAGGTGGTTCAAATATCTTAGATATTACAGCTGATCCGACGACAGCACCACAAACTGAGAGAATGATGAGAGTTAATTGGAAGAAATGGTGGCAAGTTTTTTATACTGTTGTTGATTATGTAAACCAGATAATTCAAGCAATGTCCAAAAGATCTAGATCGTTAGATTCAGCGGCTTTTTACTATAG-------
>MZ094289.1 RVA/Human-wt/KEN/KLF0613/2012/G8P4
ATGTATGGTATTGAATATACCACAACTCTAATCTTCTTGATATTGCTTGTATTATTGAATTACATATTAAAATCAGTAACCAGAATTATGGACTATATATTGTATAGATTCTTGCTATTTGTTGTTATTGTCACACCATTCGTAAACTCACAGAATTATGGCATAAATCTACCAATTACTGGATCTATGGATATGAACTATCAGAATGTATCAACTTCAGAGCCTTTTTTGACATCGACGCTGTGTTTATATTATCCAGCAGAAGCTGAGACAGAGATTGCTGATAGTTCATGGAAAGACACATTGTCACAGTTATTTTTGACAAAAGGATGGCCAATTGGCTCAATTTACCTTAAAAGTTACGTGGATATAGCAACATTCTCAATAAATCCTCAGTTATATTGTGATTATAATATAGTATTAATGAAGTATAATGCTGATTCAGAGTTAGATATGTCGGAATTGGCGGATTTGATACTTAATGAATGGTTATGCAATCCAATGGACATAACGTTGTATTACTATCAACAGACGGACGAAGCGAACAAATGGATTGCGATGGGAGATTCATGTACTATTAAAGTATGTCCATTAAATACACAGACATTAGGTATTGGATGTCTTACTACTGACACTACGACTTTTGAAGAAATTGCAACAGCTGAGAAATTGGCAATAACGGACGTTGTTGATGGAGTGAACTATAAGGTAAACGTCACTACTACAACATGTACCATTAGAAATTGTAAAAAGCTGGGACCTAGAGAGAACGTTGCAGTTATCCAAGTAGGTGGTTCAAATATCTTAGATATTACAGCTGATCCGACGACAGCACCACAAACTGAGAGAATGATGAGAGTTAATTGGAAGAAATGGTGGCAAGTTTTTTATACTGTTGTTGATTATGTAAACCAGATAATTCAAGCAATGTCCAAAAGATCTAGATCGTTAGATTCAGCGGCTTTTTGCTTTTCAGTATGA
>LC406813.1 RVA/Human-wt/KEN/KDH1111/2011/G8P4
ATGTATGGTATTGAATATACCACAACTCTAATCTTCTTGATATTGCTTGTATTATTGAATTACATATTAAAATCAGTAACCAGAATTATGGACTATATATTGTATAGATTCTTGCTATTTGTTGTTATTGTCACACCATTCGTAAACTCACAGAATTATGGCATAAATCTACCAATTACTGGATCTATGGATATGAACTATCAGAATGTATCAACTTCAGAGCCTTTTTTGACATCGACGCTGTGTTTATATTATCCAGCAGAAGCTGAGACAGAGATTGCTGATAGTTCATGGAAAGACACATTGTCACAGTTATTTTTGACAAAAGGATGGCCAACTGGCTCAATTTACCTTAAAAGTTACGTGGATATAGCAACATTCTCAATAAATCCTCAGTTATATTGTGATTATAATATAGTATTAATGAAGTATAATGCTGATTCAGAGTTGGATATGTCGGAATTGGCGGATTTGATACTTAATGAATGGTTATGCAATCCAATGGACATAACGCTGTATTACTATCAACAGACGGACGAAGCGAACAAATGGATTGCGATGGGAGATTCATGTACTATTAAAGTATGTCCATTAAATACACAGACATTAGGTATTGGATGTCTTACTACTGACACTACGACTTTTGAAGAAATTGCAACAGCTGAGAAATTGGCAATAACGGACGTTGTTGATGGAGTGAACTATAAGGTAAACGTCACTACTACAACATGTACCATTAGAAATTGTAAAAAGCTGGGACCTAGAGAGAACGTTGCAGTTATCCAAGTAGGTGGTTCAAATATCTTAGATATTACAGCTGATCCGACGACAGCACCACAAACTGAGAGAATGATGAGAGTTAATTGGAAGAAATGGTGGCAAGTTTTTTATACTGTTGTTGATTATGTAAACCAGATAATTCAAGCAATGTCCAAAAGATCTAGATCGTTAGATTCAGCGGCTTTTTACTATAGAGTTTGA
>KJ751607.1 RVA/Human-wt/TZA/MRC-DPRU4576/2010/G8P4
ATGTATGGTATTGAATATACCACAACTCTAATCTTCTTGATATTGCTTGTATTATTGAATTACATATTAAAATCAGTAACCAGAATTATGGACTATATATTGTATAGATTCTTGCTATTTGTTGTTATTGTCACACCATTCGTAAACTCACAGAATTATGGCATAAATCTACCAATTACTGGATCTATGGATATGAACTATCAGAATGTATCAACTTCAGAGCCTTTTTTGACATCGACGCTGTGTTTATATTATCCAGCAGAAGCTGAGACAGAGATTGCTGATAGTTCATGGAAAGACACATTGTCACAGTTATTTTTGACAAAAGGATGGCCAACTGGCTCAATTTACCTTAAAAGTTACGTGGATATAGCAACATTCTCAATAGATCCTCAGTTATATTGTGATTATAATATAGTATTAATGAAGTATAATGCTGATTCAGAGTTGGATATGTCGGAATTGGCGGATTTGATACTTAATGAATGGTTATGCAATCCAATGGACATAACGCTGTATTACTATCAACAGACGGACGAAGCGAACAAATGGATTGCGATGGGAGATTCATGTACTATTAAAGTATGTCCATTAAATACACAGACATTAGGTATTGGATGTCTTACTACTGACACTACGACTTTTGAAGAAATTGCAACAGCTGAGAAATTGGCAATAACGGACGTTGTTGATGGAGTGAACTATAAGGTAAACGTCACTACTACAACATGTACCATTAGAAATTGTAAAAAGCTGGGACCTAGAGAGAACGTTGCAGTTATCCAAGTAGGTGGTTCAAATATCTTAGATATTACAGCTGATCCGACGACAGCACCACAAACTGAGAGAATGATGAGAGTTAATTGGAAGAAATGGTGGCAAGTTTTTTATACTGTTGTTGATTATGTAAACCAGATAATTCAAGCAATGTCCAAAAGATCTAGATCGTTAGATTCAGCGGCTTTTTACTATAGAGTTTGA
>KJ751954.1 RVA/Human-wt/ZAF/MRC-DPRU1893/2009/G8P6
ATGTATGGTATTGAATATACCACAACTCTAATCTTCTTGATATTGCTTGTATTATTGAATTACATATTAAAATCAGTAACCAGAATTATGGACTATATATTGTATAGATTCTTGCTATTTGTTGTTATTGTCATACCATTCGTAAACTCACAGAATTATGGCATAAATCTACCAATTACTGGATCTATGGATATGAACTATCAGAATGTATCAACTTCAGAGTCTTTTTTGACATCGACGCTGTGTTTATATTATCCAGCAGAAGCTGAGACAGAGATTGCTGATAGTTCATGGAAAGACACATTGTCACAGTTATTTTTGACAAAAGGATGGCCAACTGGCTCAATTTACCTTAAAAGTTACGTGGATATAGCAACATTCTCAATAAATCCTCAGTTATATTGTGATTATAATATAGTATTAATGAAATATAATGCTGATTCAGAGTTGGATATGTCGGAATTGGCGGATTTGATACTTAATGAATGGTTATGCAATCCAATGGACATAACGCTGTATTACTATCAACAGACGGACGAAGCGAACAAATGGATTGCGATGGGAGATTCATGTACTATTAAAGTATGTCCATTAAATACACAGACATTAGGTATTGGATGTCTTACTACTGACACTACGACTTTTGAAGAAATTGCAACAGCTGAGAAATTGGCAATAACGGACGTTGTTGATGGAGTGAACTATAAGATAAACGTCACTACTACAACATGTACCATTAGAAATTGTAAAAAGCTGGGACCTAGAGAGAACGTTGCAGTTATCCAAGTAGGTGGTTCAAATATCTTAGATATTACAGCTGATCCGACGACAGCACCACAAACTGAGAGAATGATGAGAGTTAATTGGAAGAAATGGTGGCAAGTTTTTTATACTGTTGTTGATTATGTAAACCAGATAATTCAAGCAATGTCCAAAAGATCTAGATCGTTAGATTCAGCGGCTTTTTACTATAGAGTTTGA
>KJ752667.1 RVA/Human-wt/UGA/MRC-DPRU1922/2008/G8P4
ATGTATGGTATTGAATATACCACAACTCTAATCTTCTTGATATTGCTTGTATTATTGAATTACATATTAAAATCAGTAACCAGCATTATGGACTATATATTGTATAGATTCTTGCTATTTATTGTTATTGTCACACCATTCGTAAACTCACAGAATTATGGCATAAATCTACCAATTACTGGATCTATGGATATGAACTATCAGAATGTATCAACTTCAGAGCCTTTTTTGACATCGACGCTGTGTTTATATTATCCAGCAGAAGCTGAGACAGAGATTGCTGATAGTTCATGGAAAGAAACATTGTCACAGTTATTTTTGACAAAAGGATGGCCAACTGGCTCAATTTACCTTAAAAGTTACGTGAATATAGCGACATTCTCAATAAATCCTCAGTTGTATTGTGATTATAATATAGTATTAATGAAGTATAATGCTGATTCAGAGTTGGATATGTCGGAATTGGCGGATCTGATACTTAATGAATGGTTATGCAATCCAATGGACATAACGCTGTATTACTATCAACAGACGGACGAAGCGAACAAATGGATTGCGATGGGAGATTCATGTACTATTAAAGTATGTCCATTAAATACACAGACATTAGGTATTGGATGTCTTACTACTGATACTACAACTTTTGAAGAAATTGCAACAGCTGAGAAATTGGCAATAACGGACGTTGTTGATGGAGTGAACTATAAGGTAAACGTCACTACTACAACATGTACCATTAGAAATTGTAAGAAGCTGGGACCTAGAGAGAACGTTGCAGTTATCCAAGTAGGTGGTTCAAATATCTTAGATATTACAGCTGATCCGACGACAGCACCACAAACTGAGAGAATGATGAGAGTTAATTGGAAGAAATGGTGGCAAGTTTTTTATACTGTTGTTGATTATGTAAACCAGATAATTCAAGCAATGTCCAAAAGATCTAGATCGTTAGATTCAGCGGCTTTTTACTATAGAGTTTGA
>MG891965.1 RVA/Human-wt/MOZ/0045/2012/G8P4
----------------------------------TCTTGATATTGCTTGTATTATTGAATTACATATTAAAATCAGTAACCAGAATTATGGACTATATATTGTATAGATTTTTGCTATTTGTTGTTATTGTCACACCATTCGTAAACTCACAGAATTATGGCATAAATCTACCAATTACTGGATCTATGGATATGAACTATCAGAATGTGTCAACTTCAGAGCCTTTTTTGACATCGACGCTGTGTTTATATTATCCAGCAGAAGCTGAGACAGAGATTGCTGATAGTTCATGGAAAGACACATTGGCACAGTTATTTTTGACAAAAGGATGGCCAACTGGCTCAATTTACCTTAAAAGTTACGTGGATATAGCGACATTCTCAATAAATCCTCAGTTGTATTGTGATTATAATATAGTATTAATGAAGTATAATGCTGATTCAGAGTTAGATATGTCGGAATTGGCGGATCTGATACTTAATGAATGGTTATGCAATCCAATGGACATAACGCTGTATTACTATCAACAGACGGACGAAGCGAACAAATGGATTGCGATGGGAGATTCATGTACTATTAAAGTATGTCCATTAAATACACAGACATTAGGTATTGGATGTCTTACTACTGACACTACGACTTTTGAAGAAATTGCAACAGCTGAGAAATTGGTAATAACGGACGTTGTTGATGGAGTGAACTATAAGGTAAACGTCACTACTACAACATGTACCATTAGAAATTGTAAAAAGCTGGGACCTAGAGAGAACGTTGCAGTTATCCAAGTAGGTGGTTCAAATATCTTAGATATTACAGCTGATCCGACGACAGCGCCACAAACTGAGAGAATGATGAGAGTTAATTGGAAGAAATGGTGGCAAGTTTTTTATACTGTTGTTGATTATGTAAACCAGATAATTCAAGCAATGTCCAAAAGATCTAGATCGTTAG-----------------------------
>KJ752463.1 RVA/Human-wt/ZWE/MRC-DPRU3347/2010/G8P4
ATGTATGGTATTGAATATACCACAACTCTAATCTTCTTGATATTGCTTGTATTATTGAATTACATATTAAAATCAGTAACCAGAATTATGGACTATATATTGTATAGATTCTTGCTATTTGTTGTTATTGTCACACCATTCGTAAACTCACAGAATTATGGCATAAATCTACCAATTACTGGATCTATGGATATGAACTATCAGAATGTGTCAACTTCAGAGCCTTTTTTGACATCGACGCTGTGTTTATATTATCCAGCAGAAGCTGAGACAGAGATTGCTGATAGTTCATGGAAAGACACATTGGCACAGTTATTTTTGACAAAAGGATGGCCAACTGGCTCAATTTACCTTAAAAGTTACGTGGATATAGCGACATTCTCAATAAATCCTCAGTTGTATTGTGATTATAATATAGTATTAATGAAGTATAATGCTGATTCAGAGTTAGATATGTCGGAATTGGCGGATCTGATACTTAATGAATGGTTATGCAATCCAATGGACATAACGCTGTATTACTATCAACAGACGGACGAAGCGAACAAATGGATTGCGATGGGAGATTCATGTACTATTAAAGTATGTCCATTAAATACACAGACATTAGGTATTGGATGTCTTACTACTGACACTACGACTTTTGAAGAAATTGCAACAGCTGAGAAATTGGTAATAACGGACGTTGTTGATGGAGTGAACTATAAGGTAAACGTCACTACTACAACATGTACCATTAGAAATTGTAAAAAGCTGGGACCTAGAGAGAACGTTGCAGTTATCCAAGTAGGTGGTTCAAATATCTTAGATATTACAGCTGATCCGACGACAGCGCCACAAACTGAGAGAATGATGAGAGTTAATTGGAAGAAATGGTGGCAAGTTTTTTATACTGTTGTTGATTATGTAAACCAGATAATTCAAGCAATGTCCAAAAGATCTAGATCGTTAGATTCAGCGGCTTTTTACTATAGAGTTTGA
>AB749172.1 RVA/Human-tc/MWI/QOP340/2007/G8P4
ATGTATGGTATTGAATATACCACAACTCTAATCTTCTTGATATTGCTTGTATTATTGAATTACATATTAAAATCAGTAACCAGAATTATGGACTATATATTGTATAGATTCTTGCTATTTGTTGTTATTGTCACACCATTCGTAAAATCACAGAATTATGGCATAAATCTACCAATTACTGGATCTATGGATATGAACTATCAGAATGTATCAACTTCAGAGCCTTTTTTGACATCGACGCTGTGTTTATATTATCCAGCAGAAGCTGAGACAGAGATTGCTGATAGTTCATGGAAAGACACATTGGCACAGTTATTTTTGACAAAAGGATGGCCAACTGGCTCAATTTACCTTAAAAGTTACGTGGATATAGCGACATTCTCAATAAATCCTCAGTTGTATTGTGATTATAATATAGTATTAATGAAGTATAATGCTGATTCAGAGTTAGATATGTCGGAATTGGCGGATCTGATACTTAATGAATGGTTATGCAATCCAATGGACATAACGCTGTATTACTATCAACAGACGGACGAAGCGAACAAATGGATTGCGATGGGAGATTCATGTACTATTAAAGTATGTCCATTAAATACACAGACATTAGGTATTGGATGTCTTACTACTGACACTACGACTTTTGAAGAAATTGCAACAGCTGAGAAATTGGTAATAACGGACGTTGTTGATGGAGTGAACTATAAGGTAAACGTCACTACTACAACATGTACCATTAGAAATTGTAAAAAGCTGGGACCTAGAGAGAACGTTGCAGTTATCCAAGTAGGTGGTTCAAATATCTTAGATATTACAGCTGATCCGACGACAGCACCACAAA--------------------------------------------------------------------------------------------------------------------------------------------
>MT232617.1 RVA/Human-wt/USA/2012748260/2012/G8P4
ATGTATGGTATTGAATATACCACAACTCTAATCTTCTTGATATTGCTTGTATTATTGAATTACATATTAAAATCAGTAACCAGAATTATGGACTATATATTGTATAGATTCTTGCTATTTGTTGTTATTGTCACACCATTCGTAAACTCACAGAATTATGGCATAAATCTACCAATTACTGGATCTATGGATATGAACTATCAGAATGTATCAACTTCAGAGCCTTTTTTGACATCGACGCTGTGTTTATATTATCCAGCAGAAGCTGAGACAGAGATTGCTGATAGTTCATGGAAAGACACATTGGCACAGTTATTTTTGACAAAAGGATGGCCAACTGGCTCAATTTACCTTAAAAGTTACGTGAATATAGCGACATTCTCAATAAATCCTCAGTTGTATTGTGATTATAATATAGTATTAATGAAGTATAATGCTGATTCAGAGTTAGATATGTCGGAATTGGCGGATCTGATACTTAATGAATGGTTATGCAATCCAATGGACATAACGCTGTATTACTATCAACAGACGGACGAAGCGAACAAATGGATTGCGATGGGAGATTCATGTACTATTAAAGTATGTCCATTAAATACACAGACATTAGGTATTGGATGTCTTACTACTGACACTACGACTTTTGAAGAAATTGCAACAGCTGAGAAATTGGTAATAACGGACGTTGTTGATGGAGTGAACTATAAGGTAAACGTCACTACTACAACATGTACCATTAGAAATTGTAAAAAGCTGGGACCTAGAGAGAACGTTGCAGTTATCCAAGTAGGTGGTTCAAATATCTTAGATATTACAGCTGATCCGACGACAGCACCACAAACTGAGAGAATGATGAGAGTTAATTGGAAGAAATGGTGGCAAGTTTTTTATACTGTTGTTGATTATGTAAACCAGATAATTCAAGCAATGTCCAAAAGATCTAGATCGTTAGATTCAGCGGCTTTTTACTATAGAGTTTGA
>KJ752852.1 RVA/Human-wt/ZAF/MRC-DPRU3477/XXXX/G8P4
ATGTATGGTATTGAATATACCACAACTCTAATCTTCTTGATATTGCTTGTATTATTGAATTACATATTAAAATCAGTAACCAGAATTATGGACTATATATTGTATAGATTCTTGCTATTTGTTGTTATTGTCACACCATTCGTAAACTCACAGAATTATGGCATAAATCTACCAATTACTGGATCTATGGATATGAACTATCAGAATGTATCAACTTCAGAGCCTTTTTTTACATCGACGCTGTGTTTATGTTATCCAGCAGAAGCTGAGACAGAGATTGCTGATAGTTCATGGAAAGACACATTGGCACAGTTATTTTTGACAAAAGGATGGCCAACTGGCTCAATTTACCTTAAAAGTTACGTGGATATAGCGACATTCTCAATAAATCCTCAGTTGTATTGTGATTATAATATAGTATTAATGAAGTATAATGCTGATTCAGAGTTAGATATGTCGGAATTGGCGGATCTGATACTTAATGAATGGTTATGCAATCCAATGGACATAACGCTGTATTACTATCAACAGACGGACGAAGCGAACAAATGGATTGCGATGGGAGATTCATGTACTATTAAAGTATGTCCATTAAATACACAGACATTAGGTATTGGATGTCTTACTACTGACACTACGACTTTTGAAGAAATTGCAACAGCTGAGAAATTGGTAATAACGGACGTTGTTAATGGAGTGAACTATAAGGTAAACGTCACTACTACAACATGTACCATTAGAAATTGTAAAAAGCTGGGACCTAGAGAGAACGTTGCAGTTATCCAAGTAGGTGGTTCAAATATCTTAGATATTACAGCTGATCCGACGACAGCACCACAAACTGAGAGAATGATGAGAGTTAATTGGAAGAAATGGTGGCAAGTTTTTTATACTGTTGTTGATTATGTAAACCAGATAATTCAAGCAATGTCCAAAAGATCTAGATCGTTAGATTCAGCGGCTTTTTACTATAGAGTTTGA
>MG181903.1 RVA/Human-wt/MWI/BID1B9/2012/G8P4
ATGTATGGTATTGAATATACCACAACTCTAATCTTCTTGATATTGCTTGTATTATTGAATTACATATTAAAATCAGTAACCAGAATTATGGACTATATATTGTATAAATTATTGCTATTTGTTGTTATTGTCACACCATTCGTAAACTCACAGAATTATGGCATAAATCTACCAATTACTGGATCTATGGATATGAGCTATCAGAATGTATCAACTTCAGAGCCTTTTTTGACATCGACGCTGTGTTTATATTATCCAGCAGAAGCTGAGACAGAGATTGCTGATAGTTCATGGAAAGACACATTGGCACAGTTATTTTTGACAAAAGGATGGCCAACTGGCTCAATTTACCTTAAAAGTTACGTGGATATAGCGACATTCTCAATAAATCCTCAGTTGTATTGTGATTATAATATAGTATTAATGAAGTATAATGCTGATTCAGAGTTAGATATGTCGGAATTGGCGGATCTGATACTTAATGAATGGTTATGCAATCCAATGGACATAACGCTGTATTACTATCAACAGACGGACGAAGCGAACAAATGGATTGCGATGGGAGATTCATGTACTATTAAAGTATGTCCATTAAATACACAGACATTAGGTATTGGATGTCTTACTACTGACACTACGACTTTTGAAGAAATTGCAACAACTGAGAAATTAGTAATAACGGACGTTGTTGATGGAGTGAACTATAAGGTAAACGTCACTACTACAACATGTACCATTAGAAATTGTAAAAAGCTGGGACCTAGAGAGAACGTTGCAGTTATCCAAGTAGGTGGTTCAAATATCTTAGATATTACAGCTGATCCGACGACAGCACCACAAACTGAGAGGATGATGAGAGTTAATTGGAAGAAATGGTGGCAAGTTTTTTATACTGTTGTTGATTATGTAAACCAGATAATTCAAGCAATGTCCAAAAGATCTAGATCGTTAGATTCAGCGGCTTTTTACTATAGAGTTTGA
>MG892020.1 RVA/Human-wt/MOZ/0257/2012/G8P4
ATGTATGGTATTGAATATACCACAACTCTAATCTTCTTGATATTGCTTGTATTATTGAATTACATATTAAAATCAGTAACCAGAATTATGGACTATATATTGTATAAATTATTGCTATTTGTTGTTATTGTCACACCATTCGTAAACTCACAAAATTATGGCATAAATCTACCAATTACTGGATCTATGGATATGAGCTATCAGAATGTATCAACTTCAGAGCCTTTTTTGACATCGACGCTGTGTTTATATTATCCAGCAGAAGCTGAGACAGAGATTGCTGATAGTTCATGGAAAGACACATTGGCACAGTTATTTTTGACAAAAGGATGGCCAACTGGCTCAATTTACCTTAAAAGTTACGTGGATATAGCGACATTCTCAATAAATCCTCAGTTGTATTGTGATTATAATATAGTATTAATGAAGTATAATGCTGATTCAGAGTTAGATATGTCGGAATTGGCGGATCTGATACTTAATGAATGGTTATGCAATCCAATGGACATAACGCTGTATTACTATCAACAGACGGACGAAGCGAACAAATGGATTGCGATGGGAGATTCATGTACTATTAAAGTATGTCCATTAAATACACAGACATTAGGTATTGGATGTCTTACTACTGACACTACGACTTTTGAAGAAATTGCAACAACTGAGAAATTAGTAATAACGGACGTTGTTGATGGAGTGAACTATAAGGTAAACGTCACTACTACAACATGTACCATTAGAAATTGTAAAAAGCTGGGACCTAGAGAGAACGTTGCAGTTATCCAAGTAGGTGGTTCAAATATCTTAGATATTACAGCTGATCCGACGACAGCACCACAAACTGAGAGGATGATGAGAGTTAATTGGAAGAAATGGTGGCAAGTTTTTTATACTGTTGTTGATTATGTAAACCAGATAATTCAAGCAATGTCCAAAAGATCTAGATCGTTAGATTCAGCGGCTTTTTACTATAGAGTTTGA
>KP882714.1 RVA/Human-wt/KEN/Keny-078/2008/G8P6
ATGTATGGTATTGAATATACCACAACTCTAATCTTCTTGATATTGCTTGTATTATTGAATTATATATTAAAATCAGTAACCAGAATTATGGACTATATATTGTATAGATTCTTGCTATTTGTTGTTATTATCACACCATTCGTAAACTCACAGAATTATGGCATAAATCTACCAATTACTGGATCTATGGATATGAACTATCAGAATGTATCAACTTCAGAGCCTTTTTTGACATCGACGCTGTGTCTATATTATCCAGCAGAAGCTGAGACAGAGATTGCTGATAGTTCATGGAAAGACACATTGTCACAGTTATTTTTGACAAAAGGATGGCCAACTGGTTCAATTTACCTTAAAAGTTACGTGGATATAGCAACATTCTCAATAAATCCTCAGTTGTATTGTGATTATAATACAGTATTAATGAAGTATAATGCTACTTCAGAGTTGGATATGTCGGAATTGGCGGATCTGATACTTAATGAATGGTTATGCAATCCAATGGACATAACGCTGTATTACTATCAACAGACGGACGAAGCGAACAAATGGATTGCGATGGGAGATTCATGTACTATTAAAGTATGTCCATTAAATACACAGACATTAGGTATTGGATGTCTTACTACTGACACTACGACTTTTGAAGAAATTGCAACAGATGAGAAATTGGCAATAACGGACGTTGTTGATGGAGTGAACTATAAGGTAAACGTCACTACTACAACATGCACCATTAGAAATTGTAAAAAGCTGGGACCTAGAGAGAACGTTGCAGTTATCCAAGTAGGTGGTTCAAATATCTTAGATATTACAGCTGATCCGACGACAGCACCACAAACTGAGAGAATGATGAGAGTTAATTGGAAGAAATGGTGGCAAGTTTTTTATACTGTTGTTGATTATGTAAACCAGATAATTCAAGCAATGTCCAAAAGATCTAGATCGTTAGATTCAGCGGCTTTTTAC------------
>JX891409.1 RVA/Human-wt/IRQ/IQBT5/2008/G8P6
------------------------------------------------------------------TTAAAATCAGTAACCAGAATTATGGACTATATATTGTATAGATTCTTGCTATTTGTTGTTATTGTCACACCATTCGTAAACTCACAGAATTATGGCATAAATCTACCAATTACTGGATCTATGGATATGAACTATCAGAATGTATCAACTTCAGAGCCTTTTTTGACATCGACGCTGTGTCTATATTATCCAGCAGAAGCTGAGACAGAGATTGCTGATAGTTCATGGAAAGACACATTGTCACAGTTATTTTTGACAAAAGGATGGCCAACTGGTTCAATTTACCTTAAAAGTTACGTGGATATAGCGACATTTTCAATAAATCCTCAGCTGTATTGTGATTATAATATAGTATTAATGAAGTATAATGCTAATTCAGAGTTGGATATGTCGGAATTGGCGGATCTGATACTTAATGAATGGTTATGCAATCCAATGGACATAACGCTGTATTACTATCAACAGACGGACGAAGCGAACAAATGGATTGCGATGGGAGATTCATGTACTATTAAAGTATGTCCATTAAATACACAGACATTAGGTATTGGATGTCTTACTACTGACACTACGACTTTTGAAGAAATTGCAACAGCTGAGAAATTGGCAATAACGGACGTTGTTGATGGAGTGAACTATAAGGTAAACGTCACTACTACAACATGTACCATTAGAAATTGTAAAAAGCTGGGACCTAGAGAGAACGTTGCAGTTATCCAAGTAGGTGGTTCAAATATCTTAGATATTACAGCTGATCCGACGACAGCACCACAAA--------------------------------------------------------------------------------------------------------------------------------------------
>FJ386444.1 RVA/Simian-wt/KEN/KY1646/1999/G8P6
ATGTATGGTATTGAATATACCACAACTCTAATCTTCTTGATATTGCTTGTATTATTGAATTATATATTAAAATCAGTAACCAGAATTATGGACTATATATTGTATAGATTCTTGCTATTTGTTGTAATTGTCACACCATTCATAAACTCACAGAATTATGGCATAAATCTACCAATTACTGGATCTATGGATATGAACTATCAGAATGTATCAACTTCAGAGCCCTTTTTGACATCGACGCTGTGTCTATATTATCCAGCAGAAGCTGAGACAGAGATTGCTGATAGTTCATGGAAAGACACATTGTCACAGTTATTTTTGACAAAAGGATGGCCAACTGGTTCAATTTACCTTAAAAGTTACGTGGATATAGCGACATTCTCAATAAATCCTCAGTTGTATTGTGATTATAATATAGTATTAATGAAGTATAATGCTAATTCAGAGTTGGATATGTCGGAATTGGCGGACCTGATACTTAATGAATGGTTATGCAATCCAATGGACATAACGCTGTATTACTATCAACAGACGGACGAAGCGAACAAATGGATTGCGATGGGAGATTCATGTACTATTAAAGTATGTCCATTAAATACACAGACATTAGGTATTGGATGTCTTACTACTGACACTACGACTTTTGAAGAAATTGCAACAGCTGAGAAATTGGCAATAACGGACGTTGTTGATGGAGTGAACTATAAGGTAAACGTCACTACTACAACATGTACCATTAGAAATTGTAAAAAGCTGGGACCTAGAGAGAACGTTGCAGTTATCCAAGTAGGTGGTTCAAATATCTTAGATATTACAGCTGATCCGACGACAGCACCACAAACTGAGAGAATGATGAGAGTTAATTGGAAGAAATGGTGGCAAGTTTTTTATACTGTTGTTGATTATGTAAACCAGATAATTCAAGCAATGTCCAAAAGATCTAGATCGTTAGATTCAGCGGCTTTTTACTATAGAGTTTGA
>AB269262.1 RVA/Human-wt/BRA/REC280/2004-5/G8PX
--------TATTGAATATACCACAACTCTAATCTTCTTGATATTGCTTGTATTATTGAATTATATATTAAAATCAGTAACCAGGATTATGGATTATATATTGTATAGATTCTTGCTATTTGTTGTAATTGTCACACCATTCGTAAACTCACAGAATTATGGCATAAATCTACCAATTACTGGATCTATGGATATGAACTATCAGAATGTATCAACTTCAGAGCCTTTTTTGACATCGACGCTGTGTCTATATTATCCAGCAGAAGCTGAGACAGAAATTGCTGATAGTTCATGGAAAGACACATTGTCACAGTTATTTTTGACGAAAGGATGGCCAACTGGTTCAATTTACCTTAAAAGTTACGTGGATATAGCGACATTCTCAATAAATCCTCAGTTGTATTGTGATTATAATGTAGTATTAATGAAGTATAATACTAATTCAGAGTTGGATATGTCGGAATTGGCGGACCTGATACTTAATGAATGGTTATGCAATCCAATGGACATAACGCTGTATTACTATCAACAGACGGACGAAGCGAACAAATGGATTGCGATGGGAGATTCATGTACTATTAAAGTATGTCCATTAAATACACAGACATTAGGTATTGGATGTCTTACTACTGACACTACGACTTTTGAAGAAATTGCAACAGCTGAGAAATTGGCAATAACGGATGTTGTTGATGGAGTGAACTATAAGGTAAACGTCACTACTACAACATGTACCATTAGAAATTGTAAAAAGCTGGGACCTAGAGAGAACGTTGCAGTTATCCAAGTAGGTGGTTCAAATATCTTAGATATTACAGCTGATCCGACGACAGCACCACAAACTGAGAGAATGATGAGAGTTAATTGGAAGAA-------------------------------------------------------------------------------------------------------------
>DQ005120.1 RVA/Human-wt/COD/DRC86/2003/G8P6
ATGTATGGTATTGAATATACCACAACTCTAATCTTCTTGATATTGCTTGTATTATTGAATTATATATTAAAATCAGTAACCAGGATTATGGATTATATATTGTATAGATTCTTGCTATTTGTTGTAATTGTCACACCATTCGTAAACTCACAGAATTATGGCATAAATCTACCAATTACTGGATCTATGGATATGAACTATCAGAATGTATCAACTTCAGAGCCTTTTTTGACATCGACGCTGTGTCTATATTATCCAGCAGAAGCTGAGACAGAAATTGCTGATAGTTCATGGAAAGACACATTGTCACAGTTATTTTTGACAAAAGGATGGCCAACTGGTTCAATTTACCTTAAAAGTTACGTGGATATAGCGACATTCTCAATAAATCCTCAGTTGTATTGTGATTATAATGTAGTATTAATGAAGTATAATACTAATTCAGAGTTGGATATGTCGGAATTGGCGGACCTGATACTTAATGAATGGTTATGCAATCCAATGGACATAACGCTGTATTACTATCAACAGACGGACGAAGCGAACAAATGGATTGCGATGGGAGATTCATGTACTATTAAAGTATGTCCATTAAATACACAGACATTAGGTATTGGATGTCTTACTACTGACACTACGACTTTTGAAGAAATTGCAACAGCTGAGAAATTGGCAATAACGGATGTTGTTGATGGAGTGAACTATAAGGTAAACGTCACTACTACAACATGTACCATTAGAAATTGTAAAAAGCTGGGACCTAGAGAGAACGTTGCAGTTATCCAAGTAGGTGGTTCAAATATCTTAGATATTACAGCTGATCCGACGACAGCACCACAAACTGAGAGAATGATGAGAGTTAATTGGAAGAAATGGTGGCAAGTTTTTTATACTGTTGTTGATTATGTAAACCAGATAATTCAAGCAATGTCCAAAAGATCTAGATCGTTAGATTCAGCGGCTTTTTATTATAGAGTTTGA
>MN921184.1 RVA/Human-wt/ARG/Arg8163/2010/G8P6
ATGTATGGTATTGAATATACCACAACTCTAATCTTCTTGATATTGCTTGTATTATTGAATTATATATTAAAATCAGTAACCAGGATTATGGATTATATACTGTATAGATTCTTGCTATTTGTTGTAATTGTCACACCATTCGTAAACTCACAGAATTATGGCATAAATCTACCAATTACTGGATCTATGGATATGAATTATCAGAATGTATCAAATTCAGAGCCTTTTTTGACATCAACGCTGTGTCTATATTATCCAGCAGAAGCTGAGACAGAAATTGCTGATAATTCATGGAAAGACACATTGTCACAGTTATTTTTGACAAAAGGATGGCCAACTGGTTCAATTTACCTTAAAAGTTACGTGGATGTAGCGACATTCTCAATAAATCCTCAGTTGTATTGTGATTATAATGTAGTATTAATGAAGTATAATACTAATTCAGAGTTGGATATGTCGGAATTGGCAGACCTGATACTTAATGAATGGTTATGCAATCCAATGGACATAACGCTGTATTACTATCAACAGACGGATGAAGCGAACAAATGGATTGCGATGGGAGATTCATGTACTATTAAAGTATGTCCATTAAATACACAGACATTAGGTATTGGATGTCTTACTACTGATACTACGACTTTTGAAGAAATTGCAACAGCTGAGAAATTGGCAATAACGGATGTTGTTGATGGAGTGAATTATAAGGTAAACGTCACTACTACAACATGTACCATTAGAAATTGTAAAAAGCTGGGACCTAGAGAGAACGTTGCAGTTATCCAAGTAGGTGGTTCAAATATCTTAGATATTACAGCTGATCCGACGACAGCACCACAAACTGAGAGAATGATGAGAGTTAATTGGAAGAAATGGTGGCAAGTTTTTTATACTGTTGTTGATTATGTAAACCAGATAATTCAAGCAATGTCCAAAAGATCTAGATCGTTAGATTCAGCGGCTTTTTATTATAG-------
>JQ693565.1 RVA/Human-wt/BRA/IAL-RN376/2009/G8P6
------------------------ACTCTAATCTTCTTGATATTGCTTGTATTATTGAATTATATATTAAAATCAGTAACCAGGATTATGGATTATATACTGTATAGATTCTTGCTATTTGTTGTAATTGTCACACCATTCGTAAACTCACAAAATTATGGCATAAATCTACCAATTACTGGATCTATGGATATGAATTATCAGAATGTATCAAATTCAGAGCCTTTTTTGACATCAACGCTGTGTCTATATTATCCAGCAKAAGCTGAKACAGAAATTGCTGATAATTCATGGAAAGACACATTGTCACAGTTATTTTTGACAAAAGGATGGCCAACTGGTTCAATTTACCTTAAAAGTTACGTGGATGTAGCGACATTCTCAATAAATCCTCAGTTGTATTGTGATTATAATGTAGTATTAATGAAGTATAATACTAATTCAGAGTTGGATATGTCGGAATTGGCAGACCTGATACTTAATGAATGGTTATGCAATCCAATGGACATAACGCTGTATTACTATCAACAGACGGATGAAGCGAACAAATGGATTGCGATGGGAGATTCATGTACTATTAAAGTATGTCCATTAAATACACAGACATTAGGTATTGGATGTYTTACTACTGACACTACGACTTTTGAAGAAATTGCAACAGCTGAGAAATTGGCAATAACGGATGTTGTTGATGGAGTGAATTATAAGGTAAACGTCACTACTACAACATGTACCATTAGAAATTGTAAAAAGSKGGGACCTAGAGAGAACGTTGCAGTTATCCAAGTAGGTGGTTCAAATWTYTTAGATATTACAGCTGATCCGACGACAGCWCCACAAACTGAGAGAATGATGAGAGTTAATTGGAAGAAATGGTGGCAAGTTTTTTATACTGTTGTTGATTATGTAAACCAGATAATTCAAGCAATGTCCAAAAGAT-----------------------------------------
>KJ870894.1 RVA/Human-wt/COD/KisB554/2010/G8P6
ATGTATGGTATTGAATATACCACAACTCTAATCTTCTTGATATTGCTTGTATTATTGAATTATATATTAAAATCAGTAACCAGGATTATGGATTATATACTGTATAGATTCTTGCTATTTGTTGTAGTTGTCACACCATTCGTAAACTCACAGAATTATGGCATAAATCTACCAATTACTGGATCTATGGATATGAATTATCAGAATGTATCAAATTCAGAGCCTTTTTTGACATCAACGCTGTGTCTATATTATCCAGCAGAAGCTGAGACAGAAATTGCTGATAATTCATGGAAAGACACATTGTCACAGTTATTTTTGACAAAAGGATGGCCAACTGGTTCAATTTACTTTAAAAGTTACGTGGATATAGCGACATTCTCAATAAATCCTCAGTTGTATTGTGATTATAATGTAGTATTAATGAAGTATAATACTAATTCAGAGTTGGATATGTCGGAATTGGCAGACCTAATACTTAATGAATGGTTATGCAATCCAATGGACATAACGCTGTATTACTATCAACAGACGGATGAAGCGAACAAATGGATTGCGATGGGAGATTCATGTACTATTAAAGTATGTCCATTAAATACACAGACATTAGGTATTGGATGTCTTACTACTGACACTACGACTTTTGAAGAAATTGCAACAGCTGAGAAATTGGCAATAACGGATGTTGTTGATGGAGTGAACTATAAAGTAAACATCACTACTACAACATGTACCATTAGAAATTGTAAAAAGCTGGGACCTAGAGAGAACGTTGCAGTTATCCAAGTAGGTGGTTCAAATATCTTAGATATTACAGCTGATCCGACGACAGCACCACAAACTGAGAGAATGATGAGAGTTAATTGGAAGAAATGGTGGCAAGTTTTTTATACTGTTGTTGATTATGTAAACCAGATAATTCAAGCAATGTCCAAAAGATCTAGATCGTTAGATTCAGCGGCTTTTTATTATAGAGTTTGA
>HQ638108.1 RVA/Human-wt/ESP/RV1122-VLC/2009/G8P6
------------------------------------------------------TTGAATTATATATTAAAATCAGTAACTAGGATTATGGATTATATATGGAATACATTCTTACTATTTGTTGTAATTGTCACACCATTCGAAAACTCACAGAATTATGGCATAAATCTACCAATTACTGGATCTATGGATATGAACTATCAGAATGTATCAACTTCAGAGTCTTTTTTGACATCGACGCTGTGTCTATATTATCCAGCAGAAGCTGAGACAGAAATTGCTGATAGTTCATGGAAAGACACATTGTCACAGTTATTTTTGACAAAAGGATGGCCAACTGGTTCAATTTACCTTAAAAGTTACGTGGATATAGCGACATTCTCAATAAATCCTCAGTTGTATTGTGATTATAATGTAGTATTAATGAAGTATAATACTAATTCAGAGTTGGATATGTCGGAATTGGCAGACCTGATACTTAATGAATGGTTATGCAATCCAATGGACATAACACTGTATTACTATCAACAGACGGACGAAACGAACAAATGGATTGCGATGGGAGATTCATGTACTATTAAAGTATGTCCATTAAATACACAGACATTAGGTATTGGATGTCTTACTACTGACACTACGACTTTTGAAGAAATTGCAACAGCTGAGAAATTGGCAATAACGGATGTTGTTGATGGAGTGAACTATAAGGTAAACGTCACTACTACAACATGTACCATTAGAAATTGTAAGAAGCTGGGACCTAGAGAGAACGTTGCAGTTATCCAAGTAGGTGGTTCAAATGTCTTAGATATTACAGCTGATCCGACGACAGCACCACAAACTGAGAGAATGATGAGAGTTAATTGGAAAAAATGGTGG------------------------------------------------------------------------------------------------------
>HQ638096.1 RVA/Human-wt/ESP/RV902-VLC/2008/G8P6
------------------------------------TTGATATTGCTTGTATTATTGAATTATATATTAAAATCAGTAACTAGGATTATGGATTATATATTATATAGATTCTTACTATTTGTTGTAATTGTCACACCATTCGTAAACTCACAGAATTATGGCATAAATCTACCAATTACTGGATCTATGGATATGAACTATCAGAATGTATCAACTTCAGAGTCTTTTTTGACATCGACGCTGTGTCTATATTATCCAGCAGAAGCTGAGACAGAAATTGCTGATAGTTCATGGAAAGACACATTGTCACAGTTATTTTTGACAAAAGGATGGCCAACTGGTTCAATTTACCTTAAAAGTTACGTGGATATAGCGACATTCTCAATAAATCCTCAGTTGTATTGTGATTATAATGTAGTATTAATGAAGTATAATACTAATTCAGAGTTGGATATGTCGGAATTGGCAGACCTGATACTTAATGAATGGTTATGCAATCCAATGGACATAACACTGTATTACTATCAACAGACGGACGAAGCGAACAAATGGATTGCGATGGGAGATTCATGTACTATTAAAGTATGTCCATTAAATACACAGACATTAGGTATTGGATGTCTTACTACTGACACTACGACTTTTGAAGAAATTGCAACAGCTGAGAAATTGGCAATAACGGATGTTGTTGATGGAGTGAACTATAAGGTAAACGTCACTACTACAACATGTACCATTAGAAATTGTAAGAAGCTGGGACCTAGAGAGAACGTTGCAGTTATCCAAGTAGGTGGTTCAAATGTCTTAGATATTACAGCTGATCCGACGACAGCACCACAAACTGAGAGAATGATGAGAGTTAATTGGAAAAAATGGTGGCAAGTT------------------------------------------------------------------------------------------------
>EU488721.1 RVA/Human-wt/KEN/1290/1991/G8P4
ATGTATGGTATTGAATATACCACAACTCTAATCTTCTTGATATTGCTTGTATTATTGAATTATATATTAAAATCAGTAACCAGAATTATGGACTATATATTGTATAGATTCTTGCTATTTGTTGTAATTGTCACACCATTCGTAAACTCACAGAATTATGGCATAAATCTACCAATTACTGGATCTATGGATATGAACTATCAGAATGTATCAACTTCAGAGCCTTTTTTGACATCGACGCTGTGTCTATATTATCCAGCAGAAGCTGAGACAGAGATTGCTGATAGTTCATGGAAAGACACATTGTCACAGTTATTTTTGACAAAAGGATGGCCAACTGGTTCAATTTACCTTAAAAGTTACGTGGATATAGCGACATTCTCAATAAATCCTCAGTTGTATTGTGATTATAATATAGTATTAATGAAGTATAATGCTGATTCAGAGTTGGATATGTCGGAATTGGCGGACCTGATACTTAATGAATGGTTATGCAATCCAATGGACATAACGTTGTATTACTATCAACAGACGGACGAAGCGAACAAATGGATTGCGATGGGAGATTCATGTACTATTAAAGTATGTCCATTAAATACACAGACATTAGGTATTGGATGTCTTACTACTGACACTACGACTTTTGAAGAAATTGCAACAGCTGAGAAATTGGCAATAACGGACGTTGTTGATGGAGTGAACTATAAGGTAAACGTCACTACTACAACATGTACCATTAGAAATTGTAAAAAGCTGGGACCTAGAGAGAACGTTGCAGTTATCCAAGTAGGTGGTTCAAATGTCTTAGATATTACAGCTGATCCGACGACAGCACCACAAACTGAGAGAATGATGAGAGTTAATTGGAAGAAATGGTGGCAAGTTTTTTATACTGTTGTTGATTATGTAAATCAGATAATTCAAGCAATGTCCAAAAGATCTAGATCGTTAGATTCAGCGGCTTTTTACTATAGAGTTTGA
>AB748936.1 RVA/Human-tc/MWI/MW1-006/1997/G8P4
ATGTATGGTATTGAATATACCACAACTCTAATCTTCTTGATATTGCTTGTATTATTGAATTATATATTAAAATCAGTAACCAGAATTATGGACTATATATTGTATAGATTCTTGCTATTTGTTGTAATTGTCACACCATTCGTAAACTCACAGAATTATGGCATAAATCTACCAATTACTGGATCTATGGATATGAACTATCAGAATGTATCAACTTCAGAGCCTTTTTTGACATCGACGCTGTGTCTATATTATCCAGCAGAAGCTGAGACAGAGATTGCTGATAGTTCATGGAAAGACACATTGTCACAGTTATTTTTGACAAAAGGATGGCCAACTGGTTCAATTTACCTTAAAAGTTACGTGGATATAGCGACATTCTCAATAAATCCTCAGTTGTATTGTGATTATAATACAGTATTAATGAAGTATAATGCTGATTCAGAGTTGGATATGTCGGAATTGGCGGACCTAATACTTAATGAATGGTTATGCAATCCAATGGACATAACGTTGTATTACTATCAACAGACGGACGAAGCGAACAAATGGATTGCAATGGGAGATTCATGTACTATTAAAGTATGTCCATTAAATACACAGACATTAGGTATTGGATGTCTTACTACTGACACTACGACTTTTGAAGAAATCGCAACAGCTGAGAAATTGGCAATAACGGACGTTGTTGATGGAGTGAACTATAAGGTAAACGTCACTACTACAACATGTACTATTAGAAATTGTAAAAAGCTGGGACCTAGAGAGAACGTTGCAGTTATCCAGGTAGGTGGTTCAAATGTCTTAGATATTACAGCTGATCCGACGACAGCACCACAAA--------------------------------------------------------------------------------------------------------------------------------------------
>AB749183.1 RVA/Human-tc/MWI/QEC29/2005/G8P6
ATGTATGGTATTGAATATACCACAACTCTAATCTTCTTGATATTACTTGTATTAGTGAATTATATATTAAAATCAGTAACCAGAATTATGGACTATATATTGTATAGATTCTTGTTATTTGTTGTAATTGTCACACCATTCGTAAACTCACAGAATTATGGCATAAATCTACCAATTACTGGATCTATGGATATGAACTATCAGAATGTATCAACTTCAGAGCCTTTTTTTACATCGACGCTGTGTCTATATTATCCAGCAGAAGCTGAGACAGAGATTGCTGATAGTTCATGGAAAGACACATTGTCACAGTTATTTTTAACAAAAGGATGGCCAACTGGTTCAATTTACTTTAAAAGTTATGTGGATATAGCTACATTCTCAATAAATCCTCAGTTGTATTGTGATTATAATATAGTATTAATGAAGTATAATGCTAATTCAGAGTTAGATATGTCGGAATTGGCGGACCTGATACTTAATGAATGGTTATGCAATCCAATGGACATAACGTTGTATTACTATCAACAGACGGACGAGGCGAACAAATGGATTGCGATGGGAGATTCATGTACTATTAAAGTATGTCCATTAAACACGCAGACATTAGGTATTGGATGTCTTACTACTGACACTACGACTTTTGAAGAAATTGCAACAGCTGAGAAATTGGCGATAACGGACGTTGTTGATGGAGTGAACTATAAGGTAAATGTCACTACTACAACATGTACCATTAGAAACTGTAAAAAGCTGGGACCTAGAGAGAACGTTGCAGTTATCCAAGTAGGTGGTTCAAATGTATTAGATATTACAGCTGATCCGACGACAGCACCACAAA--------------------------------------------------------------------------------------------------------------------------------------------
>X98918.1 RVA/Human-wt/NGA/HMG89/1993-5/G8PX
ATGTATGGTATTGAATATACCACAACTCTAATCTTCTTGATATTGCTTGTATTAGTGAATTATATATTAAAATCAGTAACCAGAATTATGGACTATATATTGTATAGATTCTTGTTATTTGTTGTAATTGTCACACCATTCGTAAACTCACAGAATTATGGCATAAATCTACCAATTACTGGATCTATGGATATGAACTATCAGAATGTATCAACTTCAGAGCCTTTTTTGACATCGACGCTGTGTCTATATTATCCAGCAGAAGCTGAGACAGAGATTGCTGATAGTTCATGGAAAGACACATTGTCACAGTTATTTTTAACAAAAGGATGGCCAACTGGTTCAATCTACTTTAAAAGTTACGTGGATATAGCTACATTCTCAATAAATCCTCAGTTGTATTGTGATTATAATATAGTATTAATGAAGTATAATGCTAATTCAGAGTTAGATATGTCGGAATTGGCGGACCTGATACTTAATGAATGGTTATGTAATCCAATGGACATAACGTTGTATTACTATCAACAGACGGACGAGGCGAACAAATGGATTGCGATGGGAGATTCATGTACTATTAAAGTATGTCCATTAAACACACAGACATTAGGTATTGGATGTCTTACTACTGACACTACGACTTTTGAAGAAATTGCAACAGCTGAGAAATTGGCGATAACGGACGTTGTTGATGGAGTGAACTATAAGGTAAATGTCACTACTACAACATGTACCATTAGAAACTGTAAAAAGCTGGGACCTAGAGAGAACGTTGCAGTTATCCAAGTAGGTGGTTCAAATGTATTAGATATTACAGCTGATCCGACGACAACACCACAAA--------------------------------------------------------------------------------------------------------------------------------------------
>AB749178.1 RVA/Human-tc/MWI/MW2-1189/2004/G8P6
ATGTATGGTATTGAATATACCACAACTCTAATCTTCTTGATATTGCTTGTATTAGTGAATTATATATTAAAATCAGTAACCAGAATTATGGACTATATATTGTATAGATTCTTGTTATTTGTTGTAATTGTCACACCATTCGTAAACTCACAGAATTATGGCATAAATCTACCAATTACTGGATCTATGGATATGAACTATCAGAATGTATCAACTTCAGAGCCTTTTTTGACATCGACGTTGTGTCTATATTATCCAGCAGAAGCTGAGACAGAGATTGCTGATAGTTCATGGAAAGACACATTGTCACAGTTATTTTTAACAAAAGGATGGCCAACTGGTTCAATTTATTTTAAAAGTTACGTGGATATAGCTACATTCTCAATAAATCCTCAGTTGTATTGTGATTATAATATAGTATTAATGAAGTATAATGCTAATTCAGAGTTAGATATGTCGGAATTGGCGGACCTGATACTTAATGAATGGTTATGCAATCCAATGGACATAACGTTGTATTACTATCAACAGACGGACGAGGCGAACAAATGGATTGCGATGGGAGATTCATGTACTATTAAAGTATGTCCATTAAACACACAGACATTAGGTATTGGATGTCTTACTACTGATACTACGACTTTTGAAGAAATTGCAACAGCTGAGAAATTGGCGATAACGGACGTTGTTGATGGAGTGAACTATAAGGTAAATGTCACTACTACAACATGTACCATTAGAAACTGTAAAAAGCTGGGACCTAGAGAGAACGTTGCAGTTATCCAAGTAGGTGGTTCAAATGTATTAGATATTACAGCTGATCCGACGACAGCACCACAAA--------------------------------------------------------------------------------------------------------------------------------------------
>KX655456.1 RVA/Human-wt/UGA/MUL-13-204/2013/G8P6
ATGTATGGTATTGAATATACCACAACTCTAATCTTCTTGATATTGCTTGTATTATTGAATTATATATTAAAATCAGTAACCAGAATTATGGACTATATATTGTATAGATTCTTGCTATTTGTTGTAATTGTCACACCATTCGTAAACTCACAGAATTATGGCATAAATCTACCAATTACTGGATCTATGGATATGAACTATCAGAATGTATCAACTTCAGAGCCTTTTTTGACATCGACGCTGTGTCTATATTATCCAGCAGAAGCTGAGACAGAGATTGCTGATAGTTCATGGAAAGACACATTGTCACAGTTATTTTTGACAAAAGGATGGCCAACTGGTTCAATTTACCTTAAAAGTTACGTGGATATAGCGACATTCTCAATAAATCCTCAGTTGTATTGTGATTATAATATAGTATTAATGAAGTATAATGCTAATTCAGAGTTAGATATGTCGGAATTGGCGGACCTGATACTTAATGAATGGTTATGCAATCCAATGGACATAACGTTGTATTACTATCAACAGACGGACGAAGCGAACAAATGGATTGCGATGGGAGATTCATGTACTATTAAAGTATGTCCATTAAATACACAGACATTAGGTATTGGATGTCTTACTACTGACACTACGACTTTTGAAGAAATTGCAACAGCTGAGAAATTGGCAATAACGGACGTTGTTGATGGAGTGAACTATAAGGTAAATGTCACTACTACAACATGTACCATTAGAAACTGTAAAAAGCTGGGACCTAGAGAGAACGTTGCAGTTATCCAAGTAGGTGGTTCAAATGTATTAGATATTACAGCTGATCCGACGACAGCACCACAAACTGAGAGAATGATGAGAGTTAATTGGAAGAAATGGTGGCAAGTTTTTTATACTGTTGTTGATTATGTAAACCAGATAATTCAAGCAATGTCCAAAAGATCTAGATCGTTAGATTCAGCGGCTTTTTACTATAGAGTTTGA
>AB749174.1 RVA/Human-tc/MWI/MW1-131/1997/G8P6
ATGTATGGTATTGAATATACCACAACTCTAATCTTCTTGATATTGCTTGTATTATTGAATTATATATTAAAATCAGTAACCAGAATTATGGACTATATATTGTATAGATTCTTGCTATTTGTTGTAATTGTCACACCATTCGTAAACTCACAGAATTATGGCATAAATCTACCAATTACTGGATCTATGGATATGAACTATCAGAATGTATCAACTTCAGAGCCTTTTTTGACATCGACGCTGTGTCTATATTATCCAGCAGAAGCTGAGACAGAGATTGCTGATAGTTCATGGAAAGACACATTGTCACAGTTATTTTTGACAAAAGGATGGCCAACTGGTTCAATTTACCTTAAAAGTTACGTGGATATAGCGACATTCTCAATAAATCCTCAGTTGTATTGTGATTATAATATAGTATTAATGAAGTATAATGCTAATTCAGAGTTAGATATGTCGGAATTGGCGGACCTGATACTTAATGAATGGTTATGCAATCCAATGGACATAACGTTGTATTACTACCAACAGACGGACGAAGCGAACAAATGGATTGCGATGGGAGATTCATGTACTATTAAAGTATGTCCATTAAATACACAGACATTAGGTATTGGATGTCTTACTACTGACACTACGACTTTTGAAGAAATTGCAACAGCTGAGAAATTGGCAATAACGGACGTTGTTGATGGAGTGAACTATAAGGTAAATGTCACTACTACAACATGTACCATTAGAAATTGTAAAAAGCTGGGACCTAGAGAGAACGTTGCAGTTATCCAAGTAGGTGGTTCAAATGTCTTAGATATTACAGCTGATCCGACGACAGCACCACAAA--------------------------------------------------------------------------------------------------------------------------------------------
>AB749180.1 RVA/Human-tc/MWI/NeO2-025/1998/G8P6
ATGTATGGTATTGAATATACCACAACTCTAATCTTCTTGATATTGCTTGTATTATTGAATTATATATTAAAATCAGTAACCAGAATTATGGACTATATATTGTATAGATTCTTGCTATTTGTTGTAATTGTCACACCATTCGTAAACTCACAGAATTATGGCATAAATCTACCAATTACTGGATCTATGGATATGAACTATCAGAATGTATCGACTTCAGAGCCTTTTTTGACATCGACGCTGTGTCTATATTATCCAGCAGAAGCTGAGACAGAGATTGCTGATAGTTCATGGAAAGACACATTGTCACAGTTATTTTTGACAAAAGGATGGCCAACTGGTTCAATTTACCTTAAAAGTTACGTGGATATAGCGACATTCTCAATAAATCCTCAGTTGTATTGTGATTATAATATAGTATTAATGAAGTATAATGCTAATTCAGAGTTAGATATGTCGGAATTGGCGGACCTGATACTTAATGAATGGTTATGCAATCCAATGGACATAACGTTGTATTACTACCAACAGACGGACGAAGCGAACAAATGGATTGCGATGGGAGATTCATGTACTATTAAAGTATGTCCATTAAATACACAGACATTAGGTATTGGATGTCTTACTACTGACACTACGACTTTTGAAGAAATTGCAACAGCTGAGAAATTGGCAATAACGGACGTTGTTGATGGAGTGAACTATAAGGTAAATGTCACTACTACAACATGTACTATTAGAAATTGTAAAAAGCTGGGACCTAGAGAGAACGTTGCAGTTATCCAAGTAGGTGGTTCAAATGTCTTAGATATTACAGCTGATCCGACGACAGCACCACAAA--------------------------------------------------------------------------------------------------------------------------------------------
>AJ278254.1 RVA/Human-tc/MWI/MW23/1997/G8P6
ATGTATGGTATTGAATATACCACAACTCTAATCTTCTTGATATTGCTTGTATTATTGAATTATATATTAAAATCAGTAACCAGAATTATGGACTATATATTGTATAGATTCTTGCTATTTGTTGTAATTGTCACACCATTCGTAAACTCACAGAATTATGGCATAAATCTACCAATTACTGGATCTATGGATATGAACTATCAGAATGTATCAACTTCAGAGACCTTTTTGACATCGACGCTGTGTCTATATTATCCAGCAGAAGCTGAGACAGAGATTGCTGATAGTTCATGGAAAGACACATTGTCACAGTTATTTCTGACAAAAGGATGGCCAACTGGTTCAATTTACCTTAAAAGTTACGTGGATATAGCGACATTCTCAATAAATCCTCAGTTGTATTGTGATTATAATATAGTATTAATGAAGTATAATGCTAATTCAGAGTTAGATATGTCGGAATTGGCGGACCTGATACTTAATGAATGGTTATGCAATCCAGTGGACATAACGTTGTATTACTACCAACAGACGGACGAAGCGAACAAATGGATTGTGATGGGAGATTCATGTACTATTAAAGTATGTCCATTAAATACACAGACATTAGGTATTGGATGTCTTACTACTGACACTACGACTTTTGAAGAAATTGCAACAGCTGAGAAATTGGCAATAACGGACGTTGTTGATGGAGTGAACTATAAGGTAAATGTCACTACTACAACATGTACCATTAGAAATTGTAAAAAGCTGGGACCTAGAGAGAACGTTGCAGTTATCCAAGTAGGTGGTTCAAATGTCTTAGATATTACAGCTGATCCGACGACAGCACCACAAACTGGGAGAATGATGAGAGTTAATTGGAAGAAATGGTGGCAAGTTTTTTATACTGTTGTTGATTATGTAAACCAGATAATTCAAGCAATGTCCAAAAGATCTAGATCGTTAGATTCAGCGGCTTTTTACTATAGAGTTTGA
>AJ278257.1 RVA/Human-tc/MWI/MW333/1997/G8P4
ATGTATGGTATTGAATATACCACAACTCTAATCTTCTTGATATTGCTTGTATTATTGAATTATATATTAAAATCAGTAACCAGAATTATGGACTATATATTGTATAGATTCTTGCTATTTGTTGTAATTGTCACACCATTCGTAAACTCACAGAATTATGGCATAAATCTACCAATTACTGGATCTATGGATATGAACTATCAGAATGTATCAACTTCAGAGCCTTTTTTGACATCGACGCTATGTCTATATTATCCAGCAGAAGCTGAGACAGAGATTGCTGATAGTTCATGGAAAGACACATTGTCACAGTTATTTTTGACAAAAGGATGGCCAACTGGTTCAATTTACCTTAAAAGTTACGTGGATATAGCGACATTCTCAATAAATCCTCAGTTGTATTGTGATTACAATATAGTATTAATGAAGTATAATGCTGATTCAGAGTTAAATATGTCGGAATTGGCGGACCTGATACTTAATGAATGGTTATGCAATCCAATGGACATAACGTTGTATTACTATCAACAGACGGACGAAGCGAACAAATGGATTGCGATGGGAGATTCATGTACTATTAAAGTATGTCCATTAAATACACAGACATTAGGTATTGGATGTCTTACTACTGACACTACGACTTTTGAAGAAATTGCAACAGCTGAGAAATTGGCAATAACGGACGTTGTTGATGGAGTGAACTATAAGGTAAATATCACTACTACAACATGTACCATTAGAAATTGTAAAAAGCTGGGACCTAGAGAGAACGTTGCAGTTATCCAAGTAGGTGGTTCAAATGTCTTAGATATTACAGCTGATCCGACGACAGCACCACAAACTGAGAGAATGATGAGAGTTAATTGGAAGAAATGGTGGCAAGTTTTTTACACTGTTGTTGATTATGTAAACCAGATAATTCAAGCAATGTCCAAAAGATCTAGATCGTTAGATTCAGCGGCTTTTTACTATAGAGTTTGA
>FJ386443.1 RVA/Human-wt/MWI/MW4103/2000/G8P8
ATGTATGGTATTGAATATACCACAACTCTAATCTTCTTGATATTGCTTGTATTATTGAATTATATATTAAAATCAGTAACCAGAATTATGGACTATATATTGTATAGATTCTTGCTATTTGTTGTAATTGTCACACCATTCGTAAACTCACAGAATTATGGTATAAATCTACCAATTACTGGATCTATGGATATGAACTATCAGAATGTATCAACTTCCGAGCCTTTTTTGACATCGACGCTATGTCTATATTATCCAGCAGAAGCTGAGACAGAGATTGCTGATAGTTCATGGAAAGACACATTGTCACAGTTATTTTTGACAAAAGGATGGCCAACTGGTTCAATTTACCTTAAAAGTTACGTGGATATAGCGATATTCTCAATAAATCCTCAGTTGTATTGTGATTATAATATAGTATTAATGAAGTATAATGCTGATTCAGAGTTAGATATGTCGGAATTGGCGGACCTGATACTTAATGAATGGTTATGCAATCCAATGGACATAACGTTGTATTACTATCAACAGACGGACGAAGCGAACAAATGGATTGCGATGGGAGATTCATGTACTATTAAAGTATGTCCATTAAATACACAGACATTAGGTATTGGATGTCTTACTACTGACACTACGACTTTTGAAGAAATTGCAACAGCTGAGAAATTGGCAATAACGGACGTTGTTGATGGAGTGAACTATAAAGTAAATATCACTACTACAACATGTACCATTAGAAATTGTAAAAAGCTGGGACCTAGAGAGAACGTTGCAGTTATCCAAGTAGGTGGTTCAAATGTCTTAGATATTACAGCTGATCCGACGACAGCACCACAAACTGAGAGAATGATGAGAGTTAATTGGAAGAAATGGTGGCAAGTTTTTTACACTGTTGTTGATTATGTAAACCAGATAATTCAAGCAATGTCCAAAAGATCTAGATTGTTAGATTCAGCGGCTTTTTACTATAGAGTTTGA
>FJ386441.1 RVA/Human-wt/MWI/MW1479/2001/G8P4
ATGTATGGTATTGAATATACCACAACTCTAATCTTCTTGATATTGCTTGTATTATTGAATTATATATTAAAATCAGTAACCAGAATTATGGACTATATATTGTATAGATTCTTGCTATTTGTTGCAATTGTCACGCCATTCGTAAACTCACAGAATTATGGCATAAATCTACCAATTACTGGATCTATGGATATGAACTATCAGAATGTATCAACTCCAGAGCCTTTTTTGACATCGACGCTATGTCTATATTATCCAGCAGAAGCTGAGACAGAGATTGCTGATAGTTCATGGAAAGACACATTGTCACAGTTATTTTTGACAAAAGGATGGCCAATTGGTTCAATTTACCTTAAAAGTTACGTGGATATAGCGACATTCTCAATAAATCCTCAGTTGTATTGTGATTATAATCTAGTATTAATGAAGTATAACGCTGATTCAGAGTTAGATATGTCGGAATTGGCGGACCTGATACTTAATGAATGGTTATGCAATCCAATGGACATAACGTTGTATTACTATCAACAGACGGACGAAGCGAACAAATGGATTGCGATGGGAGATTCATGTACTATTAAAGTATGTCCATTAAATACACAGACATTAGGTATTGGATGTCTTACTACTGACACTACGACTTTTGAAGAAATTGCAACAGCTGAGAAATTGGCAATAACGGACGTTGTTGATGGAGTGAACTATAAGGTAAATGTCACTACTACAACATGTACCATTAGAAATTGTAAAAAGCTGGGACCTAGAGAGAACGTTGCAGTTATCCAAGTAGGTGGTTCAAATGTCTTAGATATTACAGCTGATCCGACGACAGCACCACAAACTGAGAAAATGATGAGAGTTAATTGGAAGAAATGGTGGCAAGTCTTTTATACTGTTGTTGATTATGTAAACCAGATAATTCAAGCAATGTCCAAAAGATCTAGATCGTTAGATTCAGCGGCTTTTTATTATAGAGTTTGA
>AB749167.1 RVA/Human-tc/MWI/MW2-924/2002/G8P4
ATGTATGGTATTGAATATACCACAACTCTAATCTTCTTGATATTGCTTGTATTATTGAATTATATATTAAAATCAGTAACCAGAATTATGGACTATATATTGTATAGATTCTTGCTATTTGTTGTAATTGTCACGCCATTCGTAAACTCACAAAATTATGGCATAAATCTACCAATTACTGGATCTATGGATATGAACTATCAGAATGTATCAACTCCAGAGCCTTTTTTGACATCGACGCTATGTCTATATTATCCAGCAGAAGCTGAGACAGAGATTGCTGATAGTTCATGGAAAGACACATTGTCACAGTTATTTTTGACAAAAGGATGGCCAATTGGTTCAATTTACCTTAAAAGTTACGTGGATACAGCGACATTCTCAATAAATCCTCAGTTGTATTGTGATTATAATCTAGTATTAATGAAGTATAACGCTGATTCAGAGTTAGATATGTCGGAATTGGCGGACCTGATACTTAATGAATGGTTATGCAATCCAATGGACATAACGTTATATTACTATCAACAGACGGATGAAGCGAACAAATGGATTGCGATGGGAGATTCATGTACTATTAAAGTATGTCCATTAAATACACAGACATTAGGTATTGGATGTCTTACTACTGACACTACGACTTTTGAAGAAATTGCAACAGCTGAGAAATTGGCAATAACAGACGTTGTTGATGGAGTGAACTATAAGGTAAATGTCACTACTACAACATGTACCATTAGAAATTGTAAAAAGCTGGGACCTAGAGAGAACGTTGCAGTTATCCAAGTAGGTGGTTCAAATGTCTTAGATATTACAGCTGATCCGACGACAGCACCACAAA--------------------------------------------------------------------------------------------------------------------------------------------
>KJ753406.1 RVA/Human-wt/ZAF/MRC-DPRU2131/2005/G8P8
ATGTATGGTATTGGATATACCACAACTCTAATCTTCTTGATATTGCTTGTATTATTGAATTATATATTAAAATCAGTAACCAGAATTATGGACTATATATTGTATAGATTCTTGCTATTTGTTGTAATTGTCACACCATTCGTAAACTCACAGAATTATGGCATAAATCTACCAATTACTGGATCTATGGATATGAACTATCAGAATGTATCAACTCCAGAGCCTTTTTTGACATCGACGCTATGTCTATATTATCCAGCAGAAGCTGAGACAGAGATTGCTGATAGTTCATGGAAAGACACATTGTCACAGTTATTTTTGACAAAAGGATGGCCAATTGGTTCAATTTACCTTAAAAGTTACGTGGATATAGCGACATTCTCAATAAATCCTCAGTTGTATTGTGATTATAATCTAGTATTAATGAAGTATAACGCTGATTCAGAGTTAGATATGTCGGAATTGGCAGACCTGATACTTAATGAATGGTTATGCAATCCAATGGACATAACGTTGTATTACTATCAACAGACGGACGAAGCGAACAAATGGATTGCGATGGGAGATTCATGTACTATTAAAGTATGTCCATTAAATACACAGACATTAGGTATTGGATGTCTTACTACTGACACTACGACTTTTGAAGAAATTGCAACATCTGAGAAATTGGCAATAACGGACGTTGTTGATGGAGTGAACTATAAGGTAAATGTCACTACTACAACATGTACCATTAGAAATTGTAAAAAGCTGGGACCTAGAGAGAACGTTGCAGTTATCCAAGTAGGTGGTTCAAATGTCTTAGATATTACAGCTGATCCGACGACAGCACCACAAACTGAGAAAATGATGAGAGTTAATTGGAAGAAATGGTGGCAAGTCTTTTATACTGTTGTTGATTATGTAAACCAGATAATTCAAGCAATGTCCAAAAGATCTAGATCGTTAGATTCAGCGGCTTTTTATTATAGAGTTTGA
>AB749163.1 RVA/Human-tc/MWI/MW2-1238/2005/G8P4
ATGTATGGTATTGAATATACCACAACTCTAATCTTCTTGATATTGCTTGTATTATTGAATTATATATTAAAATCAGTAACCAGAATTATGGACTATATATTGTATAGATTCTTGCTATTTGTTGTAATTGTCACACCATTCGTAAACTCACAGAATTATGGCATAAATCTACCAATTACTGGATCTATGGATATGAACTATCAGAATGTATCAACTCCAGAGCCTTTTTTGACATCGACGCTATGTCTATATTATCCAGCAGAAGCTGAGACAGAGATTGCTGATAGTTCATGGAAAGACACATTGTCACAGTTATTTTTGACAAAAGGATGGCCAATTGGTTCAATTTACCTTAAAAGTTACGTGGATATAGCGACATTCTCAATAAATCCTCAGTTGTATTGTGATTATAATCTAGTATTAATGAAGTATAACGCTGATTCAGAGTTAGATATGTCGGAATTGGCAGACCTGATACTTAATGAATGGTTATGCAATCCAATGGACATAACGTTGTATTACTATCAACAGACGGACGAAGCGAACAAATGGATTGCGATGGGAGATTCATGTACTATTAAAGTATGTCCATTAAATACACAGACATTAGGTATTGGATGTCTTACTACTGACACTACGACTTTTGAAGAAATTGCAACATCTGAGAAATTGGCAATAACGGACGTTGTTGATGGAGTGAACTATAAGGTAAATGTCACTACTACAACATGTACCATTAGAAATTGTAAAAAGCTGGGACCTAGAGAGAACGTTGCAGTTATCCAAGTAGGTGGTTCAAATGTCTTAGATATTACAGCTGATCCGACGACAGCACCACAAA--------------------------------------------------------------------------------------------------------------------------------------------
>FJ386447.1 RVA/Human-wt/ZAF/SA4948JHB-04/2004/G8P6
ATGTATGGTATTGGATATACCACAACTCTAATCTTCTTGATATTGCTTGTATTATTGAATTATATATTAAAATCAGTAACCAGAATTATGGACTATATATTGTATAGATTCTTGCTATTTGTTGTAATTGTCACACCATTCGTAAACTCACAGAATTATGGCATAAATCTACCAATTACTGGATCTATGGATATGAACTATCAGAATGTATCAACTCCAGAGCCTTTTTTGACATCGACGCTATGTCTATATTATCCAGCAGAAGCTGAGACAGAGATTGCTGATAGTTCATGGAAAGACACATTGTCACAGTTATTTTTGACAAAAGGATGGCCAATTGGTTCAATTTATCTTAAAAGTTACGTGGATATAGCGACATTCTCAATAAATCCTCAGTTGTATTGTGATTATAATCTAGTATTAATGAAATATAACGCTGATTCAGAGTTAGATATGTCGGAATTGGCAGACCTGATACTTAATGAATGGTTATGCAATCCAATGGACATAACGTTGTATTACTATCAACAGACGGACGAAGCGAACAAATGGATTGCGATGGGAGATTCATGTACTATTAAAGTATGTCCATTAAATACACAGACATTAGGTATTGGATGTCTTACTACTGACACTACGACTTTTGAAGAAATTGCAACATCTGAGAAATTGGCAATAACGGACGTTGTTGATGGAGTGAACTATAAGGTAAATGTCACTACTACAACATGTACCATTAGAAATTGTAAAAAGCTGGGACCTAGAGAGAACGTTGCAGTTATCCAAGTAGGTGGTTCAAATGTCTTAGATATTACAGCTGATCCGACGACAGCACCACAAACTGAGAAAATGATGAGRGTTAATTGGAAGAAATGGTGGCAAGTCTTTTATACTGTTGTTGATTATGTAAAMCAGATAATTCAAGCAATGTCCAAAAGATCTAGATCGTTAGAT-CAGCGGCTTTATATAG----------
>AB749171.1 RVA/Human-tc/MWI/QOP250/2007/G8P4
ATGTATGGTATTGAATATACCACAACTCTAATCTTCTTGATATTGCTTGTATTATTGAATTATATATTAAAATCAGTAACCAGAATTATGGACTATATATTGTATAGATTCTTGCTATTTGTTGTAATCGTCACACCATTCGTAAACTCACAGAATTATGGCATAAATCTACCAATTACTGGATCTATGGATATGAACTATCAGAATGTATCAACTCCAGAGCCTTTTTTGACATCGACGCTATGTCTATATTATCCAGCAGAAGCTGAGACAGAGATTGCTGATAGTTCATGGAAAGACACATTGTCACAGTTATTTTTGACAAAAGGATGGCCAATTGGTTCAATTTACCTTAAAAGTTACGTGGATATAGCGACATTCTCAATAAATCCTCAGTTGTATTGTGATTATAATCTAGTATTAATGAAGTATAACGCTGATTCAGAGTTAGATATGTCGGAATTGGCAGACCTGATACTTAATGAATGGTTATGCAATCCAATGGACATAACGTTGTATTACTATCAACAGACAGACGAAGCGAACAAATGGATTGCGATGGGAGATTCATGTACTATTAAAGTATGTCCATTAAATACACAGACATTAGGTATTGGATGTCTTACTACTGACACTACGATATTTGAAGAAATTGCAACATCTGAGAAATTGGCAATAACGGACGTTGTTGATGGAGTGAACTATAAGGTAAATGTCACTACTACAACATGTACCATTAGAAATTGTAAAAAGCTGGGACCTAGAGAGAACGTTGCAGTTATCCAAGTAGGTGGTTCAAATGTCTTAGATATTACAGCTGATCCGACGACAGCACCACAAA--------------------------------------------------------------------------------------------------------------------------------------------
>FJ386445.1 RVA/Human-wt/KEN/KY6914-02/2002/G8P4
ATGTATGGTATTGAATATACCACAACTCTAATCTTCTTGATATTACTTGTATTATTGAATTATATATTAAAATCAGTAACTAGAATTATGGACTATATATTGTATAGATTCTTGCTATTTGTTGTAATTGTCACACCATTCGTAAACTCACAGAATTATGGCATAAATCTACCAATTACTGGATCTATGGATATGAACTATCAGAACGTATCAACTTCAGAACCTTTTTTAACATCGACGCTGTGTCTATATTATCCAGCAGAAGCTGAGACAGAGATTGCTGATAGTTCATGGAAAGACACATTGTCACAGTTATTTTTGACAAAAGGATGGCCAACTGGTTCAGTTTACCTTAAAAGTTATGTAGATATAGCGACATTCTCAATAAATCCTCAGTTGTATTGTGATTATAATATAGTATTAATGAAGTATAATGCTGATTCAGAGTTGGATATGTCGGAATTGGCGGACCTGATACTTAATGAATGGTTATGCAATCCAATGGACATAATGGTGTATTACTATCAACAGACGGACGAAGCGAACAAATGGATTGCGATGGGAGATTCATGTACTATTAAAGTATGTCCATTAAATACACAGACATTAGGTATTGGATGTCTTACTACTGACACTACGACTTTTGAAGAAGTTGCAACAGCTGAGAAATTGGCAATAACGGACGTTGTTGATGGAGTGAACTACAAGGTAAACGTCACTACTACAACATGTACCATTAGAAATTGTAAAAAGCTGGGACCTAGAGAGAACGTTGCAGTTATCCAAGTAGGTGGTTCAAATAACTTAGATATTACAGCTGATCCGACGACAGCACCACAAACTGAGAGAATGACGAGAGTTAATTGGAAGAAATGGTGGCAAGTCTTTTATACTGTTGTTGATTATGTAAACCAGATAATTCAAGCAATGTCCAAAAGATCTAGATCGTTAGATTCAGCGGCTTTTTACTATAGAGTTTAA
>HM123844.1 RVA/Human-wt/BRA/5353-02RJ/2002/G8PX
---TATGGTATTGAATATACCACAACTCTAATCTTCTTGATATTGCTTGTATTATTGAATTATATATTAAAATCAGTAACTAGAATTATGGACTATATATTGTATAGATTCTTGCTATTTGTTGTAATTGTCACACCATTCGTAAACTCACAGAATTATGGCATAAATCTACCAATTACTGGATCTATGGATATGAACTATCAGAACGTATCAACTTCAGAACCTTTTTTAACATCGACGCTGTGTTTATATTATCCAGCAGAAGCTGAGACAGAGATTGCTGATAGTTCATGGAAAGACACATTGTCACAGTTATTTTTGACAAAAGGATGGCCAACTGGTTCAGTTTACCTTAAAAGTTATGTAGATATAGCGACATTCTCAATAAATCCTCAATTGTATTGTGATTATAATATAGTATTAATGAAGTATAATGCTGATTCAGAGTTGGATATGTCGGAATTGGCGGACCTGATACTTAATGAATGGTTATGCAATCCAATGGACATAATGTTGTATTACTATCAACAGACGGACGAAGCGAACAAATGGATTGCGATGGGAGATTCATGTACTATTAAAGTATGTCCATTAAATACACAGACATTAGGTATTGGATGTCTTACTACTGACACTACGACTTTTGAAGAAGTTGCAACAGCTGAGAAATTGGCAATAACGGACGTTGTTGATGGAGTGAACTACAAGGTAAACGTCACTACTACAACATGTACCATTAGAAATTGTAAAAAGCTGGGACCTAGAGAGAACGTTGCAGTTATCCAAGTAGGTGGTTCAAATATCTTAGATATTACAGCTGATCCGACGACAGCACCACAAACTGAGAGAATGATGAGAGTTAATTGGA-----------------------------------------------------------------------------------------------------------------
>AY855064.1 RVA/Human-wt/BRA/R291/2000-4/G8P4
ATGTATGGTATTGAATACACCACAACTCTAATCTTCTTGATATTGCTTGTATTATTGAATTATATATTAAAATCAGTAACTAGAATTATGGACTATATATTGTATAGATTCTTGCTATTTATTGTAATTGTCACACCATTCGTAAACTCACAGAATTATGGCATAAATCTACCAATTACTGGATCTATGGATATGAACTATCAGAACGTATCAACTTCAGAACCTTTTTTAACATCGACGCTGTGTTTATATTATCCAGCAGAAGCTGAGACAGAGATTGCTGATAGTTCATGGAAAGACACATTGTCACAGTTATTTTTGACAAAAGGATGGCCAACTGGTTCAGTTTACCTTAAAAGTTATGTAGATATAGCGACATTCTCAATAAATCCTCAATTGTATTGTGATTATAATATAGTATTAATGAAGTATAATGCTGATTCAGAGTTGGATATGTCGGAATTGGCGGACCTGATACTTAATGAATGGTTATGCAATCCAATGGACATAATGTTGTATTACTATCAACAGACGGACGAAGCGAACAAATGGATTGCGATGGGAGATTCATGTACTATTAAAGTATGTCCATTAAATACACAGACATTAGGTATTGGATGTCTCACTACTGACACTACGACTCTTGAAGAAGTCGCAACAGCTGAGAAATTGGCAATAACGGACGTTGTTGATGGAGTGAACTACAAGGTAAACGTCACTACTACAACATGTACCGTTAGAAATTGTAAAAAGCTGGGACCTAGAGAGAACGTTGCAGTTATCCAAGTAGGTGGTTCAAATATCTTAGATATCATAGCTGATCCGACGACAGCACCACAAACTGAGAGAATGATGAGAGTTAATTGGAAGAAATGGTGGCAAGTCTTTTATACTGTTGTTGATTATGTAAACCAGATAATTCAAGCAATGTCCAAAAGATCTAGATCGTTAGATTCAGCGGCTTTTTACTATAGAGTTTAA
>EF218671.1 RVA/Human-wt/CMR/6786/2000/G8P6+8
ATGTATGGTATTGAATATACCACAACTCTAATCTTCTTGATATTGTTTGTATTATTGAATTATATATTAAAATCAGTAACAAGAATTATGGACTATATATTGTATAGATTCTTGCTATTTGTTGTAATTGTCACACCATTCGTAAACTCACAGAATTATGGCATAAATCTACCAATTACTGGATCTATGGATATGAACTATCAGAATGTATCAACTTCAGAGCCTTTTTTGACATCGACTCTGTGTCTATATTATCCAGTAGAAGCTGAGACAGAGATTGCTGATAGTTCATGGAAAGATACATTGTCACAGTTATTTTTGACAAAAGGATGGCCAACTGGTTCAGTTTACCTTAAAAGTTACGTGGATATAGCGACGTTCTCAATAAATCCTCAGTTGTATTGTGATTATAATATAGTATTAATGAAGTATAATGCTGATTCAGAGTTGGATATGTCGGAATTGGCGGACCTGATACTTAATGAATGGTTATGCAATCCAATGGACATAACGTTGTATTACTATCAACAGACGGATGAAGCGAACAAATGGATTGCGATGGGAGATTCATGTACTATTAAAGTATGTCCATTAAATACACAGACATTAGGTATTGGATGTCTTACTACTGACACTACGACTTTTGAAGAAGTTGCAACAGCTGAGAAATTGGCAATAACGGACGTTGTTGATGGAGTGAACTACAAGGTAAACGTCACCACTACAACATGTACCATTAGAAATTGTAAAAAACTGGGACCTAGAGAGAACGTTGCAGTTATCCAAGTAGGTGGTTCAAATATCTTAGATATTACAGCTGATCCGACGACAGCACCACAAACTGAGAGAATGATGAGAGTTAATTGGAAAATGG-----------------------------------------------------------------------------------------------------------
>EF218670.1 RVA/Human-wt/CMR/6785/2000/G8P6+P8
ATGTATGGTATTGAATATACCACAACTCTAATCTTCTTGATATTGTTTGTATTATTGAATTATATATTAAAATCAGTGACAAGAATTATGGACTATATATTGTATAGATTCTTGCTATTTGTTGTAATTGTCACACCATTCGTAAACTCACAGAATTATGGCATAAATCTACCAATTACTGGATCTATGGATATGAACTATCAGAATGTATCAACTTCAGAGCCTTTTTTGACATCGACTCTGTGTCTATATTATCCAGTAGAAGCTGATACAGAGATTGCTGATAGTTCATGGAAAGATACATTGTCACAGTTATTTTTGACAAAAGGATGGCCAACTGGTTCAGTTTACCTTAAAAGTTACGTGGATATAGCGACGTTCTCAATAAATCCTCAGTTGTATTGTGATTATAATATAGTATTAATGAAGTATAATGCTGATTCAGAGTTGGATATGTCGGAATTGGCGGACCTGATACTTAATGAATGGTTATGCAATCCAATGGACATAACGTTGTATTACTATCAACAGACGGATGAAGCGAACAAATGGATTGCGATGGGAGATTCATGTACTATTAAAGTATGTCCATTAAATACACAGACATTAGGTATAGGATGTCTTACTACGGACACTACGACTTTTGAAGAAGTTGCCACAGCTGAGAAATTGGCAATAACGGACGTTGTTGATGGAGTGAACTACAAGGTAAACGTCACCACTACAACATGTACCATTAGAAATTGTAAAAAACTGGGACCTAGAGAGAACGTTGCAGTTATCCAAGTAGGAGGTTCAAATATCTTAGATATTACAGCTGATCCGACGACAGCGCCACAAACTGAGAGAATGATGAGAGTTAATTGGAAAAATGG----------------------------------------------------------------------------------------------------------
>KP882472.1 RVA/Human-wt/GHA/Ghan-059/2008/G8P1
ATGTATGGTATTGAATATACCACAACTCTAATCTTCTTGATATTGCTTGTATTATTGAACTATATATTAAAATCAGTAACCAGAATTATGGATTATATATTGTATAGATTCTTGCTATTTGTTGTAATTGTCACACCATTCGTAAACTCACAGAATTATGGCATAAATCTACCAATTACTGGATCTATGGATATGAACTATCAGAATGTGTCAACTTCAGAGCCTTTTTTGACATCAACGCTGTGTCTATATTATCCAGCAGAAGCTGAGACAGAGATTGCTGATAGTTCATGGAAAGACACATTGTCACAATTGTTTTTGACAAAAGGATGGCCAACTGGTTCAGTTTACCTTAAAAGTTACGCGGATATAGCGACATTCTCAGTAAATCCTCAGCTGTATTGTGATTATAATATAGTATTAATGAAGTATAATGGTAATTCAGAGTTGGACATGTCGGAATTGGCGGACCTGATACTTAATGAATGGTTGTGCAATCCAATGGACATAACGTTGTATTATTATCAACAGACGGACGAAGCGAACAAATGGATCGCAATGGGAGACTCATGTACTATTAAAGTATGTCCATTAAATACACAGACATTAGGTATTGGATGCCTTACTACTGACATTACGACTTTTGAAGAAGTTGCAACAGCTGAGAAATTGGTAATAACGGATGTTGTTGATGGAGTGAACTACAAGGTAAACGTCACTACTACAACATGTACCATTAGAAATTGTAAAAAGTTGGGACCTAGAGAGAACGTTGCAGTCATCCAAGTAGGTGGTTCAAATGTCTTAGATATTACAGCTGATCCGACGACGGCACCACAAACTGAGAGGATGATGAGAGTTAATTGGAAGAAATGGTGGCAAGTTTTTTATACTGTTGTTGATTATGTAAATCAGATAATTCAAGCAATGTCCAAAAGATCTAGATCGTTAGATTCAGCGGCTTTTTACTATAGAGTTTGA
>MW331308.1 RVA/Human-wt/GHA/Noguchi-GH00235D/2007/G8P8
---------------------------CTAATCCTCTTGATATGTATGGTATTCTTGTATTATATATTAAATTCAGTATCCAGAATAATGGACTATATATTGTATAGATTCTTGCTATTTGTTGTAATTGTCACACCATTCGTAAACTCACAGAATTATGGCATAAATCTACCAATTACTGGATCTATGGATATGAACTATCAGAATGTGTCAACTTCAGAGCCTTTTTTGACATCAACGCTGTGTCTATATTATCCAGCAGAAGCTGAGACAGAGATTGCTGATAGTTCATGGAAAGACACATTGTCACAATTGTTTTTGACAAGAGGATGGCCAACTGGTTCAGTTTACCTTAAAAGTTACGCGGATATAGCGACATTCTCAATAAATCCTCAGTTGTATTGTGATTATAATATAGTATTAATGAAGTATAATGCTAATTCAGAGTTGGACATGTCGGAATTGGCGGACCTGATACTTAATGAATGGTTGTGCAATCCAATGGACATAACGTTGTATTACTATCAACAGACGGACGAAGCGAACAAATGGATCGCAATGGGAGACTCATGTACTATTAAAGTATGTCCATTAAATACCCCGACTTTAGGTATTGGATGCCTTACTACTGACCCTACGACTTTTGAAAAAGTTGCAACAGCTGAAAAATTGGCAATAACGGACGTTGTTGATGGAGGGAACTCCAGGGTAAACGTCCCTCCTCCCACCTGGTCCTTTAAAAATTGGAAAAAGTTGGGACCTAAAAAAAATTTTGCAGCCTCCCAAGAGGGGGGTTCAAAGGTCTTAGAATTTA-----------------------------------------------------------------------------------------------------------------------------------------------------------------------
>KJ748470.1 RVA/Human-wt/GHA/GH018-08/2008/G8P6
ATGTATGGTATTGAATATACCACAACTCTAATCTTCTTGATATTGCTTGTATTATTGAACTATATATTAAAATCAGTAACCAGAATTATGGACTATATATTGTATAGATTCTTGCTATTTGTTGTAATTGTCACACCATTCGTAAACTCACAGAATTATGGCATAAATCTACCAATTACTGGATCTATGGATATGAACTATCAGAATGTGTCAACTTCAGAGCCTTTTTTGACATCAACGCTGTGTCTATATTATCCAGCAGAAGCTGAGACAGAGATTGCTGATAGTTCATGGAAAGACACATTGTCACAATTGTTTTTGACAAGAGGATGGCCAACTGGTTCAGTTTACCTTAAAAGTTACGCGGATATAGCGACATTCTCAATAAATCCTCAGTTGTATTGTGATTATAATATAGTATTAATGAAGTATAATGCTAATTCAGAGTTGGACATGTCGGAATTGGCGGACCTGATACTTAATGAATGGTTGTGCAATCCAATGGACATAACGTTGTATTACTATCAACAGACGGACGAAGCGAACAAATGGATCGCAATGGGAGACTCATGTACTATTAAAGTATGTCCATTAAATACACAGACATTAGGTATTGGATGCCTTACTACTGACACTACGACTTTTGAAGAAGTTGCAACAGCTGAGAAATTGGCAATAACGGACGTTGTTGATGGAGTGAACTACAAGGTAAACGTCACTACTACAACATGTACTATTAGAAATTGTAAAAAGTTGGGACCTAGAGAGAATGTTGCAGTCATCCAAGTAGGTGGTTCAAATGTCTTAGATATTACAGCTGATCCGACGACGGCACCACAAACTGAGAGGATGATGAGAGTTAATTGGAAGAAATGGTGGCAAGTTTTTTATACTGTTGTTGATTATGTAAATCAGATAATTCAAGCAATGTCCAAAAGATCTAGATCGTTAGATTCAGCGGCTTTTTACTATAGAGTTTGA
>KP883132.1 RVA/Human-wt/MLI/Mali-119/2008/G8P6
ATGTATGGTATTGAATATACCACAACTCTAATCTTCTTGATATTGCTTGTATTATTAAATTATATATTAAAATCAGTAACCAGAATTATGGACTATATATTGTATAAATTCTTGCTATTTGTTGTAATTGTCACACCATTCGTAAACTCACAGAATTATGGCATAAATCTACCGATTACTGGATCCATGGATATGAACTATCAGAATGCATCAACTTCAGAGCCTTTTCTGACATCGACGCTGTGTCTATATTATCCAACAGAAGCTGAAACAGAGATCGCTGATAGTTCATGGAAAGACACATTGTCACAGTTATTTTTGACAAAAGGATGGCCAACTGGTTCAGTTTACCTTAAAAGTTACGCAGATATAGCGACATTCTCAATAAATCCTCAGTTGTATTGTGATTACAATATAGTATTAATGAAATATAATGCTAATTCAGAGTTGGATATGTCGGAATTGGCGGACCTGATACTTAATGAATGGTTATGCAATCCAATGGACATAACGTTGTATTATTATCAGCAGACGGATGAAGCGAACAAATGGATTGCGATGGGAGATTCATGTACCATTAAAGTATGCCCATTAAATACACAGACATTAGGTATTGGATGTCTTACTACTGACACTACGACTTTTGAAGAAGTTGCAACAGCTGAGAAATTGGCAATAACGGACGTTGTTGATGGAGTAAACTATAAAATAAACGTCACTACTACAACATGTACCATTAGAAATTGTAAAAAGCTGGGACCTAGAGAGAACGTTGCAGTTATCCAAGTAGGTGGTTCAAATGTCTTAGATATTACAGCTGATCCGACGACAGCACCACAAACTGAGAGAATGATGAGAGTAAATTGGAAAAAATGGTGGCAAGTTTTTTATACTGTTGTTGATTATGTAAACCAGATAATTCAAGCAATGTCCAAAAGATCTAGATCATTAGATTCAGCGGCTTTTTACTATAGAATTTGA
>KJ752623.1 RVA/Human-wt/SEN/MRC-DPRU2053/2009/G8P6
ATGTATGGTATTGAATATACCACAACTCTAATCTTCTTGATATTGCTTGTATTATTAAATTATATATTAAAATCAGTAACCAGAATTATGGACTATATATTGTATAAATTCTTGCTATTTGTTGTAATTGTCACACCATTCGTAAACTCACAGAATTATGGCATAAATCTACCGATTACTGGATCCATGGATATGAACTATCAGAATGCATCAACTTCAGAGCCTTTTCTGATATCGACGCTGTGTCTATATTATCCAACAGAAGCTGAAACAGAGATCGCTGATAGTTCATGGAAAGACACATTGTCACAGTTATTTTTGACAAAAGGATGGCCAACTGGTTCAGTTTACCTTAAAAGTTACGCAGATATAGCGACATTCTCAATAAATCCTCAGTTGTATTGTGATTACAATATAGTATTAATGAAATATAATGCTAATTCAGAGTTGGATATGTCGGAATTGGCGGACCTGATACTTAATGAATGGTTATGCAATCCAATGGACATAACGTTGTATTATTATCAGCAAACGGATGAAGCGAACAAATGGATTGCGATGGGAGATTCATGTACCATTAAAGTATGCCCATTAAATACACAGACATTAGGTATTGGATGTCTTACTACTGACACTACGACTTTTGAAGAAGTTGCAACAGCTGAGAAATTGGCAATAACGGACGTTGTTGATGGAGTAAACTATAAAATAAACGTCACTACTACAACATGTACCATTAGAAATTGTAAAAAGCTGGGACCTAGAGAGAACGTTGCAGTTATCCAAGTAGGTGGTTCAAATGTCTTAGATATTACAGCTGATCCGACGACAGCACCACAAACTGAGAGAATGATGAGAGTAAATTGGAAAAAATGGTGGCAAGTTTTTTATACTGTTGTTGATTATGTAAACCAGATAATTCAAGCAATGTCCAAAAGATCTAGATCATTAGATTCAGCGGCTTTTTACTATAGAATTTGA
>LC119098.1 RVA/Human-tc/NGA/HMG035/1999/G8P1
ATGTATGGTATTGAATATACCACAACTCTAATCTTCTTGATATTGCTTGTATTATTAAATTATATATTAAAATCAGTAACCAGAATTATGGACTATATATTGTATAGATTCTTGCTATTTGTTGTAATTGTCACACCATTCGTAAACTCACAGAATTATGGCATAAATCTACCGATTACTGGATCTATGGATATGAACTATCAGAATGTATCAACTTCTGAGCCTTTTTTGACATCGACGCTGTGTCTATATTATCCAGCAGAAGCTGAAACAGAGATTGCTGATAGTTCATGGAAAGACACATTGTCACAGCTATTTTTGACAAAAGGATGGCCAACTGGTTCAGTTTACCTTAAAAGTTACACAGATATAGCGACATTCTCAATAAATCCTCAGTTGTATTGTGATTATAATATAGTGTTAATGAAATATAATGCTAATTCAGAGTTGGATATGTCGGAATTGGCGGACCTGATACTTAATGAATGGTTATGCAATCCAATGGACATAACGTTGTATTATTATCAACAGTCGGACGAAGCGAACAAATGGATTGCGATGGGAGATTCATGTACTATTAAAGTATGTCCATTAAATACACAGACATTAGGTATTGGATGTCTTACTACTGACACTACGACTTTTGAAGAAGTTGCAACAGCTGAGAAATTGGCAATAACGGACGTTGTTGATGGAGTAAACTACAAAATAAACGTCACCACTACAACATGTACCATTAGAAATTGTAAAAAGCTGGGACCTAGAGAGAACGTTGCAGTTATCCAAGTAGGTGGTTCAAATGTCTTAGATATTACAGCTGATCCGACGACAGCACCGCAAACTGAGAGAATGATGAGAGTAAATTGGAAGAAATGGTGGCAAGTTTTTTATACTGTTGTTGATTATGTAAACCAGATAATTCAAGCAATGTCCAAAAGATCTAGATCATTAGATTCAGCGGCTTTTTACTATAGAATTTGA
>LC119109.1 RVA/Cow-tc/NGA/NGRBg8/1998/G8P1
ATGTATGGTATTGAATATACCACAACTCTAATCTTCTTGATATTGCTTGTATTATTAAATTATATATTAAAATCAGTAACCAGAATTATGGACTATATATTGTATAGATTCTTGCTATTTGTTGTAATTGTCACACCATTCGTAAACTCACAGAATTATGGCATAAATCTACCGATTACTGGATCTATGGATATGAACTATCAGAATGTATCAACTTCTGAGCCTTTTTTGACATCGACGCTGTGTCTATATTATCCAGCAGAAGCTGAAACAGAGATTGCTGATAGTTCATGGAAAGACACATTGTCACAGCTATTTTTGACAAAAGGATGGCCAACTGGTTCAGTTTACCTTAAAAGTTACACAGATATAGCGACATTCTCAATAAATCCTCAGTTGTATTGTGATTATAATATAGTGTTAATGAAATATAATGCTAATTCAGAGTTGGATATGTCGGAATTGGCGGACCTGATACTTAATGAATGGTTATGCAATCCAATGGACATAACGTTGTATTATTATCAACAGTCGGACGAAGCGAACAAATGGATTGCGATGGGAGATTCATGTACTATTAAAGTATGTCCATTAAATACACAGACATTAGGTATTGGATGTCTTACTACTGACACTACGACTTTTGAAGAAGTTGCAACAGCTGAGAAATTGGCAATAACGGACGTTGTTGATGGAGTAAACTACAAAATAAACGTCACCACTACAACATGTACCATTAGAAATTGTAAAAAGCTGGGACCTAGAGAGAACGTTGCAGTTATCCAAGTAGGTGGTTCAAATGTCTTAGATATTACAGCTGATCCGACGACAGCACCGCAAACTGAGAGAATGATGAGAGTAAATTGGAAGAAATGGTGGCAAGTTTTTTATACTGTTGTTGATTATGTAAACCAGATAATTCAAGCAATGTCCAAAAGATCTAGATCATTAGATTCAGCGGCTTTTTACTATAGAATTTGA
>AF143690.1 RVA/Human-wt/ZAF/UP30/1993/G8PX
ATGTATGGTATTGAATATACCACAATTCTAATCTTCCTAATATCAATGATTCTATTCAACTATATATTAAAATCAGTGACCCAAATAATGGACTATATATTGTATAGATTCTTGCTATTTGTTGTAATTGTCACACCATTCGTAAACTCACAGAACTATGGCATCAATCTACCAATTACTGGATCTATGGATATGAACTATCAGAATGTATCAACTTTCAGAGCCTTTTTGACACTGACGCTGTGTCTATATTATCCAGCAGAAGCTGAGACAGAGATTGCAGATAGTTCATGGAAAGACACATTGTCACAGTTATTTTTGACAAAAGGATGGCCAACTGGTTCAGTTTACCTTAAAAGTTACCGTGATATAGCCACTTTTTCAATAAACCCGCAACTATACTGTGATTATAACATAGTGTTAATGAAATATAACGCTAATTCAGAGTTGGATATGTCGGAATTGGCGGACCTGACACTTAATGAATGGTTATGCAATCCAATGGACATAACGTTGTATTACTATCAACAGACGGACGAAGCGAACAAATGGATTGCGATGGGAGATTCATGTAGTATTAAAGTATGTCCATTAAATACACAGACATTAGGGATTGGATGTCTTACTACTGACACTACGACTTTTGAAGAAGTTGCTACAGCTGAGAAATTGGCAATAACGGACGTTGTTGATGGAGTGAATTATAAAATTAATGTAACAACGACTACATGTACTATTAGAAACTGTAAGAAATTGGGACCAAGAGAAAACGTAGCAGTTATTCAAGTAGGTGGTTCAAATATATTAGATATTACAGCTGATCCGACGACAGCACCACAAACTGAGAGAATGATGAGAGTAAATTGGAAAAAATGGTGGCAAGTTTTTTATACTGTTGTTGACTATGTAAATCAAATAATTCAAGCAATGTCCAAAAGATCGCGGTCATTAGATTCAGCATCATTTTATTATAGAATTTGA
>AF143688.1 RVA/Human-wt/ZAF/GR570/1987/G8PX
ATGTATGGTATTGAATATACCACAACTCTAATCTTCCAAATATTGCTGGTACTATTCAACTATATATTAAAATCAATAACCCGAATCATGGACAATATATTGTATAGATTCTTGCTATTTGTTGTAATTGTCACACCATTCGTAAATTCACAGAACTATGGCATCAATCTACCAATAACTGGATCTATGGATATGAACTATCAGAATGTATCAACTTTCAGAGCCTTTTTGACACTGACGCTGTGTCTATATTATCCAGCAGAAGCTGAGACAGAGATTGCAGATAGTTCGTGGAAAGACACATTGTCACAGTTATTTTTGACAAAAGGATGGCCAACTGGTTCAGTTTACCTTAAAAGTTACCGTGATATAGCCACTTTTTCAATAAACCCGCAACTATACTGTGATTATAACATAGTGTTAATGAAATATAACGCTAATTCAGAGTTGGATATGTCGGAATTGGCGGACCTGACACTTAATGAATGGTTATGCAATCCAATGGACATAACGTTGTATTACTATCAACAGACGGACGAAGCGAACAAATGGATTGCGATGGGAGATTCATGTAGTATTAAAGTATGTCCATTAAATACACAGACATTAGGGATTGGATGTCTTACTACTGACACTACGACTTTTGAAGAAGTTGCTACAGCTGAGAAATTGGCAATAACGGACGTTGTTGATGGAGTGAATTATAAAATTAATGTAACAACGACTACATGTACTATTAGAAACTGTAAGAAATTGGGACCAAGAGAAAACGTAGCAGTTATTCAAGTAGGTGGTTCAAATATATTAGATATTACAGCTGATCCGACGACAGCACCACAAACTGAGAGAATGATGAGAGTAAATTGGAAAAAATGGTGGCAAGTTTTTTATACTGTTGTTGACTATGTAAATCAAATAATTCAAGCAATGTCCAAAAGATCGCGGTCATTAGATTCAGCATCATTTTATTATAGAATTTGA
>OM303086.1 RVA/Human-wt/GRC/2887/2020/G8P14
----------------------------TAATCTTCTTGATATTGCTTGTATTATTGAATTACATACTAAAATCAATAACCAGAATTATGGACTATATACTTTATAGATTCTTGCTCTTTGTTGTAATCATTACACCATTCGTGAATTCACAAAATTATGGTATAAATCTACCAATTACTGGGTCTATGGATACGAACTATCAGAATACATCAAATCCAGAACCATTCTTGACATCAACACTATGTCTTTACTACCCGGCTGAGGCTGAAACAGAAATTTCTGATAGTTCATGGAAAGAAACATTGTCACAACTGTTCCTGACGAAAGGATGGCCAACTGGTTCTGTTTATCTTAAAAGCTACACAGACATCGCAACTTTTTCGATAAATCCACAGTTATATTGCGATTATAATATAGTGTTGATGAAGTACAATGCTAATTCAGAATTAGATATGTCGGAGTTGGCGGACTTGATACTTAATGAATGGTTATGTAATCCAATGGACATAACATTATATTACTATCAGCAAACAGATGAAGCAAATAAATGGATTTCGATGGGAGATTCGTGTACTATTAAGGTATGTCCATTGAATACACAGACACTAGGTATTGGATGCCTCACCACTGACACTACAACTTTCGAAGAAGTTGCAACAGCTGAGAAATTAGCAATAACAGATGTTGTTGATGGAGTAAATTACAAGATAAATGTCACAACTACCACATGCACCATCAGAAACTGCAAGAAACTAGGGCCTAGAGAGAATGTTGCAGTCATTCAAGTAGGTGGTTCGAACATTTTAGATATTACAGCTGATCCAACGACAGCGCCA------------------------------------------------------------------------------------------------------------------------------------------------
>OM891772.1 RVA/Human-wt/GRC/2885/2020/G8P14
-------------------------------------TGATATTGCTTGTATTATTGAATTACATACTAAAATCAATAACCAGAATTATGGACTATATACTTTATAGATTTTTGCTCTTTGTTGTAATCGTTACACCATTCGTGAATTCACAAAATTATGGTATAAATCTACCAATTACTGGGTCTATGGATACGAACTATCAGAATGCATCAAATCCAGAACCATTCTTGACATCAACGCTATGTCTTTACTACCCGGCTGAGGCTGAAACAGAAATTTCTGATAGTTCATGGAAAGAGACATTGTCACAACTGTTTCTGACGAAAGGATGGCCAACTGGTTCTGTTTATCTTAAAAGCTACACAGACATCGCAACTTTTTCGATAAATCCACAGTTATACTGTGATTATAATATAGTGTTGATGAAGTATAATGCTAATTCAGAATTAGATATGTCGGAGTTGGCGGACTTGATACTTAATGAATGGTTATGTAATCCAATGGACATAACATTGTATTACTATCAGCAAACAGATGAAGCAAATAAATGGATTTCGATGGGAGATTCGTGTACTATTAAGGTATGTCCATTGAATACACAGACACTAGGTATTGGATGCCTCACCACTGATACTACAACTTTCGAAGAAGTTGCGACAGCTGAGAAATTAGCAATAACAGATGTTGTTGATGGAGTAAATTACAAGATAAATGTCACAACTACCACATGCACCATTAGAAACTGCAAGAAACTAGGGCCTAGAGAGAATGTTGCAGTGATTCAAGTAGGTGGTTCGAACATTTTAGATATTACAG--------------------------------------------------------------------------------------------------------------------------------------------------------------------
>AF104102.1 RVA/Human-tc/EGY/EGY1850/XXXX/G8P14
ATGTATGGTATTGAATATACCACAACTCTAATCTTCTTGATATTGCTTGTATTATTGAATTATATACTAAAATCAATAACTAGAATTATGGACTACATACTCTACAGATTCTTACTCTTTATTGTAATTGTCACACCATTCGTAAATTCACAGAATTATGGTATAAATCTACCAATTACTGGATCTATGGATACGAACTATCAAAACACATCAACTCCAGAACCATTCTTGACATCAACGCTATGTCTTTATTATCCGGCAGAAGCTGAAACAGAAATTGCTGATAGTTCATGGAAGGACACATTATCACAATTGTTCCTGACAAAAGGATGGCCAACTGGTTCAGTTTATCTTAAAAGCTATACAGATATCGCAACTTTTTCAGTAAACCCTCAGCTATATTGTGATTATAATATAGTGTTAATGAAGTATAACGCTAATTCAGAGTTAGATATGTCGGAGTTAGCAGATTTGATACTTAATGAATGGCTATGCAATCCAATGGACATAACATTGTACTACTATCAACAAACAGATGAAGCAAACAAATGGATTTCAATGGGAGATTCATGTACTATTAAAGTATGTCCATTGAATACACAGACGTTAGGCATTGGATGTCTCACTACTGATACTACAACTTTCGAAGAAGTTGCAACAGCCGAGAAATTAGCAATAACAGACGTTGTTGATGGGGTGAATTATAAGATAAATGTCACAACTACCACATGCACTATCAGAAATTGTAAGAAACTAGGACCTAGAGAGAACGTCGCAGTCATTCAAGTGGGTGGTTCAAACATTTTGGATATTACAGCTGATCCAACGACAGCACCACAGACTGAGAGAATGATGAGAGTTAATTGGAAAAAATGGTGGCAAGTTTTCTACACTGTCGTTGATTATGTAAACCAGATAATTCAAGCAATGTCCAAAAGATCTAGATCATTAGATTCAGCGGCTTTTTATTATAGAATTTAA
>ON009341.1 RVA/Human-wt/GRC/057/2007/G8P14
------------------------------------------------GTATTATTGAATTATATACTAAAATCAATAACTAGAATTATGGACTACATACTCTACAGATTCTTACTCTTTATTGTAATTGTCACAACATTCGTAAATTCACAGAATTATGGTATAAATCTACCAATTACTGGATCTATGGATACGAACTATCAGAATATATCAACTCCAGAACCATTCTTGACATCAACGCTATGTCTTTATTACCCGGCAGAAGCTGAAACAGAAATTGCTGATAGTTCGTGGAAGGACACATTATCACAATTATTCCTAACAAAAGGATGGCCAACTGGTTCAGTTTATCTTAAAAGCTATACAGATATCGCAACTTTTTCGATAAACCCCCAGCTATACTGTGATTATAATATAGTGTTGATGAAGTATAACGCTAATTCAGAGTTAGATATGTCGGAGTTAGCAGATTTAATACTTAATGAATGGCTATGCAATCCAATGGACATAACATTGTACTACTATCAACAAACAGATGAAGCAAATAAATGGATTTCAATGGGAGACTCATGTACTATTAAAGTATGTCCATTGAATACACAAACGTTAGGCATTGGATGTCTCACTACTGATACTACAACTTTCGAAGAAGTTGCAACAGCTGAAAAACTAGCAATAACAGACGTTGTTGATGGAGTGAATTATAAGATAAATGTAACAACTACCACATGCACTATTAGAAATTGTAAGAAACTAGGACCAAGAGAGAACGTCGCAGTCATTCAAGTGGGTGGTTCAAACATCTTAGATATTACAGCTGATCCAACGACAGCACCACAGACTGAGAGAATGATGAGAGTTATTG--------------------------------------------------------------------------------------------------------------------
>OM912816.1 RVA/Human-wt/GRC/1100/2012/G8P14
----------------------------------------------------------ATTATATACTAAAATCAATAACTAGAATTATGGACTACATACTCTACAGATTCTTACTCTTTATTGTAATTGTTACACCATTCGTAAATTCACAGAATTATGGTATAAATCTACCAATTACTGGATCTATGGATACGAACTATCAGAACATATCAACTCCAGAACCATTCTTGACATCAACGCTATGCCTTTATTACCCGGCAGAAGCTGAAACAGAAATTGCTGATAGTTCGTGGAAGGACACATTATCACAATTGTTCCTAACAAAAGGATGGCCAACTGGTTCAGTTTATCTTAAAAGCTATACAGATATCGCAACTTTTTCGATAAACCCTCAGCTATACTGTGATTATAATATAGTGTTGATGAAGTATAACGCTAATTCAGAGTTAGATATGTCGGAGTTAGCAGATTTAATACTTAATGAATGGCTATGCAATCCAATGGACATAACATTGTACTACTATCAACAAACAGATGAAGCAAATAAATGGATTTCAATGGGAGACTCATGTACTATTAAAGTATGTCCATTGAATACACAAACGTTAGGCATTGGATGTCTCACTACTGATACTACAACTTTCGAAGAAGTTGCAACAGCTGAAAAACTAGCAATAACAGACGTTGTTGATGGAGTGAATTATAAGATAAATGTAACAACTACCACATGCACTATTAGAAATTGTAAGAAACTAGGACCAAGAGAGAACGTCGCAGTCATTCAAGTGGGTGGTTCAAACATCTTAGATATTACAGCTGATCCAACGACA------------------------------------------------------------------------------------------------------------------------------------------------------
>EF218669.1 RVA/Human-wt/CMR/6782/2000/G8P6
ATGTATGGTATTGAATATACCACAACTCTAACTTTCTTGATATTGCTTGTATTATTGAATTATATATTAAAAACAATAACTAGAGTAATGGACTACATATTGTATCGATTCTTGTTTTTTGTTGTTGTTATCGCACCATTTGTGAATTCACAGAATTTTGGTATTAATCTGCCAATCACTGGATCAATGGACACAAATTATCAAAATATGTCAGCTCAAGAACCATTTTTGACATCAACACTTTGTTTGTATTATCCAACAGAAGCTGAGACAGAAATAGCTGACAGTTCATGGAAAGAAACATTGTCACAACTGTTTCTAACAAAAGGATGGCCAACAGGTTCTGTTTATCTCAAAAGTTATGCGGATATTGCGACTTTCTCAATAAATCCTCAGTTATATTGTGATTATAATATTGTGTTGATGAAGTACAGTGCTAATTCAGAGCTAGATATGTCAGAATTAGCGGATCTGATACTTAACGAATGGTTATGTAACCCAATGGATAGAACGTTGTATTATTATCAGCAGACAGATGAGGCGAATAAATGGATTTCAATGGGAGATTCATGCACAATTAAAGTATGTCCCTTAAATACGCAGACCCTGGGAATTGGATGTCTTACAACCGATACGACCACTTTCGAGGAAGTTGCAACAGCTGAAAAATTGGCTATAACTGACGTCGTAGATGGAGTAAACTATAAGATAAATGTTACTACTACTACATGTACAATTAGGAACTGTAAGAAACTAGGGCCTAGAGAGAACGTCGCAGTCATTCAGGTAGGTGGTTCAAACATATTAGATATAACGGCAGATCCAACGACAGCGCCACAAACAGAGAGAATGATGAGAGTGAATTGGAAAATGGG----------------------------------------------------------------------------------------------------------
>EF218678.1 RVA/Human-wt/CIV/6736/2004/G8P8
ATGTATGGTATTGAATATACCACAACTCTAACTTTCTTGATATTGCTTGTATTATTGAATTATATATTAAAATCAATAACTAGAGTAATGGACTACATATTGTATCGATTCTTGTTTTTTGTTGTTGTTATCGCACCATTTGTGAATTCACAGAATTATGGTATTAATCTGCCAATCACTGGATCAATGGACACAAATTATCAAAATGTGTCAGCTCAAGAACCATTTTTGACATCAACACTCTGCTTGTATTATCCAACAGAAGCTGAGACAGAAATAGCTGACAGTTCATGGAAAGAAACATTGTCACAACTGTTCCTAACAAAAGGATGGCCAACAGGTTCTGTTTATCTCAAAAGTTATGCGGATATTGCGACTTTCTCAATAAATCCTCAGTTATATTGTGATTATAATATTGTGTTGATGAAGTACAGTGCTAATTCAGAGCTAGATATGTCAGAATTAGCGGATCTGATACTTAACGAATGGTTATGTAACCCAATGGATATAACGTTGTATTATTATCAGCAGACAGATGAGGCGAATAAATGGATTTCAATGGGAGATTCATGCACAATTAAAGTATGTCCATTAAATACGCAGACACTGGGAATTGGATGTCTTACAACCGATACGACCACTTTCGAGGAAGTTGCAACAGCTGAAAAATTGGCTATAACTGACGTCGTAGATGGAGTAAACTATAAGATAAATGTTACTACTACTACATGTACAATTAGGAACTGTAAGAAACTAGGGCCTAGAGAGAACGTCGCAGTCATTCAGGTAGGTGGTTCAAACATATTAGATATAACGGCAGATCCAACGACAGCGCCACAAACAGAGAGAATGATGAGAGTGAATTGGAAAA--TGGTG-------------------------------------------------------------------------------------------------------
>EF218675.1 RVA/Human-wt/ETH/6810/2004/G8P8
ATGTATGGTATTGAATATACCACAACTCTAACTTTCTTGATATTGCTTGTATTATTGAATTATATATTAAAATCAATAACTAGAGTAATGGACTACATATTGTATCGATTCTTGTTTTTTGTTGTTGTTATCGCACCATTTGTGAATTCACAGAATTATGGTATTAATCTGCCAATCACTGGATCAATGGACACAAATTATCAAAATGTGTCAGCTCAAGAACCATTTTTGACATCAACACTCTGCTTGTATTATCCAACAGAAGCTGAGACAGAAATAGCTGACAGTTCATGGAAAGAAACATTGTCACAACTGTTCCTAACAAAAGGATGGCCAACAGGTTCTGTTTATCTCAAAAGTTATGCGGATATTGCGACTTTCTCAATAAATCCTCAGTTATATTGTGATTATAATATTGTGTTGATGAAGTACAGTGCTAATTCAGAGCTAGATATGTCAGAATTAGCGGATCTGATACTTAACGAATGGTTATGTAACCCAATGGATATAACGTTGTATTATTATCAGCAGACAGATGAGGCGAATAAATGGATTTCAATGGGAGATTCATGCACAATTAAAGTATGTCCATTAAATACGCAGACACTGGGAATTGGATGTCTTACAACCGATACGACCACTTTCGAGGAAGTTGCAACAGCTGAAAAATTGGCTATAACTGACGTCGTAGATGGAGTAAACTATAAGATAAATGTTACTACTACTACATGTACAATTAGGAACTGTAAGAAACTAGGGCCTAGAGAGAACGTCGCAGTCATTCAGGTAGGTGGTTCAAACATATTAGATATAACGGCAGATCCAACGACAGCGCCACAAACAGAGAGAATGATGAGAGTGAATTGGAAAAAATGGTGG------------------------------------------------------------------------------------------------------
>EF218672.1 RVA/Human-wt/CMR/6787/2000/G8P8
ATGTATGGTATTGAATATACCACAACTCTAACTTTCTTGATATTGCTTGTATTATTGAATTATATATTAAAATCAATAACTAGAGTAATGGACTACATATTGTATCGATTCTTGTTTTTTGTTGTTGTTATCGCACCATTTGTGAATTCACAGAATTATGGTATTAATCTGCCAATCACTGGATCAATGGACACAAATTATCAAAATGTGTCAGCTCAAGAACCATTTTTGACATCAACACTCTGCTTGTATTATCCAACAGAAGCTGAGACAGAAATAGCTGACAGTTCATGGAAAGAAACATTGTCACAACTGTTCCTAACAAAAGGATGGCCAACAGGTTCTGTTTATCTCAAAAGTTATGCGGATATTGCGACTTTCTCAATAAATCCTCAGTTATATTGTGATTATAATATTGTGTTGATGAAGTACAGTGCTAATTCAGAGCTAGATATGTCAGAATTAGCGGATCTGATACTTAACGAATGGTTATGTAACCCAATGGATATAACGTTGTATTATTATCAGCAGACAGATGAGGCGAATAAATGGATTTCAATGGGAGATTCATGCACAATTAAAGTATGTCCATTAAATACGCAGACACTGGGAATTGGATGTCTTACAACCGATACGACCACTTTTGAGGAAGTTGCAACAGCTGAAAAATTGGCTATAACTGACGTCGTAGATGGAGTAAACTATAAGATAAATGTTACTACTACTACATGTACAATTAGGAACTGTAAGAAACTAGGGCCTAGAGAGAACTTAGCAGTCATTCAGGTAGGTGGTTCAAACATATTAGATATAACGGCAGATCCAACGACAGCGCCACAAACAGAGAGAAAGATGAGAGTGAATTGGAAAAAATGGG--------------------------------------------------------------------------------------------------------
>EF218674.1 RVA/Human-wt/CMR/6809/2000/G8P6
ATGTATGGTATTGAATATACCACAACTCTAACTTTCTTGATATTGCTTGTATTATTGAATTATATATTAAAATCAATAACTAGAGTAATGGACTACATATTGTATCGATTCTTGTTTTTTGTTGTTGTTATCGCACCATTTGTGAATTCACAGAATTATGGTATTAATCTGCCAATCACTGGATCAATGGACACAAATTATCAAAATGTGTCAGCTCAAGAACCATTTTTGACATCAACACTCTGCTTGTATTATCCAACAGAAGCTGAGACAGAAATAGCTGACAGTTCATGGAAAGAAACATTGTCACAACTGTTCCTAACAAAAGGATGGCCAACAGGTTCTGTTTATCTCAAAAGTTATGCGGATATTGCGACTTTCTCAATAAATCCTCAGTTATATTGTGATTATAATATTGTGTTGATGAAGTACAGTGCTAATTCAGAGCTAGATATGTCAGAATTAGCGGATTTTAATTTTAACGAATGGTTATGTAACCCAATGGATATAACGTTGTATTATTATCAGCAGACAGATGAGGCGAATAAATGGATTTCAATGGGAGATTCATGCACAATTAAAGTATGTCCCTTAAATACGCAGACATTGGGAATTGGATGTCTTACAACCGATACCACCACTTTTGAGGAAGTTGCAACAGCGGAAAAATTGGCTATAACTGACGTCGTAGATGGAGTAAACTATAAGATAAATGTTACTACTACTACATGTACAATTAGGAACTGTAAGAAACTAGGGCCTAGAGAGAACGTCGCAGTCATTCAGGTAGGTGGTTCAAACATATTAGATATAACGGCAGATCCAACGACAGCGCCACAAACAGAGCGAATGATGAGAGTGAATTGGAAAAAAGGG---------------------------------------------------------------------------------------------------------
>DQ995179.1 RVA/Human-wt/SVN/SI-885/2006/G8P8
ATGTATGGTATTGAATATACCACAACTCTAACTTTCTTGATATTGCTTGTATTATTGAATTATATATTAAAATCAATAACTAGAGTAATGGACTACATATTGTATCGATTCTTGTTTTTTGTTGTTGTTATCGCACCATTTGTGAATTCACAGAATTATGGTATTAATCTGCCAATCACTGGATCAATGGACACAAATTATCAAAATGTGTCAGCTCAAGAACCATTTTTGACATCAACACTCTGCTTGTATTATCCAACAGAAGCTGAGACAGAAATAGCTGACAGTTCATGGAAAGAAACATTGTCACAACTGTTCCTAACAAAAGGATGGCCAACAGGTTCTGTTTATCTCAAAAGTTATGCGGATATTGCGACTTTCTCAATAAATCCTCAGTTATATTGTGATTATAATATTGTGTTGATGAAGTACAGTGCTAATTCAGAGCTAGATATGTCAGAATTAGCGGATCTGATACTTAACGAATGGTTATGTAACCCAATGGATATAACGTTGTATTATTATCAGCAGACAGATGAGGCGAATAAATGGATTTCAATGGGAGATTCATGCACAATTAAAGTATGTCCATTAAATACGCAGACACTGGGAATTGGATGTCTTACAACCGATACGACCACTTTCGAGGAAGTTGCAACAGCTGAAAAATTGGCTATAACTGACGTCGTAGATGGAGTAAACTATAAGATAAATGTTACTACTACTACATGTACAATTAGGAACTGTAAGAAACTAGGGCCTAGAGAGAACGTCGCAGTCATTCAGGTAGGTGGTTCAAACATATTAGATATAACGGCAGATCCAACGACAGCGCCACAAACAGAGAGAATGATGAGAGTGAATTGGAAAAAATGGTGGCAAGTTTTTTACACTGTCGTTGATTATGTGAATCAAATAATTCAAGCAATGTCCAAAAGGTCAAGATCACTAGATTCAGCG---------------------
>JQ988904.1 RVA/Human-wt/HRV/CR2006/2006/G8P8
ATGTATGGTATTGAATATACCACAACTCTAATCTTCCTGATTTGCCTGGTATTATTGAATTATATATTAAAATCAATAACTAGAGTAATGGACTACATATTGTATCGATTCTTGTTTTTTGTTGTTGTTATCGCACCATTTGTGAATTCACAGAATTATGGTATTAATCTGCCAATCACTGGATCAATGGACACAAATTATCAAAATGTGTCAGCTCAAGAACCATTTTTGACATCAACACTCTGCTTGTATTATCCAACAGAAGCTGAGACAGAAATAGCTGACAGTTCATGGAAAGAAACATTGTCACAACTGTTCCTAACAAAAGGATGGCCAACAGGTTCTGTTTATCTCAAAAGTTATGCGGATATTGCGACTTTCTCAATAAATCCTCAGTTATATTGTGATTATAATATTGTGTTGATGAAGTACAGTGCTAATTCAGAGCTAGATATGTCAGAATTAGCGGATCTGATACTTAACGAATGGTTATGTAACCCAATGGATATAACGTTGTATTATTATCAGCAGACAGATGAGGCGAATAAATGGATTTCAATGGGAGATTCATGCACAATTAAAGTATGTCCATTAAATACGCAGACACTGGGAATTGGATGTCTTACAACCGATACGACCACTTTCGAGGAAGTTGCAACAGCTGAAAAATTGGCTATAACTGACGTCGTAGATGGAGTAAACTATAAGATAAATGTTACTACTACTACATGTACAATTAGGAACTGTAAGAAACTAGGGCCTAGAGAGAACGTCGCAGTCATTCAGGTAGGTGGTTCAAACATATTAGATATAACGGCAGATCCAACGACAGCGCCACAAACAGAGAGAATGATGAGAGTGAATTGGAAGAAATGGTGGCAAGTTTTCTATACTGTTGTTGATTATGTAAACCAGATAATTCAAGCAATGTCCAAAAGATCTAGATCGTTAGATTCAGCGGCTTTTTATTATAGAGTTTGA
>MT633155.1 RVA/Human-wt/BRA/TO-173/2010/G8P4
ATGTATGGTATTGAATATACCACAACTCTAACTTTTTTGATATTGCTTGTATTATTGAATTATATATTAAAATCAATAACTAGAGTAATGGACTACATATTGTATCGATTCTTGCTTTTTGTTGTTGTTATCGCACCATTTGTGAATTCACAGAATTATGGTATTAATCTGCCAATCACTGGATCAATGGACACAAATTATCAAAATGTGTCAGCTCAAGAACCATTTTTGACATCAACACTCTGCTTGTATTATCCAACAGAAGCTGAGACGGAAATAGCTGACAGTTCATGGAAAGAAACATTGTCACAACTGTTCCTAACAAAAGGATGGCCAACAGGTTCTGTTTATCTCAAAAGTTATGCGGATATTGCGACTTTCTCAATAAATCCTCAGTTGTATTGTGATTATAATATTGTGTTGATGAAGTACAGTGCTAATTCAGAACTAGACATGTCAGAATTAGCGGATCTGATACTTAACGAATGGTTATGTAACCCAATGGATATAACGTTGTATTATTATCAACAGACAGATGAGGCGAATAAATGGATTTCAATGGGAGATTCATGCACAATTAAAGTATGTCCATTAAATACGCAGACACTGGGAATTGGATGTCTTACAACCGATACGACCACTTTCGAGGAAGTTGCAACAGCTGAAAAATTGGCTATAACTGACGTCGTAGATGGAGTAAACTATAAGATAAATGTTACTACTACTACATGTACAATTAGAAACTGTAAGAAACTAGGGCCTAGAGAGAACGTCGCAGTCATTCAGGTAGGTGGTTCAAACATATTAGATATAACGGCAGATCCTACGACAGCGCCACAAACAGAGAGAATGATGAGAGTGAATTGGAAAAAATGGTGGCAAGTTTTCTATACTGTTGTTGATTATGTGAATCAAATAATTCAAGCAATGTCCAAAAGATCTAGATCGTTAGATTCAGCGGCTTTTTATTATAGAG-----
>MT633154.1 RVA/Human-wt/BRA/TO-073/2010/G8P4
ATGTATGGTATTGAATATACCACAACTCTAACTTTTTTGATATTGCTTGTATTGTTGAATTATATATTAAAATCAATAACTAGAGTAATGGACTACATATTGTATCGATTCTTGCTTTTTGTTGTTGTTATCGCACCATTTGTGAATTCACAGAATTATGGTATTAATCTGCCAATCACTGGATCAATGGACACAAATTATCAAAATGTGTCAGCTCAAGAACCATTTTTGACATCAACACTCTGCTTGTATTATCCAACAGAAGCTGAGACGGAAATAGCTGACAGTTCATGGAAAGAAACATTGTCACAACTGTTCCTAACAAAAGGATGGCCAACAGGTTCTGTTTATCTCAAAAGTTATGCGGATATTGCGACTTTCTCAATAAATCCTCAATTGTATTGTGATTATAATATTGTGTTGATGAAGTACAGTGCTAATTCAGAACTAGACATGTCAGAATTAGCGGATCTGATACTTAACGAATGGTTATGTAACCCAATGGATATAACGTTGTATTATTATCAACAGACAGATGAGGCGAATAAATGGATTTCAATGGGAGATTCATGCACAATTAAAGTATGTCCATTAAATACGCAGACACTGGGAATTGGATGTCTTACAACCGATACGACCACTTTCGAGGAAGTTGCAACAGCTGAAAAATTGGCTATAACTGACGTCGTAGATGGAGTAAACTATAAGATAAATGTTACTACTACTACATGTACAATTAGGAACTGTAAGAAACTAGGGCCTAGAGAAAACGTCGCAGTTATTCAGGTAGGTGGTTCAAACATATTAGATATAACGGCAGATCCAACGACAGCGCCACAAACAGAGAGAATGATGAGAGTGAATTGGAAAAAATGGTGGCAAGTTTTCTATACTGTTGTTGATTATGTGAATCAAATAATTCAAGCAATGTCCAAAAGATCTAGATCGTTAGATTCAGCGGCTTTTTATTATAGAG-----
>MT232606.1 RVA/Human-wt/USA/2009727137/2009/G8P4
ATGTATGGTATTGAATATACCACAACTCTAACTTTTTTGATATTGCTTGTATTGTTGAATTATATATTAAAATCAATAACTAGAGTAATGGACTACATATTGTATCGATTCTTGCTTTTTGTTGTTGTTATCGCACCATTTGTGAATTCACAGAATTATGGTATTAATCTGCCAATCACTGGATCAATGGACACAAATTATCAAAATGTGTCAGCTCAAGAACCATTTTTGACATCAACACTCTGCTTGTATTATCCAACAGAAGCTGAGACGGAAATAGCTGACAGTTCATGGAAAGAAACATTGTCACAACTGTTCCTAACAAAAGGATGGCCAACAGGTTCTGTTTATCTCAAAAGTTATGCGGATATTGCGACTTTCTCAATAAATCCTCAGTTGTATTGTGATTATAATATTGTGTTGATGAAGTACAGTGCTAATTCAGAGCTAGACATGTCAGAATTAGCGGATCTGATACTTAACGAATGGTTATGTAACCCAATGGATATAACGTTGTATTATTATCAGCAGACAGATGAGGCGAATAAATGGATTTCAATGGGAGATTCATGCACAATTAAAGTATGTCCATTAAATACGCAGACACTGGGAATTGGATGTCTTACAACCGATACGACCACTTTCGAGGAAGTTGCAACAGCTGAAAAATTGGCTATAACTGACGTCGTAGATGGAGTAAACTATAAGATAAATGTTACTACTACTACATGTACAATTAGGAACTGTAAGAAACTAGGGCCTAGAGAAAACGTCGCAGTTATTCAGGTAGGTGGTTCAGACATATTAGATATAACGGCAGATCCAACGACAGCACCACAAACAGAGAGAATGATGAGAGTGAATTGGAAAAAATGGTGGCAAGTTTTCTACACTGTCGTTGATTATGTGAATCAAATAATTCAAGCAATGTCCAAAAGGTCAAGATCACTAGATTCAGCGTCATTTTATTACAGAGTTTAG
>GQ414545.1 RVA/Human-wt/DEU/GER1H/2009/G8P4
ATGTATGGTATTGAATATACCACAACTCTAACTTTTTTGATATTGCTTGTATTGTTGAATTATATATTAAAATCAATAACTAGAGTAATGGACTACATATTGTATCGATTCTTGCTTTTTGTTGTTGTTATCGCACCATTTGTGAATTCACAGAATTATGGTATTAATCTGCCAATCACTGGATCAATGGACACAAATTATCAAAATGTGTCAGTTCAAGAACCATTTTTGACATCAACACTCTGCTTGTATTATCCAACAGAAGCTGAGACGGAAATAGCTGACAGTTCATGGAAAGAAACATTGTCACAACTGTTCCTAACAAAAGGATGGCCAACAGGTTCTGTTTATCTCAAAAGTTATGCGGATATTGCGACTTTCTCAATAAATCCTCAGTTGTATTGTGATTATAATATTGTGTTGATGAAGTACAGTGCTAATTCAGAGCTAGACATGTCAGAATTAGCGGATCTGATACTTAACGAATGGTTATGTAACCCAATGGATATAACGTTGTATTATTATCAGCAGACAGATGAGGCGAATAAATGGATTTCAATGGGAGATTCATGCACAATTAAAGTATGTCCATTAAATACGCAGACACTGGGAATTGGATGTCTTACAACCGATACGACCACTTTCGAGGAAGTTGCAACAGCTGAAAAATTGGCTATAACTGACGTCGTAGATGGAGTAAACTATAAGATAAATGTTACTACTACTACATGTACAATTAGGAACTGTAAGAAACTAGGGCCTAGAGAAAACGTCGCAGTTATTCAGGTAGGTGGTTCAAACATATTAGATATAACGGCAGATCCAACGACAGCGCCACAAACAGAGAGAATGATGAGAGTGAATTGGAAAAAATGGTGGCAAGTTTTCTACACTGTCGTTGATTATGTGAATCAAATAATTCAAGCAATGTCCAAAAGGTCAAGATCACTAGATTCAGCGTCATTTTATTACAGAGTTTAG
>KC870004.1 RVA/Human-wt/ITA/SS56/2011/G8P4
ATGTATGGTATTGAATATACCACAACTCTAACTTTTTTGATATTGCTTGTATTGTTGAATTATATATTAAAATCAATAACTAGAGTAATGGACTACATATTGTATCGATTCTTGCTTTTTGTTGCTGTTATCGCACCATTTGTGAATTCACAGAATTATGGTATTAATCTGCCAATCACTGGATCAATGGACACAAATTATCAAAATGTGTCAGCTCAAGAACCATTTTTGACATCAACACTCTGCTTGTATTATCCAACAGAAGCTGAGACGGAAATAGCTGACAGTTCATGGAAAGAAACATTGTCACAACTGTTCCTAACAAAAGGATGGCCAACAGGTTCTGTTTATCTCAAAAGTTATGCGGATATTGCGACTTTCTCAATAAATCCTCAGTTGTATTGTGATTATAATATTGTGTTGATGAAGTACAGTGCTAATTCAGAGCTAGACATGTCAGAATTAGCGGATCTGATACTTAACGAATGGTTATGTAACCCAATGGATATAACGTTGTATTATTATCAGCAGACAGATGAGGCGAATAAATGGATTTCAATGGGAGATTCATGCACAATTAAAGTATGTCCATTAAATACGCAGACACTGGGAATTGGATGTCTTACAACCGATACGACCACTTTCGAGGAAGTTGCAACAGCTGAAAAATTGGCTATAACTGACGTCGTAGATGGAGTAAACTATAAGATAAATGTTACTACTACTACATGTACAATTAGGAACTGTAAGAAACTAGGGCCTAGAGAAAACGTCGCAGTTATTCAGGTAGGTGGTTCAAACATATTAGATATAACGGCAGATCCAACGACAGCGCCACAAACAGAGAGAATGATGAGAGTGAATTGGAAAAAATGGTGGCAAGTTTTCTACACTGTCGTTGATTATGTGAATCAAATAATTCAAGCAATGTCCAAAAGGTCAAGATCACTAGATTCAGCGTCA------------------
>KX212865.1 RVA/Cow-wt/TUR/Amasya-1/2015/G8P5
ATGTATGGTATTGAATATACCACAACTCTAACTTTCTTGATATTGCTTGTATTATTGAATTATATATTAAAATCAATAACTAGAGTAATGGACTACATATTGTATCGATTCTTGCTTTTTGTTGTTGTTATCGCACCATTTGTGAATTCACAGAATTATGGTATTAATCTGCCAATCACTGGATCAATGGACACAAATTATCAAAATGTATCAGCTCAAGAACCATTTTTGACATCAACACTCTGCTTGTATTATCCAACAGAAGCTGAGACAGAAATAGCTGACAGTTCATGGAAAGAAACATTGTCACAACTGTTCCTAACAAAAGGATGGCCAACAGGTTCTGTTTACCTCAAAAGCTATGCGGATATTGCGACTTTCTCAATAAATCCTCAGTTGTATTGTGACTATAACATTGTGTTGATGAAGTACAGTGCTAATTCAGAGCTAGATATGTCAGAATTAGCGGATTTGATACTTAACGAATGGTTATGTAATCCAATGGATATAACGTTGTATTATTATCAGCAGACAGATGAGGCGAATAAATGGATTTCAATGGGAGATTCATGCACAATTAAAGTATGTCCATTAAATACACAGACACTGGGAATTGGATGTCTTACAACCGATACGACCACTTTCGAGGAAGTTGCAACAGCTGAAAAATTGGCTATAACTGACGTCGTAGATGGAGTAAACTATAAGATAAATGTTACTACTACTACATGTACAATTAGGAACTGTAAGAAACTAGGGCCTAGAGAGAACGTCGCAGTTATTCAGGTAGGTGGTTCAAACATATTAGATATAACGGCAGATCCAACGACAGCGCCACAAACAGAGAGAATGATGAGAGTGAATTGGAAAAAATGGTGGCAAGTTTTTTACACTGTCGTTGATTATGTGAATCAAATAATTCAAGCAATGTCCAAAAGGTCAAGATCACTAAATTCAGCGTCATTTTATTACAGAGTTTAG
>KC257096.1 RVA/Camel-wt/SDN/MRC-DPRU447/2002/G8P11
ATGTATGGTATTGAATATACCACAACTCTAACTTTTTTGATATTGCTTGTATTATTGAATTATATATTAAAATCGATAACTAGAACAATGGACTACATATTATATCGATTTTTGCTTTTTGTTGTTGTTATCGCACCATTCGTGAACTCACAGAATTATGGTATTAATCTGCCAATTACTGGATCAATGGATACAAATTATCAGAATACAACAACCCAAGAACCATTTTTGACATCAACACTCTGTTTGTATTATCCAACAGAAGCTGAGACAGAGATAGCTGACAATTCATGGAAAGAAACATTGTCACAACTATTCCTAACAAAAGGATGGCCAACTGGTTCAGTCTATCTCAAAAGTTATACGGATATTGCGACTTTCTCAATAAATCCTCAGTTATACTGTGACTACAATATTGTATTGATGAAGTATAGTGCTAATTCAGAGCTAGATATGTCAGAATTAGCGGATCTGATACTTAACGAATGGTTATGTAATCCAATGGATATAACATTGTATTATTATCAACAGACAGATGAGGCGAATAAATGGATTTCAATGGGAGATTCATGCACAATTAAAGTATGTCCATTAAATACGCAGACACTGGGAATAGGATGTCTTACAACAGATACAACTACTTTCGAGGAAGTTGCAACAGCTGAAAAATTGGCTATAACCGACGTCGTAGATGGAGTGAATTATAAGATAAATGTTACTACTACTACATGCACGATCAGGAACTGCAAAAAACTAGGACCTAGAGAGAACGTCGCAGTCATTCAGGTAGGTGGTTCAAACGTATTAGATATAACGGCGGATCCAACAACAGCACCACAAACAGAGAGAATGATGAGAGTAAATTGGAAGAAATGGTGGCAAGTCTTTTATACCGTCGTTGATTACGTAAATCAAATAATCCAAGCAATGTCCAAGAGATCGCGATCACTAGATTCAGCA---------------------
>KU173977.1 RVA/Env-wt/CHN/LY363-5/2013/G8PX
ATGTATGGTATTGAATATACCACAACTCTAACTTTTTTGATATTGCTTGTATTATTGAACTATATATTAAAATCAATCACTAGAATCATGGACTATATATTGTACCGATTTTTGCTTTTTGTTGTTATTATCGCGCCTTTCGTGAATTCACAGAACTATGGTATTAATCTGCCAATTACTGGATCAATGGACACAAATTATCAAAACGTATCAACTCAAGAACCATTTTTGACGTCAACGCTTTGTTTGTATTATCCAACAGAAGCTGAAACAGAGATAGCTGACAGTTCATGGAAAGAGACACTATCACAATTGTTCTTAACAAAAGGATGGCCAACTGGTTCTGTTTACCTTAAAAGTTACACGGACATTGCAACTTTCTCAATAAATCCACAATTGTATTGTGATTATAATATTGTATTAATGAAGTATAATGCTAACTCAGAACTGGACATGTCAGAACTAGCAGATTTAATACTTAACGAATGGTTATGTAATCCAATGGATATAACATTATATTATTATCAACAGACAGATGAGGCAAATAAATGGATTTCAATGGGAGATTCATGCACAATTAAAGTATGTCCACTAAATACACAGACACTAGGAATAGGATGCCTTACAACTGATACAACTACTTTTGAGGAAGTTGCAACAGCTGAAAAATTAGCTATAACAGACGTCGTAGATGGGGTAAATTATAAAATAAATATTACTACTACTACGTGTACGATCAGAAACTGTAAAAAGCTAGGACCTAGAGAGAACGTCGCAGTCATTCAGGTAGGTGGTTCAAATATATTAGATATAACAGCAGATCCAACAACAGCACCACAAACAGAAAGGATGATGAGAGTAAATTGGAAAAAATGGTGGCAAGT-------------------------------------------------------------------------------------------------
>KU173973.1 RVA/Env-wt/CHN/LY362-1/2013/G8PX
ATGTATGGTATTGAATATACCACAACTCTAACTTTTTTGATATTGCTTGTATTATTGAATTATATATTGAAATCAATCACTAGAATCATGGACTATATATTGTACCGATTTTTGCTTTTTGTTGTTATTATCGCACCTTTCGTGAATTCACAGAACTATGGTATTAATCTGCCAATTACTGGATCAATGGACACAAATTATCAAAACGTATCAACTCAAGAACCATTTTTGACGTCAACACTTTGTTTGTATTATCCAACAGAAGCTGAAACAGAGATAGCTGACAGTTCATGGAAAGAAACACTATCACAATTGTTCTTAACAAAAGGATGGCCAACTGGTTCTGTTTACCTTAAAAGTTACACAGACATTGCGACTTTCTCAATAAATCCACAATTGTATTGTGATTATAATATTGTATTAATGAAGTATAATGCTAACTCAGAACTAGATATGTCAGAACTAGCGGATTTAATACTTAACGAATGGTTGTGTAATCCAATGGATATAACATTGTATTATTATCAACAGACAGATGAGGCAAATAAATGGATTTCAATGGGAGATTCATGCACAATTAAAGTATGTCCACTAAATACACAGACACTAGGAATAGGATGCCTTACAACTGATACAACTACCTTTGAGGAAGTTGCAACAGCTGAAAAATTAGCTATAACAGACGTTGTAGATGGGGTAAATTATAAAATAAATATTACTACTACTACGTGTACGATCAGAAACTGTAAAAAGCTAGGACCTAGAGAGAACGTCGCAGTCATTCAGATAGGTGGTTCAAATATATTAGACATAACAGCAGATCCAACAACAGCACCACAAACAGAAAGAATGATGAGAATAAATTGGAAAAAATGGTGGCAAGT-------------------------------------------------------------------------------------------------
>KU173975.1 RVA/Env-wt/CHN/LY362-9/2013/G8PX
ATGTATGGTATTGAATATACCACAACTCTAACTTTTTTGATATTGCTTGTATTATTGAATTATATATTGAAATCAATCACTAGAATCATGGACTATATATTGTACCGATTTTTGCTTTTGGTTGTTATTATCGCACCTTTCGTGAATTCACAGAACTATGGTATTAATCAGCCAATTACTGGATCAATGGACACAAATTATCAAAACGTATCAACTCAAGAACCATTTTTGACGTCAACACTTTGTTTGTATTATCCAACAGAAGCTGAAACAGAGATAGCTGACAGTTCATGGAAAGAAACACTATCACAATTGTTCTTAACAAAAGGATGGCCAACTGGTTCTGTTTACCTTAAAAGTTACACAGACATTGCGACTTTCTCAATAAATCCACAATTGTATTGTGATTATAATATTGTATTAATGAAGTATAATGCTAACTCAGAACTAGATATGTCAGAACTAGCGGATTTAATACTTAACGAATGGTTGTGTAATCCAATGGATATAACATTGTATTATTATCAACAGACAGATGAGGCAAATAAATGGATTTCAATGGGAGATTCATGCACAATTAAAGTATGTCCACTAAATACACAGACACTAGGAATAGGATGCCTTACAACTGATACAACTACCTTTGAGGAAGTTGCAGCAGCTGAAAAATTAGCTATAACAGACGTTGTAGATGGGGTAAATTATAAAATAAATATTACTACTACTACGTGTACGATCAGAAACTGTAAAAAGCTAGGACCTAGAGAGAACGTCGCAGTCATTCAGATAGGTGGTTCAAATATATTAGACATAACAGCAGATCCAGCAACAGCACCACAGACAGAAAGAATGATGAGAATAAATTGGAAAAAATGGTGGCAAGT-------------------------------------------------------------------------------------------------
>AF207060.1 RVA/Human-tc/AUS/BG8.01/1996-7/G8P14
ATGTATGGTATTGAATATACCACAACTCTAACTTTTCTGATATTGCTTGTATTATTGAATTATATATTAAAATCAATAACCAGAATGATGGACTACATACTCTACCGTTTTTTGCTTTTTATTGTGATTGTCACACCATTTGTAAATTCGCAGAACTACGGCATTAACTTACCAATAACTGGCTCAATGGATACAAATTATCAAAATGTGTCTAATTCGGAACCGTTTTTAACATCAACATTATGCTTGTATTATCCAGTAGAAGCAGAAACAGAGATAGCAGACAGCTCGTGGAAGGATACTTTATCACAGTTGTTTTTGACAAAAGGATGGCCAACTGGTTCTGTTTATCTTAAAAGCTATACAGATATTGCAACTTTTTCAATAAATCCGCAACTATATTGTGATTATAATATAGTTTTAATGAAATATAACGCTAATTCAGAGTTAGATATGTCAGAATTGGCCGACTTAATACTTAATGAGTGGCTTTGTAATCCAATGGACATAACATTGTACTACTATCAACAGACGGATGAAGCGAATAAGTGGATATCGATGGGAGACTCATGTACAATTAAGGTATGTCCATTGAATACACAGACGTTAGGAATTGGTTGTCTCACCACGGATACTACAACTTTCGAAGAAGTTGCAACAGCTGTCAAGTTGGCAATAACGGACGTTGTTGACGGAGTGAATTATAAAATAAACGTAACGACGACTACATGTACTATCAGAAATTGTAAGAAGTTGGGACCACGAGAGAATGTTGCAGTTATTCAAGTAGGTGGTTCAAATATATTAGATATTACAGCGGACCCGACGACAGCACCACAAACAGAAAGAATGATGAGAATAAATTGGAAAAAATGGTGGCAAGTTTTTTACACTGTTGTTGACTATGTGAACCAAATAATTCAAGCAATGTCCAAGAGATCGCGGTCACTGGACTCAGCATCATTTTATTATAGAATGTAG
>AF034852.1 RVA/Human-wt/AUS/DG8/XXXX/G8P14
ATGTATGGTATTGAATATACCACAACTCTAACTTTTATGATATTGCTTGTATTATTGAATTATGTATTAAAATCAATAACCAGAATAATGGACTACATACTCTATCGTTTTTTGCTTTTTATTGTGATTGTCACACCATTTGTAAATTCACAGAACTACGGCATTAACTTACCAATAACTGGCTCAATGGATACAAATTATCAAAATGTGTCTAATTCGGAACCATTTTTAACATCAACATTATGTTTGTATTATCCAGTAGAAGCAGAGACAGAGATAGCAGACAGCTCGTGGAAAGATACTTTATCACAGTTATTCTTGACAAAAGGATGGCCAACTGGTTCTGTTTATCTTAAAAGCTATACAGATATTACAACTTTTTCAATAAATCCGCAACTATATTGTGATTATAACATAGTTTTAATGAAATATAACGCTAATTCAGAGTTAGATATGTCAGAATTGGCTGATTTAATTTTTAATGAGTGGCTTTCTAATCCAATGGACATAACATTGTACTACTATCAACAGACGGATGAAGCGAATAAGTGGATATCGATGGGAGATTCATGTACAATTAAGGTATGTCCATTAAATACACAGACATTAGGAATTGGTTGTCTCACCACGGATACTACAACTTTTGAAGAAGTTGCAACAGCTGAAAAGTTGGCAATAACGGACGTTGTTGACGGAGTGAATTATAAAATAAACGTAACGACGACTACATGTACTATCAGAAACTGTAAGAAATTGGGACCACGAGAGAATGTTGCAGTTATTCAAGTAGGTGGTTCAAATATATTAGATATTACAGCGGACCCGACAACAGCACCACAAACAGAGAGAATGATGAGAATAAATTGGAAAAAATGGTGGCAAGTTTTTTACACTGTTGTTGACTATGTGAATCAAATAATTCAAGCTATGTCCAAGAGATCGCGGTCACTGGATTCAGCGTCATTTTATTATAGAATCTAG
>AF207061.1 RVA/Human-wt/AUS/MG8.01/1996-7/G8P14
ATGTATGGTATTGAATATACCACAACTCTAACTTTTCTGGTATTGCTTGTATTATTGAATTATATATTAAAATCAATAACCAGAATAATGGACTACATACTCTATCGTTTTTTGCTTTTTATTGTGATTGTCACACCATTTGTAAACTCGCAGAACTATGGCATTAACTTACCGATAACTGGATCAATGGATACAAATTATCAAAATGTGTCTAATTCGGAACCGTTTTTAACATCAACATTATGCTTGTATTATCCAGTAGAAGCAGAGACAGAGATAGCAGACAGCTCGTGGAAAGATACTTTATCGCAGTTATTCTTGACAAAAGGATGGCCAACTGGTTCTGTTTATTTTAAGAGCTATACAGATATTGCAACTTTTTCAATAAATCCTCAACTATATTGTGATTATAATATAGTATTAATGAAATATAACGCTAATTCAGAGTTAGATATGTCAGAATTAGCCGATTTAATACTTAATGAGTGGCTTTGCAATCCAATGGACATAACATTGTACTACTATCAACAAACGGATGAAGCAAATAAATGGATATCAATGGGAGATTCATGTACAATTAAGGTATGTCCATTGAATACACAGACATTAGGAATTGGTTGTCTCACCACGGATACTACAACTTTTGAAGAAGTTGCAACGGCTGAAAAGTTGGCGATAACAGACGTTGTTGATGGAGTGAATTATAAAGTAAACGTAACGACGACTACATGTACCATCAGAAACTGTAAGAAATTGGGCCCACGAGAGAATGTTGCAGTTATCCAAGTCGGTGGTTCAAATATATTAGATATTACGGCAGACCCGACGACAGCACCACAAACAGAAAGAATGATGAGAATAAATTGGAAGAAATGGTGGCAAGTNTTCTACACTGTTGTTGACTATGTAAATCAAATAATTCAAGCAATGTCCAAGAGATCGCGGTCACTGGATTCAGCGTCATTTTATTATAGAATCTAA
>L20883.1 RVA/Cow-xx/GBR/678/1986/G8P5
ATGTATGGTATTGAATATACCACAACTCTTACTTTTCTGATATTGCTTGTATTATTGAATTATATATTAAAATCAATAACCAGAATTATGGACTACATACTCTATCGTTTTCTGCTTTTCATTGTTATTGTTACACCATTTGTAAATTCACAGAACTATGGCATCAACTTACCAATAACAGGCTCAATGGATACAAATTATCAGAATGTGCCTAATCCGGAACCGTTTTTAACATCAACGCTATGCTTGTATTATCCAGTAGAAGCAGAGACAGAGATAGCAGACAGTTCATGGAAGGATACTTTATCGCAGTTGTTCTTGACAAAAGGGTGGCCAACTGGTTCTGTTTATCTCAAAAGCTACACAGATATTGCGACTTTTTCAATAAACCCGCAACTATATTGTGATTATAACATAGTGTTAATGAAATATAATGCTAATTCAGAGCTAGATATGTCAGAATTGGCCGATTTGATACTTAATGAGTGGCTTTGTAATCCAATGGACATAACATTGTACTACTATCAACAGACGGATGAAGCAAATAAGTGGATATCAATGGGAGATTCATGTACAATAAAGGTATGTCCATTGAATACACAGACGCTAGGAATTGGTTGTCTCACCACAGATACTACAACTTTTGAAGAAGTTGCAACAGCTGAAAAGTTGGCAATAACGGACGTTGTTGATGGAGTAAATTATAAAATAAACGTAACGGCGACTACATGTACAATTAGAAACTGTAAGAAATTGGGACCACGGGAAAATGTTGCAGTTATTCAAGTAGGTGGTTCAAATATAGTGGATATTCCGGCGGATCCGACAACAGCACCACAAACAGAAAGAATGATGAGGATAAATTGGAAGAAATGGTGGCAAGTTTTTTACACTGTTGTTGACTATGTAAATCAAATAATTCAAGCAATGTCCAAAAGATCGCGGTCATTAGATTCAGCATCATTTTACTATAGAATCTAA
>L20882.1 RVA/Human-wt/FIN/HAL_1166/1993/G8P12
ATGTATGGTATTGAATATACCACAACTCTAACTTTTCTGATATTGCTCGTATTATTAAATTATATATTAAAATCAATAACCAGAATTATGGACTACATACTCTATCGGTTTTTGCTTTTTGTTGTGATTGTTACACCATTTGTAAATTCGCAGAACTATGGCATCAACTTACCGATAACAGGCTCAATGGATACAAATTATCAAAATGTGTCTAATTCGGAACCGTTTTTAACATCAACGTTATGCTTGTATTATCCAGTAGAAGCGGAAACAGAAATAGCAGACAGTTCATGGAAGGATACTCTATCGCAGTTGTTCTTGACAAAAGGATGGCCAACTGGTTCTGTTTATCTTAAAAGCTACACAGATATTGCGACTTTCTCAATAAATCCGCAACTATATTGTGATTATAACATAGTGTTAATGAAGTATAACGCTAATTCAGAGCTAGATATGTCAGAATTGGCCGATTTGATACTTAACGAGTGGCTTTGCAATCCAATGGACATAACATTGTACTACTATCAACAGACAGGTGAAGCAAATAAGTGGATATCAATGGGAGATTCATGTACAATCAAAGTATGTCCATTGGATACACAGACATTAGGAATTGGTTGTCTCACTACAGATACCACAACTTTTGAAGAAGTAGCGACAGCTGAAAAGCTGGCAATAACGGACGTCGTTGATGGAGTGAATTATAAGATAAACGTAACGACGACTACATGCACTATTAGAAACTGTAAGAAATTGGGACCACGAGAGAACGTTGCAGTTATTCAAGTAGGTGGTTCAAATATATTGGATATTACGGCAGACCCGACAACAGCACCACAAACAGAAAGAATGATGAGAATAAATTGGAAAAAATGGTGGCAGGTTTTTTATACTGTTGTCGATTATGTAAATCAAATAATTCAAGCAATGTCTAAGAGATCGCGATCATTAGATTCAGCGTCATTTTATTATAGAATCTAA
>EF672560.1 RVA/Human-tc/IND/69M/1980/G8P10
ATGTATGGTATTGAATATACCACAACTCTAACTTTTCTAATATTGCTTGTATTATTGAATTACATATTAAAATCAATAACCAGAATCATGGACTACATACTCTATCACTTTTTGCTTTTTATTGTTATTGTCACACCATTTGTAAATTCGCAGAACTACGGCATTAATTTACCAATAACAGGATCAATGGATACAAATTATCAAAATGTGTCTAATCCGGAACCGTTTTTAACATCAACGCTATGCCTGTATTATCCAGTAGAAGCAGAGACAGAGATAGCAGATAGTTCGTGGAAGGATACTTTATCACAGTTGTTCTTGACAAAAGGATGGCCAACTGGTTCTGTTTATCTTAAAAGCTATACAGATATTGCGACTTTTTCAATAAACCCGCAACTATACTGTGATTATAACATAGTGTTAATGAAATATAACGCTAATTCAGAGTTAGATATGTCGGAATTGGCAGATTTGATACTTAATGAGTGGCTTTGTAATCCAATGGACATAGCATTGTACTACTATCAACAGACGGATGAGGCAAACAAGTGGATATCAATGGGAGACTCATGTACGATCAAGGTATGTCCATTGAATACACAGACATTAGGGATTGGTTGTCTTACCACGGATACTACAACTTTTGAAGAAGTTGCAACAGCTGAAAAGTTGGTAATAACGGACGTTGTTGATGGAGTGAATTATAAAATTAATGTAACAACGACTACATGTACTATTAGAAACTGTAAGAAATTAGGACCACGGGAGAATGTTGCAGTTATTCAAGTAGGTGGTTCAAATATATTGGATATTACGGCAGATCCAACAACAGCACCACAAACAGAAAGAATGATGAGAATAAATTGGAAGAAATGGTGGCAAGTTTTTTACACTGTTGTTGACTATGTAAATCAAATAATTCAAACAATGTCCAAAAGATCGCGGTCATTGGATTCAGCATCGTTTTATTATAGAATTTGA
>JN831225.1 RVA/Cow-wt/ZAF/1604/2007/G8P1
ATGTATGGTATTGAATATACCACAACTCTAACTTTTCTGATATTGCTTGTATTATTAAACTATATATTAAAATCAATAACCAGAATCATGGACTACATACTTTATCGTTTTTTGCTTTTTATTGTCATTATAGCGCCATTTGTAAATTCACAGAACTACGGCATTAATTTACCGATAACGGGGTCAATGGATACAAATTATCAAAATGTATCTAATCCAGAACCGTTTTTAACATCAACGCTATGCTTATATTACCCAGTGGAAGCAGAGACGGAGATAGCAGACAATTCGTGGAAGGATACTTTATCGCAGTTGTTCTTGACAAAAGGATGGCCAACTGGTTCCGTTTATCTTAAGAGCTACACAGATATTGCAACTTTTTCAATAAATCCGCAACTATATTGTGATTATAACATAGTGTTGATGAAATATAATGCCAATTCAGAACTGGATATGTCAGAATTAGCCGATTTGATACTTAATGAATGGCTTTGTAACCCAATGGACATAACATTGTACTACTATCAACAAACGGATGAAGCGAACAAATGGATATCAATGGGAGATTCATGTACGATTAAGGTATGTCCGCTGAATACACAGACATTAGGAATTGGTTGTCTTACCACGGATACTACGACTTTTGAAGAAGTTGCAACAGCTGAAAAATTGGCAATAACGGACGTTGTCGATGGAGTAAATTATAAGATAAATGTAACGACAACTACATGTACTATTAGAAATTGTAAGAAATTGGGACCACGAGAGAATGTTGCAGTTATACAAGTAGGTGGTTCAAATATATTAGATATTACGGCAGACCCAACAACAGCACCGCAAACAGAAAGAATGATGAGAATAAATTGGAAGAAATGGTGGCAAGTTTTTTACACAGTCGTTGACTACGTAAATCAAATAATTCAAGCAATGTCCAAGAGATCACGGTCATTGGATTCAGCATCATTTTATTATAGAATTTGA
>MH016182.1 RVA/Cow-wt/BRA/Y136/2017/G8P11
----------------ATACCACAACTTTAACTTTTCTGATATTGCTCGTACTATTGAACTATATATTGAAATCAATAACTAGAATTATGGACTACATACTTTATCGTTTTCTCCTTTTTGTCGTTATTATTGCACCATTCGTGAGTTCACAGAACTATGGCATTAATTTACCAATTACAGGATCAATGGATATGAATTATCAAAACGTGTCTAATCAAGAACCGTTTCTAACGTCAACATTATGTTTGTATTATCCAACAGAAGCGGAGACACAAATAGCGGATAGCTCATGGAAGGACACCTTATCACAGCTATTCTTAACAAAAGGATGGCCAACTGGTTCTGTCTATCTTAAGAGTTATACAGATATTGCAACTTTTTCAATAAACCCGCAGTTATATTGTGACTATAATATCGTATTAATGAAGTATGACGCTAATTCAGAATTGGATATGTCGGAACTAGCTGATTTGATTCTCAATGAATGGCTTTGCAATCCGATGGACGTAACATTATATTACTACCAGCAGACAGATGAGGCAAATAAATGGATATCAATGGGTGATTCATGTACGATTAAAGTATGTCCATTAAATGCACAGACACTAGGAATTGGATGTCTTACTACAGACACTACAACTTTTGAGGAAGTAGCAACAGCTGAAAAATTGGTAATAACAGATGTTGTAGATGGAGTGAATTATAAAGTAAACGTAACAACGGCTACATGTACCATTAGGAATTGTAAAAAGTTGGGACCGCGTGAAAATGTTGCAGTCATTCAAGTAGGTGGTTCAAACATTTTAGATATTACAGCAGATCCGACAACGGCACCGCAGACAGAAAGAATGATGAGGGTGAACTGGAAGAAATGGTGG------------------------------------------------------------------------------------------------------
>KJ803840.1 RVA/Human-wt/PRY/492SR/2004/G8P1
ATGTATGGTATTGAATATACCACAGCTCTAACTTTTCTGATATTGCTCATATTATTGAACTATATATTGAAATCAATAACTAGAATTATGGACTATATACTTTACCGTTTTCTCCTTTTTGTCGTTATTGTTGCACCATTCGCGAGTTCACAGAACTATGGCATTAATTTACCGATTACAGGGTCAATGGATATGAATTATCAAAACGTGTCTAATCAAGAACCGTTTCTAACGTCAACATTGTGTTTGTATTATCCAACAGAAGCAGAGACACAAATAGCGGATAGCTCATGGAAGGACACCTTATCACAGCTATTTTTAACAAAAGGATGGCCAACTGGTTCTGTTTATCTTAAGAGTTATACAGATATTGCAACTTTTTCAATAAACCCGCAATTATATTGTGACTATAATATTGTATTAATGAAGTATGACGCTAATTCAGAATTGGATATGTCAGAACTAGCTGATTTGATTCTTAATGAATGGCTTTGCAATCCAATGGACGTAACATTATATTACTACCAGCAGACAGATGAGGCAAATAAATGGATATCAATGGGTGATTCATGCACGATTAAGGTATGTCCATTAAATACACAGACACTAGGAATTGGATGCCTTACTACAGACACTACAACTTTTGAGGAAGTCGCAACAGCTGAAAAATTGGTAATAACAGATGTTGTAGATGGAGTGAATTATAAAGTGGACGTAACAACGGCCACATGTACTATTAGGAATTGTAAAAAATTGGGACCGCGTGAAAATGTTGCAGTCATTCAAGTGGGTGGTTCAAACATTTTAGATATTACAGCAGATCCGACGACGGCACCGCAAACAGAAAGAATGATGAGGGTGAACTGGAAGAAATGGTGGCAG---------------------------------------------------------------------------------------------------
>KT887536.1 RVA/Alpaca-wt/PER/1115/2010/G8P1
ATGTATGGTATTGAATATACCACAACTCTAACTTTTCTGATATTGCTTATATTATTGAACTATATATTAAAATCAATAACTAGAATTATGGACTACATACTCTATCGTTTTTTACTATTTGTTGTTATTGTCACACCATTTGTAAATTCACAGAACTATGGCATTAATTTACCGATAACAGGATCAATGGATATGAATTACCAGAATGTGTCTAATCAAGAACCATTTTTAACGTCAACACTATGTCTATATTATCCAACAGAAGCAGAGACACAAATAGCGGATAATTCATGGAAGGACACTTTATCACAACTGTTTTTAACAAAAGGGTGGCCAACTGGTTCTGTTTATTTTAAGAGTTACACAGATATTGCAAGTTTTTCTATAAATCCGCAATTATATTGTGATTATAATATTGTACTGATGAAGTATGACGCTAATTCAGAACTAGACATGTCGGAACTAGCTGATTTGATTCTTAATGAATGGCTCTGTAATCCAATGGACGTAACACTATATTACTATCAGCAGACAGACGAGGCAAATAAATGGATATCAATGGGTGATTCATGTACAATTAAAGTATGTCCATTAAATACACAGACATTAGGAATTGGATGTCTTACCACAGACACTACAACTTTTGAGGAAGTCGCAACAGCTGAAAAATTGGTAATAATAGATGTTGTAGATGGAGTGGATCATAAAGTTAATGTGACAACGGCCACGTGTACTATTAGGAATTGTAAAAAGTTGGGACCACGTGAGAATGTTGCAGTAATTCAAGTAGGTGGTTCGAATATCTTAGATATCACAGCAGATCCGACAACTGCACCACAGACAGAAAGAATGATGAGGGTAAATTGGAAAAAATGGTGGCAAGTATTTTACACTGTAGTTGACTACGTGAATCAAATAATTCAAGCAATGTCCAAAAGATCACGATCACTGGATTCAGCAGC-------------------
>U14999.1 RVA/Cow-tc/USA/Cody_I801/1969/G8P1
ATGTATGGTATTGAATATACCACAACTTTAACTTTTTTGATATTGCTTGTATTATTGAATTATATATTAAAATCGATAACTAGAATAATGGACTACATACTCTATCGCTTTTTGTTCTTCGTCGTAATTATTGCACCATTTGTAAATTCACAAAATTATGGTATTAATTTGCCAATAACTGGATCAATGGATACAAATTACCAAAACGTGTCTAATCCAGAACCATTTCTTACGTCAACACTATGTTTATATTACCCAGTGGAAGCAGAAACAGAAATAGCGGATGATTCGTGGAAAGACACATTATCACAATTATTCTTAACCAAAGGATGGCCAACTGGTTCCGTTTATCTTAAGAGTTACACAGATATTGCAACCTTTTCAATAAACCCACAACTGTACTGCGATTACAACATTGTACTGATGAAGTATAATGCTAACTCAGAATTAGATATGTCAGAACTAGCAGATCTAATACTTAATGAATGGCTTTGTAATCCAATGGACATAACGTTGTACTACTATCAGCAGACTGACGAAGCGAATAAATGGATTTCAATGGGTGATTCGTGTACAATTAAAGTATGTCCACTAAATACACAAACATTAGGAATTGGATGTCTTACTACAGATACTGCAACATTTGAAGAGGTTGCGACACGTGAAAAGTTGGCAATTACGGACGTTGTAGATGGAGTGAACTATAAAATAAATGTGACTACTACCACGTGTTCAATTAGGAATTGTAAAAAATTGGGACCACGAGAAAACGTTGCAGTCATTCAAGTGGGTGGTTCAAATATATTAGATATTACGGCGGATCCAACGACAGCACCACAGACAGAGAGAATGATGAGGATAAACTGGAAAAAATGGTGGCAAGTCTTTTATACTGTTGTTGACTACGTGAATCAAATAATTCAAGCAATGTCCAAAAGATCACGGTCGCTAAATTCAGCAGCATTTTACTATAGAATTTGA
>MW924303.1 RVA/Oyster-wt/ARG/Crassostea_gigas-BsAs/2015/G8P1
ATGTATGGTATTGAATATACCACAACTTTAACTTTTTTGATATTGCTTGTATTATTGAATTATATATTAAAATCGATAACTAGAATAATGGACTACATACTCTATCGCTTTTTGTTCTTCGTCGTAATTATTGCACCATTTGTAAATTCACAAAATTATGGTATTAATTTGCCAATAACTGGATCAATGGATACAAATTACCAAAACGTGTCTAATCCAGAACCATTTCTTACGTCAACACTATGTTTATATTACCCAGTGGAAGCAGAAACAGAAATAGCGGATGATTCGTGGAAAGACACATTATCACAATTATTCCTAACCAAAGGATGGCCAACTGGTTCCGTTTATCTTAAGAGTTACACAGATATTGCAACCTTTTCAATAAACCCACAACTGTACTGCGATTACAACATTGTACTGATGAAGTATAATGCTAACTCAGAATTAGATATGTCAGAACTAGCAGATCTAATACTTAATGAATGGCTTTGTAATCCAATGGACATAACGTTGTACTACTATCAGCAGACTGACGAAGCGAATAAATGGATTTCAATGGGTGATTCGTGTACAATTAAAGTATGTCCACTAAATACACAAACATTAGGAATTGGATGTCTTACTACAGATACTGCAACATTTGAAGAGGTTGCGACAGCTGAAAAGTTGGCAATTACGGACGTTGTAGATGGAGTGAACTATAAAATAAATGTGACTACTACCACGTGTACAATTAGGAATTGTAAAAAATTGGGACCACGAGAAAACGTTGCAGTCATTCAAGTGGGTGGTTCAAATATATTAGATATTACGGCGGATCCAACGACAGCACCACAGACAGAGAGAATGATGAGGATAAACTGGAAAAAATGGTGGCAAGTCTTTTATACTGTTGTTGACTACGTGAATCAAATAATTCAAGCAATGTCCAAAAGATCACGGTCGCTAAATTCAGCAGCATTTTACTATAGAATTTGA
>JX307592.1 RVA/Human-wt/IND/mcs65/2011/G8P4
ATGTATGGTATTGAATATACCACAACTCTAACTTTTTTGATATTGCTTGTATTGTTGAACTATATATTAAAATCAATAACCAGAGTTATGGACTATATACTCTATCGTTTTTTACTTTTTGTTGTTATTGTCACACCATTTGTAAATTCACAAAATTACGGCATTAATTTACCGATAACGGGATCAATGGATACGAACTATCAAAACGTGTCTAATCCTGAGCCGTTTCTAACATCAACACTATGCCTGTATTATCCAGTAGAAGCAGAGACAGAAATAGCAGATAGTTCATGGAAAGATACTTTGTCGCAATTATTTCTAACAAAAGGATGGCCAACTGGTTCTGTCTATCTTAAAAGTTATACAGATATTGCAACTTTTTCAATAAATCCGCAACTATACTGTGACTATAACATTGTACTAATGAAGTATAATGCTAATTCAGAATTAGATATGTCAGAGTTAGCTGACTTGATACTTAATGAGTGGCTTTGTAATCCAATGGACATAACATTGTACTACTATCAACAGACGGATGAAGCAAATAAGTGGATATCCATGGGAGATTCATGTACAATTAAGGTATGTCCATTGAATACGCAGACATTAGGAATAGGATGTCTTACCACAGACACTACAACTTTTGAAGAGGTTGCAACAGCTGAAAAATTGGCAATAACGGACGTTGTTGATGGAGTGAACTACAAGGTAAACGTCACTACTACAACATGTACTATTAGAAATTGTAAAAAGTTGGGGCCACGTGAGAATGTCGCAGTTATTCAAGTAGGTGGTTCAAATATCTTAGATATCATAGCTGATCCGACGACAGCACCACAAACTGAGAGAATGATGAGAATAAATTGGAAAAAGTGGTGGCAAGTCTTTTACACTGTCGTTGATTATGTAAATCAAATAATCCAAGCAATGTCCAAGAGATCACGATCACTAGATTCAGCAGCGTTTTACTACAGAATCTAA
>JX307593.1 RVA/Human-wt/IND/mcs72/2011/G8P4
ATGTATGGTATTGAATATACCACAACTCTAACTTTTTTGATATTGCTTGTATTGTTGAACTATATATTAAAATCAATAACCAGAGTTATGGACTATATACTCTATCGTTTTTTACTTTTTGTTGTTATTGTCACACCATTTGTAAATTCACAAAATTACGGCATTAATTTACCGATAACGGGATCAATGGATACGAACTATCAAAACGTGTCTAATCCTGAGCCGTTTCTAACATCAACACTATGCCTGTATTATCCAGTAGAAGCAGAGACAGAAATAGCAGATAGTTCATGGAAAGATACTTTGTCGCAATTATTTCTAACAAAAGGATGGCCAACTGGTTCTGTCTATCTTAAAAGTTATACAGATATTGCAACTTTTTCAATAAATCCGCAACTATACTGTGACTATAACATTGTACTAATGAAGTATAATGCTAATTCAGAATTAGATATGTCAGAGTTAGCTGACTTGATACTTAATGAGTGGCTTTGTAATCCAATGGACATAACGTTGTATTATTATCAACAGACGGACGAGGCGAATAAATGGATATCCATGGGAGATTCATGTACAATTAAGGTATGTCCATTGAATACGCAGACATTAGGAATAGGATGTCTTACCACAGACACTACAACTTTTGAAGAGGTTGCAACAGCTGAAAAATTGGCAATAACGGACGTTGTTGATGGAGTGAACTACAAGGTAAACGTCACTACTACAACATGTACTATTAGAAATTGTAAAAAGTTGGGGCCACGTGAGAATGTCGCAGTTATTCAAGTAGGTGGTTCAAATATCTTAGATATCATAGCTGATCCGACGACAGCACCACAAACTGAGAGAATGATGAGAATAAATTGGAAAAAGTGGTGGCAAGTCTTTTACACTGTCGTTGATTATGTAAATCAAATAATCCAAGCAATGTCCAAGAGATCACGATCACTAGATTCAGCAGCGTTTTACTACAGAATCTAA
>JX307591.1 RVA/Human-wt/IND/mcs63/2011/G8P4
ATGTATGGTATTGAATATACCACAACTCTAACTTTTTTGATATTGCTTGTATTGTTGAACTATATATTAAAATCAATAACCAGAGTTATGGACTATATACTCTATCGTTTTTTACTTTTTGTTGTTATTGTCACACCATTTGTAAATTCACAAAATTACGGCATTAATTTACCGATAACGGGATCAATGGATACGAACTATCAAAACGTGTCTAATCCTGAGCCGTTTCTAACATCAACACTATGCCTGTATTATCCAGTAGAAGCAGAGACAGAAATAGCAGATAGTTCATGGAAAGATACTTTGTCGCAATTATTTCTAACAAAAGGATGGCCAACTGGTTCTGTCTATCTTAAAAGTTATACAGATATTGCAACTTTTTCAATAAATCCTCAATTATATTGCGATTACAATATAGTTCTAATGAAGTATAATGCTAATTCAGAATTAGATATGTCAGAGTTAGCTGACTTGATACTTAATGAGTGGCTTTGTAATCCAATGGACATAACATTGTACTACTATCAACAGACGGATGAAGCAAATAAGTGGATATCCATGGGAGATTCATGTACAATTAAGGTATGTCCATTGAATACGCAGACATTAGGAATAGGATGTCTTACCACAGACACTACAACTTTTGAAGAGGTTGCAACAGCTGAAAAATTGGCAATAACGGACGTTGTTGATGGAGTGAACTACAAGGTAAACGTCACTACTACAACATGTACTATTAGAAATTGTAAAAAGTTGGGGCCACGTGAGAATGTCGCAGTTATTCAAGTAGGTGGTTCAAATATCTTAGATATCATAGCTGATCCGACGACAGCACCACAAACTGAGAGAATGATGAGAATAAATTGGAAAAAGTGGTGGCAAGTCTTTTACACTGTCGTTGATTATGTAAATCAAATAATCCAAGCAATGTCCAAGAGATCACGATCACTAGATTCAGCAGCGTTTTACTACAGAATCTAA
>JX307594.1 RVA/Human-wt/IND/mcs90/2011/G8P4
ATGTATGGTATTGAATATACCACAACTCTAACTTTTTTGATATTGCTTGTATTGTTGAACTATATATTAAAATCAATAACCAGAGTTATGGACTATATACTCTATCGTTTTTTACTTTTTGTTGTTATTGTCACACCATTTGTAAATTCACAAAATTACGGCATTAATTTACCGATAACGGGATCAATGGATACGAACTATCAAAACGTGTCTAATCCTGAGCCGTTTCTAACATCAACACTATGCCTGTATTATCCAGTAGAAGCAGAGACAGAAATAGCAGATAGTTCATGGAAAGATACTTTGTCGCAATTATTTCTAACAAAAGGATGGCCAACTGGTTCTGTCTATCTTAAAAGTTATACAGATATTGCAACTTTTTCAATAAATCCTCAATTATATTGCGATTACAATATAGTTCTAATGAAGTATAATGCTAATTCAGAATTAGATATGTCAGAGTTAGCTGACTTGATACTTAATGAGTGGCTTTGTAATCCAATGGACATAACATTGTACTACTATCAACAGACGGATGAAGCAAATAAGTGGATATCCATGGGAGATTCATGTACAATTAAGGTATGTCCATTGAATACGCAGACATTAGGAATAGGATGTCTTACCACAGACACTACAACTTTTGAAGAGGTTGCAACAGCTGAAAAATTGGCAATAACAGATGTTGTAGATGGAGTGAATTATAAAATAAATGTGACAACGACTACATGTACTATTAGAAATTGTAAAAAGTTGGGGCCACGTGAGAATGTCGCAGTTATTCAAGTAGGTGGTTCAAATATATTGGATATTACGGCAGATCCAACAACAGCACCACAGACAGAAAGGATGATGAGAATAAATTGGAAAAAGTGGTGGCAAGTCTTTTACACTGTCGTTGATTATGTAAATCAAATAATCCAAGCAATGTCCAAGAGATCACGATCACTAGATTCAGCAGCGTTTTACTACAGAATCTAA
>AB158431.1 RVA/Cow-tc/JPN/Sun9/2000/G8P14
ATGTATGGTATTGAATATACCACAACTCTAACTTTTTTGATATTGCTTGTATTGTTGAACTATATATTAAAATCAATAACCAGAATTATGGACTATATACTCTATCGTTTTTTGCTTTTTGTTGTTATTGTCACACCATTTGTAAATTCACAAAATTACGGCATTAATTTACCGATAACGGGATCAATGGATACGAACTATCAAAACGTGTCTAATTCTGAACCGTTTCTAGTATCAACACTATGCCTGTATTATCCAGTAGAAGCAGAAACAGAAATAGCAGATAGTTCATGGAAAGATACTTTATCGCAATTATTCCTAACAAAAGGATGGCCAACTGGTTCTGTCTATCTTAAAAGTTATACAGATATTGCGACTTTTTCAATAAATCCGCAATTATACTGTGACTATAACATTGTACTAATGAAGTATAATGCTAACTCAGAATTAGATATGTCAGAGTTAGCTGACTTGATACTTAATGAGTGGCTTTGTAATCCAATGGACATAACGTTGTATTATTATCAACAGACGGACGAAGCGAATAAATGGATATCTATGGGAGATTCATGTACAATTAAGGTATGTCCATTGAATACGCAGACATTAGGAATAGGATGTCTTACCACAGACACTACAACTTTTGAAGAAGTTGCAACAGCTGAAAAATTGGCAATAACAGATGTTGTAGATGGAGTGAATTATAAAGTAAATGTGACAACAACTACATGTACTATTAGGAATTGTAAAAAGTTGGGACCACGTGAGAATGTCGCAGTCATTCAAGTAGGCGGGTCAAATATTTTAGATATTACAGCGGATCCGACAACGGCACCACAGACAGAAAGGATGATGCGAGTAAACTGGAAAAAATGGTGGCAGGTTTTTTATACAGTGGTTGACTATGTGAATCAAATAATACAAGCAATGTCCAGAAGGTCTAGATCACTGAATTCAGCTGCATTTTACTATAGAGTGTAG
>U14998.1 RVA/Cow-tc/USA/C-8008/1993/G8PX
ATGTATGGTATTGAATATACCACAACTCTAACTTTTTTGATATTGCTTGTATTGTTGAACTATATATTAAAATCAATAACCAGAATTATGGATTATATACTCTATACGTTTTTGCTTTTTGTTGTTATTGTCACACCATTTGTAAATTCACAAAATTACGGCATTAATTTACCGATAACGGGATCAATGGATACGAACTATCAAAACGTGTCTAATACTGAGCCGTTTCTAACATCAACACTATGCTTGTATTATCCAGTAGAAGCAGAGACAGAAATAGCAGATAGTTCATGGAAGGATACTTTATCGCAATTATTCCTAACCAAAGGATGGCCAACTGGTTCTGTTCACTTAAAAGGTTACACAGATATTGCACCTTTTTCAATAAATCCGCAATTATACTGTGACTATAACATAGTGCTAATGAAGTATAATGCTAATTCAGAATTAGATATGTCAGAATTAGCTGACTTGATACTTAATGAGTGGCTTTGTAATCCAATGGACATAACGTTGTATTATTATCAACAGACGAACGAGGCGAATAAATGGATATCTATGGGAGATTCATGTACAATTAAAGTATGTCCATTGAATACGCAGACATTAGGAATAGGATGTCTTACCACAGACACTACACTTTTTGAAGAGGTTGCAACAGCTGAGAAATTGGCAATAACAGATGTTGTAGATGGAGTGAATTATAAAATAAATGTGACAACAGCATACTGTACCATTAGAAATTGTAAAAAAGTGGGGCCACGTGAGAATGTCGCAGCTATTCAAGTAGGCGGGTCAAATATTTTAGACATCACAGCGGATCCTACGACAGCACCACAGACAGAAAGGATGATGAGAATAAATTGGAAAAAATGGTGGCAAGTCTTTTACACCGTCGTTGATTACGTAAATCAAATAATCCAAGCAATGTCCAAGAGATCACGATCACTAGATTCAGCAGCGTTTTACTACAGAATCTAA
>FJ422138.1 RVA/Rhesus-tc/USA/PTRV/1990/G8P1
ATGTATGGTATTGAATATACCACAACTCTAACTTTTTTGATATTGCTTGTATTGTTGAACTATATATTAAAATCAATAACCAGAATTATGGACTATATACTCTATCGTTTTTTGCTTTTTATTGTTATTGTCACACCATTTGTAAATTCACAAAATTACGGCATTAATTTACCGATAACGGGATCAATGGATACGAACTATCAAAACGTGTCTAATCCTGAGCCGTTTCTAACATCAACACTATGTCTGTATTATCCAGCAGAAGCAGAAACAGAAATAGCTGATAGTTCATGGAAAGATACTTTATCGCAATTATTCCTAACAAAAGGATGGCCAACTGGTTCTGTCTATCTTAAAAGTTACACAGATATTGCAACTTTTTCAATAAATCCGCAATTATACTGTGACTATAACATTGTACTAATGAAGTATAATGCTAATTCAGAATTAGATATGTCAGAGTTAGCTGACTTGATACTTAATGAGTGGCTTTGTAATCCAATGGACATAACGTTGTATTATTATCAACAGACGGACGAGGCGAATAAATGGATATCTATGGGAGATTCATGTACAATTAAGGTATGTCCATTGAATACGCAGACATTAGGAATAGGATGTCTTACCACAGACACTACAACTTTTGAAGAAGTTGCAACAGCTGAGAAATTGGTAATAACAGATGTTGTAGATGGAGTGAATTATAAAATAAATGTGACAACGACTACATGTACTATTAGAAATTGTAAAAAGTTGGGACCACGTGAGAATGTCGCAGTCATTCAAGTAGGCGGGTCAAATATTTTAGATATTACAGCGGATCCGACAACGGCACCACAGACAGAAAGGATGATGAGAATAAATTGGAAAAAATGGTGGCAAGTCTTTTACACTGTCGTTGATTACGTAAATCAAATAATCCAAGCAATGTCCAAGAGATCACGATCACTAGATTCAGCAGCGTTTTACTACAGAATCTAA
>FJ206051.1 RVA/Cow-wt/KOR/KJ38-1/2006/G8P7
ATGTATGGTATTGAATATACCACAACTCTAACTTTTTTGATATTGCTTGTATTGTTGAACTATATATTAAAATCAATAACCAGAGTTATGGACTATATACTCTATCGTTTTTTACTTTTTGTTGTTATTGTCACACCATTTGTAAATTCACAAAATTACGGCATTAATTTACCGATAACGGGATCAATGGATACGAACTATCAAAACGTGTCTAATCCTGAACCATTTCTAACATCAACACTATGCCTGTATTATCCAGTAGAAGCAGAGACAGAAATAGCAGATAGTTCATGGAAAGATACTTTGTCGCAATTATTTCTAACAAAAGGATGGCCCACTGGTTCTGTCTATTTTAAAATTCATACCAATATTGCAACTTTTTCAATAAATCCGCAACTATACTGTGACTATAACATTGTACTAATGAAGTATAATGCTAATTCAGAATTAGATATGTCAGAGTTAGCTGACTTGATACTTAATGAGTGGCTTTGTAATCCAATGGACATAACGTTGTATTATTATCAACGGACGGACGAGGGGATTAAATGGA-ATCCATGGGAGATTCATGTACAATTAAGGTATGTCCATTAAATACGCAGACATTAGGAATAGGATGTCTTACCACAGACACTACAACTTTTGAAGAGGTTGCAACAGCTGAAAAATTGGCAATAACAGATGTTGTAGATGGAGTGAATTATAAAATAAATGTGACAACGACTACATGTACTATTAGAAATTGTAAAAAGTTGGGGCCACGTGAGAATGTCGCAGTCATTCAAGTAGGCGGATCAAATATTTTAGATATTACAGCGGATCCGACAACGGCACCACAGACAGAAAGGATGATGAGAATAAATTGGAAAAAGTGGTGGCAAGTCTTTTACACTGTCGTTGATTATGTAAATGAAATAATCCAAGCAATGTCCAAGAGATCACGATCACTAGATTCAGCAGC-GTTTACTACAGAATCTAA
>FJ206043.1 RVA/Cow-wt/KOR/KJ20/2006/G8P7
ATGTATGGTAT-GAATATACCACAACTCTAACTTTTTTGATATTGCTTGTATTGTTGAACTATATATTAAAATCAATAACCAGAGTTATGGACTATATACTCTATCGTTTTTTACTTTTTGTTGTTATTGTCACACCATTTGTAAATTCACAAAATTACGGCATTAATTTACCGATAACGGGATCAATGGATACGAACTATCAAAACGTGTCTAATCCTGAACCCTTTCTAACATCAACACTATGCCTGTATTATCCAGTAGAAGCAGAGACAGAAATAGCAGATAGTTCATGGAAAGATACTTTGTCGCAATTATTTCTAACAAAAGGATGGCCAACTGGTTCTGTCTATCTTAAAAGTTATACAGATATTGCAACTTTTTCAATAAATCCGCAACTATACTGTGACTATAACATTGTACTAATGAAGTATAATGCTAATTCAGAATTAGATATGTCAGAGTTAGCTGACTTGATACTTAATGAGTGGCTTTGTAATCCAATGGACATAACGTTGTATTATTATCAACGGACGGACGAGGGGATTAAATGGATATCCATGGGAGATTCATGTACAAT-AAGGTATGTCCATTGAATACGCAGACATTAGGAATAGGATGTCTTACCACAGACACTACAACTTTTGAAGAGGTTGCAACAGCGAAAAAATTGGCAATAACAGATGTTGTAGATGGAGTGAATTATAAAATAAATGTGACAACGACTACATGTACTATTAGAAATTGTAAAAAGTTGGGGCCACGTGAGAATGTCGCAGTCATTCAAGTAGGCGGATCAAATATTTTAGATATTACAGCGGATCCGACAACGGCACCACAGACAGAAAGGATGATGAGAATAAATTGGAAAAAGTGGTGGCAAGTCTTTTACACTGTCGTTGATTATGTAAATCAAATAATCCAAGCAATGTCCAAGAGATCACGATCACTAGATTCAGCAGC-GTTTACTACAGAATCTAA
>FJ206041.1 RVA/Cow-wt/KOR/KJ16/2006/G8P7
ATGTATGGTATTGAATATACCACAACTCTAACTTTTTTGATATTGCTTGTATTGGTGAACTATATATTAAAATCAATAACCAGAGTTATGGACTATATACTCTATCGTTTTTTACTTTTTCTTGTCATTGTCGCACCATTTGTAAATTCTCAAAATTACGGCATTAATTTACCGATAACGGGATCAATGGATACGAACTATCAAAACGTGTCTAATCTTGAACCATTTCTAACATCAACACTATGCCTGTATTATCCAGTAGAAGCAGAGACAGAAATAGCAGATAGTTCATGGAAAGATACTTTGTCGCAATTATTTCTAACAAAAGGATGGCCAACTGGTTCTGTCTATCTTAAAAGTTATACAGATATTGCAACTTTTTCAATAAATCCGCAACTATACTGTGACTATAACATTGTACTAATGAAGTATAATGCTAATTCAGAATTAGATATGTCAGAGTTAGCTGACTTGATACTTAATGAGTGGCTTTGTAATCCAATGGACATAACGTTGTATTATTATCAACAGACGGACGAGGCGAATAAATGGATATCCATGGGAGATTCATGTACAATTAAGGTATGTCCATTGAATACGCAGACATTAGGAATAGGATGTCTTACCACAGACACTACAACTTTTGAAGAGGTTGCAACAGCTGAAAAATTGGCAATAACAGATGTTGTAGATGGAGTGAATTATAAAATAAATGTGACAACGACTACATGTACTATTAGAAATTGTAAAAAGTTGGGGCCACGTGAGAATGTCGCAGTCATTCAAGTAGGCGGATCAAATATTTTAGATATTACAGCGGATCCGACAACGGCACCACAGACAGAAAGGATGATGAGAATAAATTGGAAAAAGTGGTGGCAAGTCTTTTACACTGTCGTTGATTATGTAAATCAAATAATCCAAGCAATGTCCAAGAGATCACGATCACTAGATTCAGCAGCGTTT-ACTACAGAATATAA
>FJ206072.1 RVA/Cow-wt/KOR/KJ118/2006/G8P7
ATGTATGGTATTGAATATACCACAACTCTAACTTTTTTGATATTGCTTGTATTGTTGAACTATATATTAAAATCAATAACCAGAGTTATGGACTATATACTCTATCGTTTTTTACTTTTTGTTGTTATTGTCACACCATTTGTAAATTCACAAAATTACGGCATTAATTTACCGATAACGGGATCAATGGATACGAACTATCAAAACGTGTCTAACCCTGAACCATTTCTAACATCAACACTATGCCTGTATTATCCAGTAGAAGCAGAGACAGAAATAGCAGATAGTTCATGGAAAGATACTTTGTCGCAATTATTTCTAACAAAAGGATGGCCAACTGGTTCTGTCTATCTTAAAAGTTATACAGATATTGCAACTTTTTCAATAAATCCGCAACTATACTGTGACTATAACATTGTACTAATGAAGTATAATGCTAATTCAGAATTAGATATGTCAGAGTTAGCTGACTTGATACTTAATGAGTGGCTTTGTAATCCAATGGACATAACGTTGTATTATTATCAACAGACGGACGAGGCGAATAAATGGATATCCATGGGAGATTCATGTACAATTAAGGTATGTCCATTGAATACGCGGACATTAGGAATAGGATGTCTTACCACAGACACTACAACTTTTGAAGAGGTTGCAACAGCTGAAAAATTGGCAATAACAGATGTTGTAGATGGAGTGAATTATAAAATAAATGTGACAACGACTACATGTACTATTAGAAATTGTAAAAAGTTGGGGCCACGTGAGAATGTCGCAGTCATTCAAGTAGGCGGATCAAATATTTTAGATATTACAGCGGATCCGACAACGGCACCACAGACAGAAAGGATGATGAGAATAAATTGGAAAAAGTGGTGGCAAGTCTTTTACACTGTCGTTGATTATGTAAATCAAATAATCCAAGCAATGTCCAAGAGATCACGATCACTAGATTCAGCAGCGTTT-ACTACAGAATATAA
>FJ206087.1 RVA/Cow-wt/KOR/KJ330-1/2006/G8P7
ATGTATGGTATTGAATATACCACAACTCTAACTTTTTTGATATTGCTTGTATTGTTGAACTATATATTAAAATCAATAACCAGAGTTATGGACTATATACTCTATCGTTTTTTACTTTTTGTTGTTATTGTCACACCATTTGTAAATTCACAAAATTACGGCATTAATTTACCGATAACGGGATCAATGGATACAAACTATCAAAACGTGTCTAATCCTGAACCATTTCTAAAATCAACACTATGCCTGTATTATCCAGTAGAAGCTGAGATAGAAATAGCAGATAGTTCATGGAAAGATACTTTGTCGCAATTATTTCTAACAAAAGGATGGCCAACTGGTTCTGTCTATCTTAAAAGTTATACAGATATTGCAACTTTTTCAATAAATCCGCAACTATACTGTGACTATAACATTGTACTAATGAAGTATAATGCTAATTCAGAATTAGATATGTCAGAGTTAGCTGACTTGATACTTAATGAGTGGCTTTGTAATCCAATGGACATAACGTTGTATTATTATCAACAGACGGACGAGGCGAATAAATGGATATCCATGGGAGATTCATGTACAATTAAGGTATGTCCATTGAATAGGCAGACATTAGGAATAGGATGTCTTACCACAGACACTACAACTTTTGAAGAGGTTGCAACAGCTGAAAAATTGGCAATAACAGATGTTGTAGATGGAGTGAATTATAAAATAAATGTGACAACGACTACATGTACTATTAGAAATTGTAAAAAGTTGGGGCCACGTGAGAATGTCGCAGTCATTCAAGTAGGCGGATCAAATATTTTAGATATTACAGCGGATCCGACAACGGCACCACAGACAGAAAGGATGATGAGAATAAATTGGAAAAAGTGGTGGCAAGTCTTTTACACTGTCGTTGATTATGTAAATCAAATAATCCAAGCAATGTCCAAGAGATCACGATCACTAGATTCAGCAGCGTTT-ACTACAGAATATAA
>FJ206079.1 RVA/Cow-wt/KOR/KJ172/2006/G8P7
ATGTATGGTATTGAATATACCACAACTCTAACTTTTTTGATATTGCTTGTATTGTTGAACTATATATTAAAATCAATAACCAGAGTTATGGACTATATACTCTATCGTTTTTTACTTTTTGTTGTTATTGTCACACCATTTGTAAATTCACAAAATTACGGCATTAATTTACCGATAACGGGATCAATGGATACAAACTATCAAAACGTGTCTAATCCTGAACCATTTCTAAAATCAACACTATGCCTGTATTATCCAGTAGAAGCTGAGATAGAAATAGCAGATAGTTCATGGAAAGATACTTTGTCGCAATTATTTCTAACAAAAGGATGGCCAACTGGTTCTGTCTATCTTAAAAGTTATACAGATATTGCAACTTTTTCAATAAATCCGCAACTATACTGTGACTATAACATTGTACTAATGAAGTATAATGCTAATTCAGAATTAGATATGTCAGAGTTAGCTGACTTGATACTTAATGAGTGGCTTTGTAATCCAATGGACATAACGTTATATTATTATCAACAGACGGACGAGGCGAATAAATGGATATCCATGGGAGATTCATGTACAATTAAGGTATGTCCATTGAATAGGCAGACATTAGGAATAGGATGTCTTACCACAGACACTACAACTTTTGAAGAGGTTGCAACAGCTGAAAAATTGGCAATAACAGATGTTGTAGATGGAGTGAATTATAAAATAAATGTGACAACGACTACATGTACTATTAGAAATTGTAAAAAGTTGGGGCCACGTGAGAATGTCGCAGTCATTCAAGTAGGCGGATCAAATATTTTAGATATTACAGCGGATCCGACAACGGCACCACAGACAGAAAGGATGATGAGAATAAATTGGAAAAAGTGGTGGCAAGTCTTTTACACTGTCGTTGATTATGTAAATCAAATAATCCAAGCAATGTCCAAGAGATCACGATCACTAGATTCAGCAGCGTTT-ACTACAGAATATAA
>AB044294.1 RVA/Cow-tc/JPN/Niigata9801/1998/G8PX
ATGTATGGTATTGAATATACCACAACTCTAACTTTTTTGATATTGCTTGTATTGTCGAACTATATATTAAAATCAATAACCAGAGTTATGGACTATATACTCTATCGTTTTCTGCTTTTTGTTGTTATTGTCACACCATTTGTAAATTCACAAAATTACGGCATTAATTTACCGATAACGGGGTCAATGGATACGAACTATCAAAACGTGTCTAATTCTGAACCATTTCTAACATCAACACTATGCCTGTATTATCCAGTAGAAGCAGAGACAGAAATAGCAGATAGTTCATGGAAAGATACTTTGTCGCAATTATTCCTAACAAAAGGATGGCCAACTGGTTCGGTCTATCTTAAAAGTTATACAGATATTGCAACTTTTTCAATAAATCCGCAATTATACTGTGACTATAACATTGTACTAATGAAGTATGATGCCAATTCAGAATTAGATATGTCAGAGTTAGCTGACTTAATACTTAATGAGTGGCTTTGTAATCCAATGGACATAACGTTATATTATTATCAACAGACGGACGAGGCGAATAAATGGATATCCATGGGAGATTCATGTACAATTAAGGTATGTCCATTGAATACGCAGACATTAGGAATAGGATGTCTTACCACAGACACTACAACTTTTGAAGAGGTTGCAACAGCTGAAAAATTGGCAATAACAGATGTTGTAGATGGAGTGAATTATAAAATAAATGTGACAACGACTACATGCACTATTAGAAATTGTAAAAAGTTGGGGCCACGTGAGAATGTCGCAGTCATTCAAGTAGGCGGATCAAATATTTTAGATATTACAGCGGATCCGACAACGGCACCACAGACAGAAAGGATGATGAGGGTAAATTGGAAAAAGTGGTGGCAAGTCTTTTACACTGTCGTTGATTATGTAAATCAAATAATCCAAGCAATGTCCAAGAGATCACGATCACTAGATTCAGCAGCGTTTTACTACAGAATATAA
>FJ206077.1 RVA/Cow-wt/KOR/KJ152-1/2006/G8P7
ATGTATGGTATTGAATATACCACAACTCTAACTTTTTTGATATTGCTTGTATTGTTGAACTATATATTAAAATCAATAACCAGAGTTATGGACTATATACTCTATCGTTTTTTACTTTTTGTTGTTATTGTCACACCATTTGTAAATTCACAAAATTACGGCATTAATTTACCGATAACGGGATCAATGGATACGAACTATCAAAACGTGTCTAATCCTGAACCATTTCTAACATCAACACTATGCCTGTATTATCCAGTAGAAGCAGAGACAGAAATAGCAGATAGTTCATGGAAAGATACTTTGTCGCAATTATTTCTAACAAAAGGATGGCCAACTGGTTCTGTCTATCTTAAAAGTTATACAGATATTGCAACTTTTTCAATAAATCCGCAACTATACTGTGACTATAACATTGTACTAATGAAGTATGATGCCAATTCAGAATTAGATATGTCAGAGTTAGCTGACTTAATACTTAATGAGTGGCTTTGTAATCCAATGGACATAACGTTATATTATTATCAACAGACGGACGAGGCGAATAAATGGATATCCATGGGAGATTCATGTACAATTAAGGTATGTCCATTGAATACGCAGACATTAGGAATAGGATGTCTTACCACAGACGCTACAACTTTTGAAGAGGTTGCAACAGCTGAAAAATTGGCAATAACAGATGTTGTAGATGGAGTGAATTATAAAATAAATGTGACAACGACTACATGTACTATTAGAAATTGTAAAAAGTTGGGGCCACGTGAGAATGTCGCAGTCATTCAAGTAGGCGGATCAAATATTTTAGATATTACAGCGGATCCGACAACGGCACCACAGACAGAAAGGATGATGAGAATAAATTGGAAAAAGTGGTGGCAAGTCTTTTACACTGTCGTTGATTATGTAAATCAAATAATCCAAGCAATGTCCAAGAGATCACGATCACTAGATTCAGCAGCGTTT-ACTACAGAATATAA
>FJ206055.1 RVA/Cow-wt/KOR/KJ40-1/2006/G8P7
ATGTATGGTATTGAATATACCACAACTCTAACTTTTTTGATATTGCTTGTATTGTTGAACTATATATTAAAATCAATAACCAGAGTTATGGACTATATACTCTATCGTTTTTTACTTTTTGTTGTTATTGTCACACCATTTGTAAATTCACAAAATTACGGCATTAATTTACCGATAACGGGATCAATGGATACGAACTATCAAAACGTGTCTAATCCTGAACCATTTCTAACATCAACACTATGCCTGTATTATCCAGTAGAAGCAGAGACAGAAATAGCAGATAGTTCATGGAAAGATACTTTATCGCAATTATTTCTAACAAAAGGATGGCCAACTGGTTCTGTCTATCTTATAAGTTATACAGATATTGCAACTTTTTCAATAAATCCGCAATTATACTGTGACTATAACATTGTACTAATGAAGTATGATGCCAATTCAGAATTAGATATGTCAGAGTTAGCTGACTTAATACTTAATGAGTGGCTTTGTAATCCAATGGACATAACGTTATATTATTATCAACAGACGGACGAGGCGAATAAATGGATATCCATGGGAGATTCATGTACAATTAAGGTATGTCCATTGAATGTGCAGACACTAGGAATAGGATGTCTTGCCACAGACACTACAACTTTTGAAGAGGTTGCAACAGGTGAAAAATTGGCAATAACAGATGTTGTAGATGGAGTGAATTATAAAATAAATGTGACAACGACTACATGTACTATTAGAAATTGTAAAAAGTTGGGGCCACGTGAGAATGTCGCAGTCATTCAAGTAGGCGGATCAAATATTTTAGATATTACAGCGGATCCGACAACGGCACCACAGACAGAAAGGATGATGAGAATAAATTGGAAAAAGTGGTGGCAAGTCTTTTACACTGTCGTTGATTATGTAAATCAAATAATCCAAGCAATGTCCAAGAGATCACGATCACTAGATTCAGCAGCGTTT-ACTACAGAATCTAA
>FJ206053. 1 RVA/Cow-wt/KOR/KJ39-1/2006/G8P7
ATGTATGGTAT-GAATATACCACAACTCTAACTTTTTTGATATTGCTTGTATTGTTGAACTATATATTAAAATCAATAACCAGAGTTATGGACTATATACTCTATCGTTTTTTACTTTTTGTTGTTATTGTCACACCATTTGTAAATTCACAAAATTACGGCATTAATTTACCGATAACGGGGTCAATGGATACGAACTATCAAAACGTGTCTAATTCTGAACCATTTCTAACATCAACACTATGCCTGTATTATCCAGTAGAAGCAGAGACAGAAATAGCAGATAGTTCATGGAAAGATACTTTGTCGCAATTATTCCTAACAAAAGGATGGCCAACTGGTTCGGTCTATCTTAAAAGTTATACAGATATTGCAACTTTTTCAATAAATCCGCAATTATACTGTGACTATAACATTGTACTAATGAAGTATGATGCCAATTCAGAATTAGATATGTCAGAGTTAGCTGACTTAATACTTAATGAGTGGCTTTGTAATCCAATGGACATAACGTTATATTATTATCAACAGACGGACGAGGCGAATAAATGGATATCCATGGGAGATTCATGTACAATTAAGGTATGTCCATTGAATGTGCAGACACTAGGAATAGGATGTCTTACCACAGACACTACAACTTTTGAAGAGGTTGCAACAGCTGAAAAATTGGCAATAACAGATGTTGTAGATGGAGTGAATTATAAAATAAATGTGACAACGACTACATGTACTATTAGAAATTGTAAAAAGTTGGGGCCACGTGAGAATGTCGCAGTCATTCAAGTAGGCGGATCAAATATTTTAGATATTACAGCGGATCCGACAACGGCACCACAGACAGAAAGGATGATGAGAATAAATTGGAAAAAGTGGTGGCAAGTCTTTTACACTGTCGTTGATTATGTAAATCAAATAATCCAAGCAATGTCCAAGAGATCACGATCACTAGATTCAGCAGCGTTT-ACTACAGAATCTAA
>FJ206082.1 RVA/Cow-wt/KOR/KJ245/2006/G8P7
ATGTATGGTATTGAATATACCACAACTCTAACTTTTTTGATATTGCTTGTATTGTTGAACTATATATTAAAATCAATAACCAGAGTTATGGACTATATACTCTATCGTTTTTTACTTTTTGTTGTTATTGTCACACCATTTGTAAATTCACAAAATTACGGCATTAATTTACCGATAACGGGATCAATGGATACGAACTATCAAAACGTGTCTAATCCTGAACCATTTCTAACATCAACACTATGCCTGTATTATCCAGTAGAAGCAGAGACAGAAATAGCAGATAGTTCATGGAAAGATACTTTGTCGCAATTATTTCTAACAAAAGGATGGCCAACTGGTTCTGTCTATCTTAAAAGTTATACAGATATTGCAACTTTTTCAATAAATCCGCAACTATACTGTGACTATAACATTGTACTAATGAAGTATAATGCTAATTCAGAATTAGATATGTCAGAGTTAGCTGACTTGATACTTAATGAGTGGCTTTGTAATCCAATGGACATAACGTTGTATTATTATCAACAGACGGACGAGGCGAATAAATGGATATCCATGGGAGATTCATGTACAATTAAGGTATGTCCATTGAATACGCAGACATTAGGAATAGGATGTCTTACCACAGACACTACAACTTTTGAAGAGGTTGCAACAGCTGAAAAATTGGCAATAACAGATGTTGTAGATGGAGTGAATTATAAAATAAATGTGACAACGACTACATGTACTATTAAAAATTGTAAAAAGTTGGGGCCACGTGAGAATGTCGCAGTCATTCAAGTAGGCGGATCAAATATTTTAGATATTACAGCGGATCCGACAACGGCACCACAGACAGAAAGGATGATGAGAATAAATTGGAAAAAGTGGTGGCAAGTCTTTTACACTGTCGTTGATTATGTAAATCAAATAATCCAAGCAATGTCCAAGAGATCACGATCACTAGATTCAGCAGCGTTT-ACTACAGAATATAA
>FJ206049.1 RVA/Cow-wt/KOR/KJ36-1/2006/G8P7
ATGTATGGTATTGAATATACCACAACTCTAACTTTTTTGATATTGCTTGTATTGTTGAACTATATATTAAAATCAATAACCAGAGTTATGGACTATATACTCTATCGTTTTTTACTTTTTGTTGTTATTGTCACACCATTTGTAAATTCACAAAATTACGGCATTAATTTACCGATAACGGGATCAATGGATACGAACTATCAAAACGTGTCTAATCCTGAACCATTTCTAACATCAACACTATGCCTGTATTATCCAGTAGAAGCAGAGACAGAAATAGCAGATAGTTCATGGAAAGATACTTTGTCGCAATTATTTCTAACAAAAGGATGGCCAACTGGTTCGGACTATCTTAAAAGTTATACAGACATTGCCACTTTTTCAATAAATCCGCAATTATACTGTGACTATAACATTGTACTAATGAAGTATAATGCTAATTCAGAATTAGATATGTCAGAGTTAGCTGACTTGATACTTAATGAGTGGCTTTGTAATCCAATGGACATAACGTTGTATTATTATCAACAGACGGACGAGGCGAATAAATGGA-ATTCATGGGAGATTCATGTACAATTAAGGTATGTCCATTGAATACGCAGACATTAGGAATAGGATGTATTACCACAGACACTACAACTTTTGAAGAGGTTGCAACAGCTGAAAAATTGGCAATAACAGATGTTGTAGATGGAGTGAATTATAAAATAAATGTGACAACGACTACATGTACTATTAGAAATTGTAAAAAGTTGGGGCCACGTGAGAATGTCGCAGTCATTCAAGTAGGCGGATCAAATATTTTAGATATTACAGCGGATCCGACAACGGCACCACAGACAGAAAGGATGATGAGAATAAATTGGAAAAAGTGGTGGCAAGTCTTTTACACTGTCGTTGATTATGTAAATCAAATAATCCAAGCAATGTCCAAGAGATCACGATCACTAGATTCAGCAGCGTTT-ACTACAGAATCTAA
>FJ206037.1 RVA/Cow-wt/KOR/KJ11/2006/G8P7
ATGTATGGTATTGAATATACCACAACTCTAACTTTTTTGATATTGCTTGTATTGTTGAACTATATATTAAAATCAATAACCAGAGTTATGGACTATATACTCTATCGTTTTTTACTTTTTGTTGTTATTGTCACACCATTTGTAAATTCACAAAATTACGGCATTAATTTACCGATAACGGGATCAATGGATACGAACTATCAAAACGTGTCTAATCCTGAACCATTTCTAACATCAACACTATGCCTGTATTATCCAGTAGAAGCAGAGACAGAAATAGCAGATAGTTCATGGAAAGATACTTTGTCGCAATTATTTCTAACAAAAGGATGGCCAACTGGTTCTGTCTATCTTAAAAGTTATACAGATATTGCAACTTTTTCAATAAATCCGCAACTATACTGTGACTATAACATTGTACTAATGAAGTATAATGCTAATTCAGAATTAGATATGTCAGAGTTAGCTGACTTGATACTTAATGAGTGGCTTTGTAATCCAATGGACATAACGTTGTATTATTATCAACAGACGGACGAGGCGAATAAATGGATATCCATGGGAGATTCATGTACAATTAAGGTATGTCCATTGAATACGCAGACATTAGGAATAGGATGTCTTACCACAGACACTACAACTTTTGAAGAGGTTGCAACAGCTGAAAAATTGGCAATAACAGATGTTGTAGATGGAGTGAATTATAAAATAAATGTGACAACGACTACATGTACTATTAGAAATTGTAAAAAGTTGGGGCCACGTGAGAATGTCGCAGTCATTCAAGTAGGCGGATCAAATATTTTAGATATTACAGCGGATCCGACAACGGCACCACAGACAGAAAGGATGATGAGAATAAATTGGAAAAAGTGGTGGCAAGTCTTTTACACTGTCGTTGATTATGTAAATCAAATAATCCAAGCAATGTCCAAGAGATCACGATCACTAGATTCAGCAGCGTTT-ACTACAGAATATAA
>FJ807869.1 RVA/Pig-wt/KOR/D-1/2006/G8P7
ATGTATGGTATTGAATATACCACAACTCTAACTTTTTTGATATTGCTTGTATTGTTGAACTATATATTAAAATCAATAACCAGAGTTATGGACTATATACTCTATCGTTTTTTACTTTTTGTTGTTATTGTCACACCATTTGTAAATTCACAAAATTACGGCATTAATTTACCGATAACGGGATCAATGGATACGAACTATCAAAACGTGTCTAATCCTGAACCATTTCTAACATCAACACTATGCCTGTATTATCCAGTAGAAGCAGAGACAGAAATAGCAGATAGTTCATGGAAAGATACTTTGTCGCAATTATTTCTAACAAAAGGATGGCCAACTGGTTCTGTCTATCTTAAAAGTTATACAGATATTGCAACTTTTTCAATAAATCCGCAACTATACTGTGACTATAACATTGTACTAATGAAGTATAATGCTAATTCAGAATTAGATATGTCAGAGTTAGCTGACTTGATACTTAATGAGTGGCTTTGTAATCCAATGGACATAACGTTGTATTATTATCAACAGACGGACGAGGCGAATAAATGGATATCCATGGGAGATTCATGTACAATTAAGGTATGTCCATTGAATACGCAGACATTAGGAATAGGATGTCTTACCACAGACACTACAACTTTTGAAGAGGTTGCAACAGCTGAAAAATTGGCAATAACAGATGTTGTAGATGGAGTGAATTATAAAATAAATGTGACAACGACTACATGTACTATTAGAAATTGTAAAAAGTTGGGGCCACGTGAGAATGTCGCAGTCATTCAAGTAGGCGGATCAAATATTTTAGATATTACAGCGGATCCGACAACGGCACCACAGACAGAAAGGATGATGAGAATAAATTGGAAAAAGTGGTGGCAAGTCTTTTACACTGTCGTTGATTATGTAAATCAAATAATCCAAGCAATGTCCAAGAGATCACGATCACTAGATTCAGCAGCGTTTTACTACAGAATATAA
>FJ807862.1 RVA/Pig-wt/KOR/141-1/2006/G8P7
ATGTATGGTATTGAATATACCACAACTTTAACTTTTTTGATATTGCTTGTATTATTGAATTATATATTAAAATCAATAACCAGAGTTATGGACTATATACTCTATCGTTTTTTACTTTTTGTTGTTATTGTCACACCATTTGTAAATTCACAAAATTACGGCATTAATTTACCGATAACGGGATCAATGGATACGAACTATCAAAACGTGTCTAATCCTGAACCATTTCTAACATCAACACTATGCCTGTATTATCCAGTAGAAGCAGAGACAGAAATAGCAGATAGTTCATGGAAAGATACTTTGTCGCAATTATTTCTAACAAAAGGATGGCCAACTGGTTCTGTCTATCTTAAAAGTTATACAGATATTGCAACTTTTTCAATAAATCCGCAACTATACTGTGACTATAACATTGTACTAATGAATTATAATGCTAATTCAAAATTAGATATGTCAGAGTTAGCTGACTTGATACTTAATGAGTGGCTTTGTAATCCAATGGACATAACGTTGTATTATTATCAACAGACGGACGAGGCGAATAAATGGATATCCATGGGAGATTCATGTACAATTAAGGTATGTCCATTGAATACGCAGACATTAGGAATAGGATGTCTTACCACAGACACTACAACTTTTGAAGAGGTTGCAACAGCTGAAAAATTGGCAATAACAGATGTTGTAGATGGAGTGAATTATAAAATAAATGTGACAACGACTACATGTACTATTAGAAATTGTAAAAAGTTGGGGCCACGTGAGAATGTCGCAGTCATTCAAGTAGGCGGATCAAATATTTTAGATATTACAGCGGATCCGACAACGGCACCACAGACAGAAAGGATGATGAGAATAAATTGGAAAAAGTGGTGGCAAGTCTTTTACACTGTCGTTGATTATGTAAATCAAATAATCCAAGCAATGTCCAAGAGATCACGATCACTAGATTCAGCAGCGTTTTACTACAGAATCTAA
>FJ206044.1 RVA/Cow-wt/KOR/KJ25-1/2006/G8P7
ATGTATGGTATTGAATATACCACAACTCTAACTTTTTTGATATTGCTTGTATTTTTGAACTATATATTAAAATCAATAACCAGAGTTATGGACTATATACTCTATCGTTTTTTACTTTTTGTTGTTATTGTCACACCATTTGTAAATTCACAAAATTACGGCATTAATTTACCGATAACGGGATCAATGGATACGAACTATCAAAACGTGTCTAATCCTGAACCATTTCTAACATCAACACTATGCCTATATTATCCAGTAGAAGCAGAGACAGAAATAGCAGATAGTTCATGGAAAGATACTTTGTCGCAATTATTTCTAACAAAAGGATGGCCAACTGGTTCTGTCTATCTTAAAAGTTATACAGATATTGCAACTTTTTCAATAAATCCGCAACTATACTGTGACTATAACATTGTACTAATGAAGTATAATGCTAATTCAGAATTAGATATGTCAGAGTTAGCTGACTTGATACTTAATGAGTGGCTTTGTAATCCAATGGACATAACGTTGTATTATTATCAACAGACGGACGAGGCGAATAAATGGATATCCATGGGAGATTCATGTACAATTAAGGTATGTCCATTGAATACGCAGACATTAGGAATAGGATGTCTTACCACAGACACTACAACTTTTGAAGAGGTTGCAACAGCTGAAAAATTGGCAATAACAGATGTTGTAGATGGAGTGAATTATAAAATAAATGTGACAACGACTACATGTACTATTAGAAATTGTAAAAAGTTGGGGCCACGTGAGAATGTCGCAGGCATTCAAGTAGGCGGATCAAATATTTTAGATATTTCAGCGGATCCGACAACGGCACCACAGACAGAAAGGATGATGAGAATAAATTGGAAAAAGTGGTGGCAAGTCTTTTACACTGTCGTTGATTATGTAAATCAAATAATCCAAGCAATGTCCAAGAGATCACGATCACTAGATTCAGCAGCGTTT-ACTACAGAATCTAA
>FJ807859.1 RVA/Pig-wt/KOR/07-134-7/2007/G8P7
ATGTATGGTATTGAATATACCACAACTCTAACTTTTTTGATATTGCTTGTATTGTTGAACTATATATTAAAATCAATAACCAGAGTTATGGACTATATAATCTATAGTTTTTTACTTTTTGTTGTTGTTGTCTCACCATTTGTAAATTCACAAAATTACGGCATTAATTTACCGATAACGGGATCAATGGATACGAACTATCAAAACGTGTCTAATCCTGAACCATTTCTAACATCAACACTATGCCTGTATTATCCAGTAGAAGCAGAGACAGAAATAGCAGATAGTTCATGGAAAGATACTTTGTCGCAATTATTTCTAACAAAAGGATGGCCAACTGGTTCTGTCTATCTTAAAAGTTATACAGATATTGCAACTTTTTCAATAAATCCGCAACTATACTGTGACTATAACATTGTACTAATGAAGTATAATGCTAATTCAGAATTAGATATGTCAGAGTTAGCTGACTTGATACTTAATGAGTGGCTTTGTAATCCAATGGACATAACGTTGTATTATTATCAACAGACGGACGAGGCGAATAAATGGATATCCATGGGAGATTCATGTACAATTAAGGTATGTCCATTGAATACGCAGACATTAGGAATAGGATGTCTTACCACAGACACTACAACTTTTGAAGAGGTTGCAACAGCTGAAAAATTGGCAATAACAGATGTTGTAGATGGAGTGAATTATAAAATAAATGTGACAACGACTACATGTACTATTAGAAATTGTAAAAAGTTGGGGCCACGTGAGAATGTCGCAGTCATTCAAGTAGGCGGATCAAATATTTTAGATATTACAGCGGATCCGACAACGGCACCACAGACAGAAAGGATGATGAGAATAAATTGGAAAAAGTGGTGGCAAGTCTTTTACACTGTCGTTGATTATGTAAATCAAATAATCCAAGCAATGTCCAAGAGATCACGATCACTAGATTCAGCAGCCGTTTACTACAGAATCTAA
>KF500201.1 RVA/Pig-wt/KOR/156-1/2006/G8P7
ATGTATGGTATTGAATATACCACAACTCTAACTTTTTTGATATTGCTTGTATTGTTGAACTATATATTAAAATCAATAACCAGAGTTATGGACTATATACTCTATCGTTTTTTACTTTTTGTTGTTATTGTCACACCATTTGTAAATTCACAAAATTACGGCATTAATTTACCGATAACGGGATCAATGGATACGAACTATCAAAACGTGTCTAATCCTGAACCATTTCTAACATCAACACTATGCCTGTATTATCCAGTAGAAGCAGAGACAGAAATAGCAGATAGTTCATGGAAAGATACTTTGTCCCAATTATTTCTAACAAAAGGATGGCCAACTGGTTCTGTCTATCTTAAAAGTTATACAGATATTGCAACTTTTTCAATAAATCCGCAACTATACTGTGACTATAACATTGTACTAATGAAGTATAATGCTAATTCAGAATTAGATATGTCAGAGTTAGCTGACTTGATACTTAATGAGTGGCTTTGTAATCCAATGGACATAACGTTGTATTATTATCAACAGACGGACGAGGCGAATAAATGGATATCCATGGGAGATTCATGTACAATTAAGGTATGTCCATTGAATACGCAGACATTAGGAATAGGATGTCTTACCACAGACACTACAACTTTTGAAGAGGTTGCAACAGCTGAAAAATTGGCAATAACAGATGTTGTAGATGGAGTGAATTATAAAATAAATGTGACAACGACTACATGTACTATTAGAAATTGTAAAAAGTTGGGGCCACGTGAGAATGTCGCAGTCATTCAAGTAGGCGGATCAAATATTTTAGATATTACAGCGGATCCGACAACGGCACCACAGACAGAAAGGATGATGAGAATAAATTGGAAAAAGTGGTGGCAAGTCTTTTACACTGTCGTTGATTATGTAAATCAAATAATCCAAGCAATGTCCAAGAGATCACGATCACTAGATTCAGCAGCGTTTTACTACAGAATTTGA
>FJ206070.1 RVA/Cow-wt/KOR/KJ98-1/2006/G8P7
ATGTATGGTATTGAATATACCACAACTCTAACTTTTTTGATATTGCTTGTATTGTTGAACTATATATTAAAATCAATAACCAGAGTTATGGACTATATACTCTATCGTTTTTTACTTTTTGTTGTTATTGTCACACCATTTGTAAATTCACAAAATTACGGCATTAATTTACCGATAACGGGATCAATGGATACGAACTATCAAAACGTGTCTAATCCTGAACCATTTCTAACATCAACACTATGCCTCTATTATCCAGTAGAAGCAGAGACAGAAATAGCAGATAGTTCATGGAAAGATACTTTGTCGCAATTATTTCTAACAAAAGGATGGCCAACTGGTTCTGTCTATCTTAAAAGTTATACAGATATTGCAACTTTTTCAATAAATCCGCAACTATACTGTGACTATAACATTGTACTAATGAAGTATAATGCTAATTCAGAATTAGATATGTCAGAGTTAGCTGACTTGATACTTAATGAGTGGCTATGTAATCCAATGGACATAACGTTGTATTATTATCAACAGACGGACGAGGCGAATAAATGGATATCCATGGGAGATTCATGTACAATTAAGGTATGTCCATTGAATACGCAGACATTAGGAATAGGATGTCTTACCACAGACACTACAACTTTTGAAGAGGTTGCAACAGCTGAAAAATTGGCAATAACAGATGTTGTAGATGGAGTGAATTATAAAATAAATGTGACAACGACTACATGTACTATTAGAAATTGTAAAAAGTTGGGGCCACGTGAGAATGTCGCAGTCATTCAAGTAGGCGGATCAAATATTTTAGATATTACAGCGGATCCGACAACGGCACCACAGACAGAAAGGATGATGAGAATAAATTGGAAAAAGTGGTGGCAAGTCTTTTACACTGTCGTTGATTATGTAAATCAAATAATCCAAGCAATGTCCAAGAGATCACGATCACTAGATTCAGCAGCGTTT-ACTACAGAATATAA
>FJ206068.1 RVA/Cow-wt/KOR/KJ78-1/2006/G8P7
ATGTATGGTATTGAATATACCACAACTCTAACTTTTTTGATATTGCTTGTATTGTTGAACTATATATTAAAATCAATAACCAGAGTTATGGACTATATACTCTATCGTTTTTTACTTTTTGTTGTTATTGTCACACCATTTGTAAATTCACAAAATTACGGCATTAATTTACCGATAACGGGATCAATGGATACGAACTATCAAAACGTGTCTAATCCTGAACCATTTCTAACATCAACACTATGCCTGTATTATCCAGTAGAAGCAGAGACAGAAATAGCAGATAGTTCATGGAAAGATACTTTGTCGCAATTATTTCTAACAAAAGGATGGCCAACTGGTTCGGTCTATCTTAAAAGTTATCCAGATATTGCAACTTTTTCAATAAATCCGCAATTATACTGTGACTATAACATTGTACTAATGAAGTATAATGCTAATTCAGAATTAGATATGTCAGAGTTAGCTGACTTGATACTTAATGAGTGGCTTTGTAATCCAATGGACATAACGTTGTATTATTATCAACAGACCGACGAGGCGAATAAATGGATGTCCATGGGAGATTCATGTACAATTAAGGTATGTCCATTGAATACGCAGACATTAGGAATAGGATGTCTTACCACAGACACTACAACTTTTGAAGAGGTTGCAACAGCTGAAAAATTGGCAATAACAGATGTTGTAGATGGAGTGAATTATAAAATAAATGTGACAACGACTACATGTACTATTAGAAATTGTAAAAAGTTGGGGCCACGTGAGAATGTCGCAGTCATTCAAGTAGGCGGATCAAATATTTTAGATATTACAGCGGATCCGACAACGGCACCACAGACAGAAAGGATGATGAGAATAAATTGGAAAAAGTGGTGGCAAGTCTTTTACACTGTCGTTGATTATGTAAATCAAATAATCCAAGCAATGTCCAAGAGATCACGATCACTAGATTCAGCAGCGTTT-ACTACAGAATATAA
>FJ206039.1 RVA/Cow-wt/KOR/KJ13/2006/G8P7
ATGTATGGTATTGAATATACCACAACTCTAACTTTTTTGATATTGCTTGTATTGTTGAACTATATATTAAAATCAATAACCAGAGTTATGGACTATATACTCTATCGTTTTTTACTTTTTGTTGTTATTGTCACACCATTTGTAAATTCACAAAATTACGGCATTATTTTACCGATAACGGGGTCAATGGATACGAACTATCAAAACGTGTCTAATTCTGAACCATTTCTAACATCAACACTATGCCTGTATTATCCAGTAGAAGCAGAGACAGAAATAGCAGATAGTTCATGGAAAGATACTTTGTCGCAATTATTCCTAACAAAAGGATGGCCAACTGGTTCGGTCTATCTTAAAAGTTATACAGATATTGCAACTTTTTCAATAAATCCGCAATTATACTGTGACTATAACATTGTACTAATGAAGTATGAGGCTAATTCAGAATTAGATATGTCAGAGTTAGCTGACTTGATACTTAATGAGTGGCTTTGTAATCCAATGGACATAACGTTGTATTATTATCAACAGACGGACGAGGCGAATAAATGGATATCCATGGGAGATTCATGTACAATTAAGGTATGTCCATTGAATACGCAGACATTAGGAATAGGATGTCTTACCACAGACACTACAACTTTTGAAGCGGTGGCAACAGCTGAAAAATTGGCAATAACAGATGTTGTAGATGGAGTGAATTATAAAATAAATGTGACAACGACTACATGTACTATTAGAAATTGTAAAAAGTTGGGGCCACGTGAGAATGTCGCAGTCATTCAAGTAGGCGGATCAAATATTTTAGATATTACAGCGGATCCGACAACGGCCCCACCAACAGAAAGGATGATGAGAATAAATTGGAAAAAGTGGTGGCAAGTTTTTTACACTGTTGTTGATTACGTAAATCAAATAATTCAAGCAATGTCCAAGAGATCACGATCACTAGATTCAGCAGCGTTTTACTACAGAATCAA-
>FJ807860.1 RVA/Pig-wt/KOR/11-1/2006/G8P1
ATGTATGGTATTGAATATACCACAACTTTAACTTTTTTGATATTGCTTGTATTATTGAATTATATATTAAAATCGATAACTAGAATAATGGACTACATACTCTATCGCTTTTTGTTTTTCGTTGTTATTGTCACACCATTTGTAAATTCACAAAATTATGGCATTAATTTGCCCATAACTGGGTCAATGGATACAAACTATCAAAACGTGTCTAATCCAGAACCATTTCTTACATCAACACTATGTTTGTATTACCCAGTGGAAGCAGAAACAGAAATAGCGGATGATTCGCGGAAAGACACTTTGTCGCAATTATTTCTAACCAAAGGATGGCCAACTGGTTCCGTCTATCTTAAAAGTTACACAGATATTGCAACTTTTTCAATAAAACCGCAACTATACTGTGACTATAACATTGTACTGATGAAGTATAATGCTAATTCAGAATTAGATATGTCAGAGTTAGCTGACTTAATACTTAATGAGTGGCTTTGTAATCCAATGGACATAACGTTGTATTATTATCAACAGACGGACGAGGCGAATAAATGGATATCCATGGGAGATTCATGTACAATTAAGGTATGTCCATTGAATACGCAGACATTAGGAATAGGATGTCTTACCACAGACACTACAACTTTTGAAGAGGTTGCAACAGCTGAAAAATTGGCAATAACAGATGTTGTAGATGGAGTGAATTATAAAATAAATGTGACAACGACTACATGTACTATTAGAAATTGTAAAAAGTTGGGGCCACGTGAGAATGTCGCAGTCATTCAAGTAGGCGGATCAAATATTTTAGATATTACAGCGGATCCGACAACGGCACCACAGACAGAAAGGATGATGAGAATAAATTGGAAAAAGTGGTGGCAAGTCTTTTACACTGTCGTTGATTATGTAAATCAAATAATCCAAGCAATGTCCAAGAGATCACGATCACTAGATTCAGCAGCGTTTTACTACAGAATCTAA
>KF500190.1 RVA/Pig-wt/KOR/42-1/2006/G8P7
ATGTATGGTATTGAATATACCACAACTCTAACTTTCTTGATATTGCTTGTATTGTTGAACTATATATTAAAATCAATAACCAGAATTATGGACTATATACTCTATCGTTTTTTGCTTTTTGTTGTTATTGTCACACCATTTGTAAATTCACAAAATTATGGCATAAATCTACCGATAACTGGATCAATGGATACGAACTATCAAAACGTGTCTAATCCTGAACCATTTCTAACATCAACACTATGCCTGTATTATCCAGTAGAAGCAGAGACAGAAATAGCAGATAGTTCATGGAAAGATACTTTGTCGCAATTATTTCTAACCAAAGGATGGCCAACTGGTTCTGTCTATCTTAAAAGTTATACAGATATTGCAACTTTTTCAATAAACCCGCAACTATACTGTGACTATAACATTGTACTAATGAAGTATAATGCTAATTCAGAATTAGATATGTCAGAGTTAGCTGACTTGATACTTAATGAATGGCTTTGTAATCCAATGGACATAACGTTGTATTATTATCAACAGACGGACGAGGCGAATAAATGGATATCCATGGGAGATTCATGTACAATTAAGGTATGTCCATTGAATACGCAGACATTAGGAATAGGATGTCTTACCACAGACACTACAACTTTTGAAGAGGTTGCAACAGCTGAAAAATTGGCAATAACAGATGTTGTAGATGGAGTGAATTATAAAATAAATGTGACAACGACTACATGTACTATTAGAAATTGTAAAAAGTTGGGGCCACGTGAGAATGTCGCAGTCATTCAAGTAGGCGGATCAAATATTTTAGATATTACAGCGGATCCGACAACGGCACCACAGACAGAAAGGATGATGAGAATAAATTGGAAAAAGTGGTGGCAAGTCTTTTACACTGTCGTTGATTATGTAAATCAAATAATCCAAGCAATGTCCAAGAGATCACGATCACTAGATTCAGCAGCGTTTTACTACAGAATCTAA
>RVA/Cow-wt/ARG/4385VT_D_BA/2008/G8P11
ATGTATGGTATTGAATATACCACAACTCTAACTTTTTTGATATTGCTTGTATTGTTGAATTATATATTAAAATCAATAACTAGAATCATGGACTATATACTCTATCGGTTTTTGCTTTTTGTTGTTATTGTCACAACATTTGTAAATTCACAAAATTACGGCATTAATTTACCGATAACGGGATCAATGGATACGAATTATCAGAACGTGTCTAATCCTGAACCGTTTCTAACATCAACACTATGCTTGTATTATCCAGTAGAAGCAGAGACAGAAATAGCAGATAGTTCATGGAAAGATACTTTATCACAACTATTCCTAACAAAAGGATGGCCAACTGGTTCTGTCTATCTTAAAAGTTACACAGATATTGCAACTTTTTCAATAAATCCGCAATTATACTGTGACTATAACATTGTACTAATGAAGTATAATGCTAATTCAGAATTAGATATGTCAGAGTTAGCTGACTTGATACTTAATGAGTGGCTCTGTAATCCAATGGACATAACGTTGTATTATTATCAACAGACAGACGAAGCGAATAAATGGATATCTATGGGAGATTCATGTACAATTAAGGTGTGTCCATTAAATACGCAGACATTAGGAATAGGATGTCTTACCACAGATACTACAACTTTCGAAGAGGTTGCAACAGCTGAAAAATTGGCAATAACAGATGTTGTAGATGGAGTGAATTATAAAATAAATGTGACAACAACCACATGTACTATTAGAAATTGTAAAAAGTTGGGGCCACGTGAGAATGTCGCAGTCATTCAAGTAGGGGGATCAAATGTTTTAGATATTACAGCGGATCCGACAACGGCACCACAAACAGAAAGGATGATGAGAATAAATTGGAAAAAATGGTGGCAAGTCTTTTATACTATCA-----------------------------------------------------------------------------------
>KF577843.1 RVA/Goat-wt/ARG/0040/2011/G8P1
ATGTATGGTATTGAATATACCACAACTCTAACTTTTTTGATATTGCTTGTATTGTTGAACTATATATTAAAATCAATAACCAGAATCATGGACTATATACTCTATCGGTTTTTGCTTTTTGTTGTTATTGTCACAACATTTGTAAATTCACAAAATTACGGCATTAATTTACCGATAACGGGATCAATGGATACGAACTATCAGAACGTGTCTAATCCTGAACCGTTTCTAACATCAACACTATGCTTGTATTATCCAGTAGAAGCAGAGACAGAAATAGCAGATAGTTCATGGAAGGATACTTTATCGCAATTGTTCCTAACAAAAGGATGGCCAACTGGTTCTGTCTATTTAAAAAGTTACGCAGATATTGCAACTTTTTCAATAAATCCGCAGCTATACTGTGACTATAATATTGTACTAATGAAGTATAATGCTAATTCAGAATTAGATATGTCAGAGTTAGCTGACTTGATACTTAATGAGTGGCTCTGTAATCCAATGGACATAACGTTGTATTACTATCAACAGACAGACGAAGCGAATAAATGGATATCTATGGGAGATTCATGTACAATTAAGGTATGTCCATTAAATATGCAGACATTAGGAATAGGATGTCTTACCACAGACACTACAACTTTTGAAGAGGTTGCAACAGCTGAAAAATTGGCAATAACAGATGTTGTAGATGGAGTGAATTATAAAATAAATGTGACAACAACCACATGTATTATTAGAAATTGTAAAAAGTTGGGGCCACGTGAGAATGTCGCAGTCATTCAAGTAGGCGGATCAAATATTTTAGATATTACAGCGGATCCGACAACGGCACCACAAACAGAAAGGATGATGAGAATAAATTGGAAAAAATGGTGGCAAGTCTTTTACACTGTCATTGATTACGTAAATCAAATAATCCAAGCAATGTCCAAGAGATCACGATCACTAGATTCAGCAGCGTTTTACTACAGAATCTAA
>HM627547.1 RVA/Human-wt/KEN/B12/1987/G8P1
ATGTATGGTATTGAATATACCACAACTCTAACTTTTTTGATATTGCTTGTATTGTTGAACTATATATTAAAATCAATAACCAGAATTATGGATTATATACTCTATCGTTTTTTGCTTTTTGTTGTTATTGTCACACCATTTGTAAATTCACAAAATTACGGCATTAATTTACCGATAACAGGATCAATGGATACTAACTATCAAAACGTGTCTAATCCTGAACCGTTTCTGACATCAACACTATGTTTGTATTATCCAGTAGAAGCAGAGACAGAAATAGCAGATAGTTCATGGAAGGATACTTTATCGCAATTATTCCTAACAAAAGGATGGCCAACTGGTTCTGTCTATCTTAAAAGTTACACAGATATTGCAACTTTTTCAATAAATCCGCAATTATACTGTGACTATAACATTGTACTAATGAAGTATAATGCTAATTCAGAATTAGATATGTCAGAGTTAGCTGACTTAATACTTAATGAGTGGCTTTGTAATCCAATGGACATAACGTTGTATTACTATCAACAGACGGACAAGGCGAATAAATGGATATCTATGGGAGATTCATGTACAATTAAGGTATGTCCATTGAATACACAGACATTAGGAATCGGATGTCTTACCACAGACACTACAACTTTCGAAGAGGTTGCAACAGCTGAAAAATTGGCAATAACAGATGTTGTAGATGGAGTGAATTATAAAATAAATGTGACAACGACTACATGTACCATTAGAAATTGCAAAAAGTTGGGGCCACGTGAGAACGTCGCAGTCATTCAAGTAGGCGGGTCAAATATTTTAGATATTACAGCGGATCCGACAACGGCACCACAGACAGAAAGGATGATGAGAATAAATTGGAAAAAATGGTGGCAAGTCTTTTACACTGTCGTTGACTACGTAAATCAAATAATCCAAGCAATGTCCAAGAGATCACGATCATTAGATTCAGCAGCGTTTTATTACAGAATCTAA
>DQ838598.1 RVA/Cow-tc/ZAF/O_Agent/1965/G8P1
ATGTATGGTATTGAATATACCACAACTCTAACTTTTTTGATATTGCTTATATTGTTGAACTATATATTAAAATCAATAACCAGAATTATGGACTACATACTTTATCGTTTTTTGCTTTTTGTTGTTATTGTCACACCATTTGTAAATTCACAGAATTACGGCATTAATTTACCAATAACGGGATCGATGGATACGAACTATCAAAACGTGTCTAATCCTGAACCATTTCTAACGTCGACATTATGCTTGTATTATCCAGTAGAAGCAGAGACAGAAATAGCAGATAGTTCATGGAAGGATACTTTATCGCAATTATTCCTAACGAAAGGATGGCCAACTGGTTCTGTCTATCTTAAAAGCTACACGGATATTGCAACTTTTTCAATAAATCCGCAATTATACTGTGACTATAACATTGTACTGATGAAATATAATGCTAATTCAGAATTAGACATGTCAGAGTTAGCTGACTTAATACTTAATGAGTGGCTTTGTAATCCAATGGACATAACGTTGTATTACTATCAACAGACGGACGAAGCGAATAAATGGATATCTATGGGAGATTCATGTACAATTAAGGTATGTCCATTGAATACGCAGACATTAGGAATCGGATGTCTCACCACAGACACTACAACTTTCGAAGAGGTCGCAACAGCTGAAAAATTGGCAATAACGGATGTTGTAGATGGAGTGAATTATAAAATAAACGTGACAACGACTACATGTACCATTAGAAATTGTAAAAAGTTGGGGCCACGTGAGAATGTCGCAGTCATTCAAGTAGGCGGGTCAAATATTTTAGATATTACAGCGGATCCGACAACGGCACCACAGACAGAAAGAATGATGAGGATAAATTGGAAAAAATGGTGGCAAGTCTTTTACACCGTCGTTGACTACGTAAATCAAATAATTCAAGCAATGTCCAAGAGATCACGATCACTAGATTCAGCAGCGTTTTACTACAGAATCTAA
>AB077055.1 RVA/Cow-tc/JPN/KAG80/1995-6/G8P1+5+11
ATGTATGGTATTGAATATACCACAACTCTAACTTTTTTGATATTGCTTGTATTGTCGAACTATATATTAAAATCAATAACCAGAATTATGGATTATATACTCTATCGTTTTTTGCTTTTTGTTGTTATTGTCACACCATTTGTAAATTCACAAAATTACGGCATTAATTTACCAATAACAGGATCAATGGATACGAACTATCAAAACGTGTCTAATCCTGAACCGTTTCTAACATCAACACTATGCTTGTATTATCCAGCAGAAGCAGAGACAGAAATAGCAGATAGTTCATGGAAGGATACTTTATCGCAATTATTCCTAACAAAAGGATGGCCAACTGGTTCTGTCTATCTTAAAAGTTACACAGATATTGCAACTTTTTCAATAAATCCGCAATTATACTGTGACTATAACATTGTACTAATGAAGTATAATGCTAATTCAGAATTAGATATGTCACAGCTAGCTGACTTGATACCCAACGAGTGGCCTTGTAATCCAATGGGTATAACGTTGTATTATTATCGACAGACGGACGAGGCGAATAAATGGATATCCATGGGAGATTCATGTACAATTAAGGTATGCCCATTGAACACGCAGACATTAGGAATAGGATGTCTTACTACAGACACTACAACTTTTGAAGAGGTTGCAACAGCTGAAAAATTGGCAATAACAGACGTTGTAGATGGAGTGAATTATAAAATAAATATGACAACGACTACATGTACCATTAGATATTGTAAAAAGTTGGGGCCACGTGAGAATGTCGCAGTCATTCAAGTAGGCGGGTCAAATATTTTAGATATTACAGCGGATCCGACAACGGCACCACAGACAGAAAGGATGATGAGAATAAATTGGAAAAAATGGTGGCAAGTCTTTTATACCGTCGTTGATTACGTAAATCAAATAATCCAAGCAATGTCCAAGAGATCGCGATCACTAGATTCAGCAGCATATTACTACAGAGTCTAA
>AB077057.1 RVA/Cow-tc/JPN/KAG91/1995-6/G8PX
ATGTATGGTATTGAATATACCACAACTCTAACTTTTTTGATATTGCTTGTATTGTCGAACTATATATTAAAATCAATAACCAGAATTATGGATTATATACTCTATCGTTTTTTGCTTTTTGTTGTTATTGTCACACCATTTGTAAATTCACAAAATTACGGCATTAATGTACCAATAACAGGATCAATGGATACGAACTATCAAAACGTGTCTAATCCTGAACCGTTTCTAACATCAACACTATGCTTGTATTATCCAGCAGAAGCAGAGACAGAAATAGCAGATAGTTCATGGAAGGATACTTTATCGCAATTATTCCTAACAAAAGGATGGCCAACTGGTTCTGTCTATCTTAAAAGTTACACAGATATTGCAACTTTTTCAATAAATCCGCAATTATACTGGGACTATAACATTGTACTAATGAAGTATAATGCTAATTCAGAATTAGATAGTTCAGACTTAGCTGACTGGCTACTTAATGAGTGGGCTTGTAATCCAATGGACATAACGTTGTATTATTATCAACAGACGGACGAGGCGAATAAATGGATATCTATGGGAGATTCATGTACAATTAAGGTATGCCCATTGAACACGCGGACATTAGGAATAGGATGTCTTACTACGGACACTACAACTTTTGAAGAGGTTGCAACAGCTGAAAAATTGGCAATAACAGACGTTGTAGATGGAGTGAATTATAAAATAAATGTGACAACGACTACATGTACCATTAGAAATTGTAAAAAGTTGGGGCCACGTGAGAATGTCGCAGTCATTCAAGTAGGCGGGTCAAATATTTTAGATATTACAGCGGATCCGACAACGGCACCACAGACAGAAAGGATGATGAGAATAAATTGGAAAAAATGGTGGCAAGTCTTTTATACCGTCGTTGATTACGTAAATCAAATAATCCAAGCAATGTCCAAGAGATCGCGATCACTAGATTCAGCAGCGTTTTACTACAGAATCTAA
>AB077054.1 RVA/Cow-tc/JPN/KAG75/1995-6/G8P1
ATGTATGGTATTGAATATACCACAACTCTAACTTTTTTGATATTGCTTGTATTGTCGAACTATATATTAAAATCAATAACCAGAATTATGGATTATATACTCTATCGTTTTTTGCTTTTTGTTGTTATTGTCACACCATTTGTAAATTCACAAAATTACGGCATTAATTTACCAATAACAGGATCAATGGATACGAACTATCAAAACGTGCCTAATCCTGAACCGTTTCTAACATCAACACTATGCTTGTATTATCCAGCAGAAGCAGAGACAGAAATAGCAGATAGTTCATGGAAGGATACTTTATCGCAATTATTCCTAACAAAAGGATGGCCAACTGGTTCTGTCTATCTTAAAAGTTACACAGATATTGCAACTTTTTCAATAAATCCGCAATTATACTGTGACTATAACATTGTACTAATGAAGTATAATGCTAATTCAGAATTAGATATGTCAGAGTTAGCTGACTTGATACTTAATGAGTGGCTTTGTAATCCAATGGACATAACGTTGTATTATTATCAACAGACGGACGAGGCGAATAAATGGATATCCATGGGAGATTCATGTACAATTAAGGTATGCCCATTGAACACGCAGACATTAGGAATAGGATGTCTTACTACGGACACTACAACTTTTGAAGAGGTTGCAACAGCTGAAAAATTGGCAATAACAGACGTTGTAGATGGAGTGAATTATAAAATAAATGTGACAACGACTACAGGTACCATTAGAAATTGTAAAAAGTTGGGGCCACGTGAGAATGTCGCAGTCATTCAAGTAGGCGGGTCAAATATTTTAGATATTACAGCGGAGCCGACAACGGCACCACAGACAGAAAGGATGATGAGAATAAATTGGAAAAAATGGTGGCAGGTCTTTTATACCGTCGTTGATTACGTAAATCAAATAATCCAAGCAATGTCCAAGAGATCCCGATCACTAGATTCAGCAGCGTTTGACTACGGAGTCTGA
>AB077053.1 RVA/Cow-tc/JPN/KAG74/1995-6/G8PX
ATGTATGGTATTGAATATACCACAACTCTAACTTTTTTGATATTGCTTGTATTGTTGAACTATATATTAAAATCAATAACCAGAATTATGGATTATATACTCTATCGTTTTTTGCTTTTTGTTGTTATTGTCACACCATTTGTAAATTCACAAAATTACGGCATTAATTTACCAATAACAGGATCAATGGATACTAACTATCAAAACGTGTCTAATCCTGAACCGTTTCTAACATCAACACTATGCTTGTATTATCCAGCAGAAGCAGAGACAGAAATAGCAGATAGTTCATGGAAGGATACTTTATCGCAATTATTCCTAACAAAAGGATGGCCAACTGGTTCTGTCTATCTTAAAAGTTACACAGATATTGCAACTTTTTCAATATATCCGCAATTATACTGTGACTATTATATTGTACTAATTATGTATAATGCTAATTCAGAATTAGATATGTCAGAGTTAGCTGACTTGATACTTAATGAGTGGCTTTGTAATCCAATGGACATAACGTTGTATTATTATCAACAGACGGACGAGGCGAATAAATGGATATCCATGGGAGATTCATGTACAATTAAGGTATGTGGATTGAACACGCAGACATTAGGAATAGGATGTCTTACTACGGACACTACAACTTTTGAAGAGGTTGCAACAGCTGAAAAATTGGCAATAACAGACGTTGTAGATGGAGTGAATTATAAAATAAAAGGGACAACGACTACATGTACCATTAGACACTGTAAAAAGTTGGGGCCACGTGAGAATGTCGCAGTCATTCAAGTAGGCGGGTCAAATATTTTAGATATTACAGCGGATCCGACAACGGCACCACAGACAGAAAGGATGATGAGATATAGTAGGAAAAAATGGTGGCTAGTCTTTTACACCGGCGTTGATTACGTAAATCAAATAATCCAAGCAATGTCCAAGAGATCGCGATCACTAGATTCAGCAGCGTTTTACTACAGAATCTAA
>AB077056.1 RVA/Cow-tc/JPN/KAG87/1995-6/G8P1+5
ATGTATGGTATTGAATATACCACAACTCTAACTTTTTTGATATTGCTTGTATTGTCGAACTATATATTAAAATCAATAACCAGAATTATGGATTATATACTCTATCGTTTTTTGCTTTTTGTTGTTATTGTCACACCATTTGTAAATTCACAAAATTACGGCATTAATTTACCAATAACAGGATCAATGGATACGAACTATCAAAACGTGTCTAATCCTGAACCGTTTCTAACATCAACACTATGCTTGTATTATCCAGCAGAAGCAGAGACAGAAATAGCAGATAGTTCATGGAAGGATACTTTATCGCAATTATTCCTAACAAAAGGATGGCCAACTGGTTCTGTCTATCTTAAAAGTTACACAGATATTGCAACTTTTTCAATAAATCCGCAATTATACTGTGACTATAACATTGTACTAATGAAGTATAATGCTAATTCAGAATTAGATATGTCAGAGTTAGCTGACTTGATACTTAATGAGTGGCTTTGTAATCCAATGGACATAACGTTGTATTATTATCAACAGACGGACGAGGCGAATAAATGGATATCCATGGGAGATTCATGTACAATTAAGGTATGCCCATTGAACACGCAGACATTAGGAATAGGATGTCTTACTACGGCCACTACAACTTTTGAAGAGGTTGCAACAGCTGAAAAATTGGCAATAACAGACGTTGTAGATGGAGTGAATTATAAAATAAACGCGGCACCCGCCACATGTACCATTAGCAACTGTAAAAAGTTGAAAACTAGAGTGAATGTCCGCGTTATTCAAGCAGGCGGGTCAAATATTTTAGATATTACAGCGGATCCGACCACGGCACCACAGACAGAAAGGATGATGAGAATAAACAGGAATGAATGGTGGCAAGTCTTTTATACCGTCGTTGATTACGTAAATCAAATAATCCAAGCAATGTCCAAGAGATCGCGATCACTAGATTCTGCAGCGTTTTACTACAGAATCTAA
>KP013543.1 RVA/Human-wt/DNK/L22521755/2011/G8P14
----------------------AAACTCTAACTTTTTTGATATTGCTTGTATTGTTGAACTATATATTAAAATCAATAAACAGAATTATGGATTATATACTCTATCGTTTTTTGCTTTTTGTTGTTATTGTCACACCATTTGTAAATTCACAAAATTACGGCATTAATTTACCGATAACGGGATCAATGGATACGAACTATCAAAACGTGTCTAATCCTGAACCATTTCTAACATCGACACTATGCTTGTATTATCCAGCAGAAGCAGAGACAGAAATAGCAGATAGTTCATGGAAGGATACTTTATCGCAATTATTCCTAACAAAAGGATGGCCAACTGGTTCTGTCTATCTTAAAAGTTATACAGATATTGCAACTTTTTCAATAAATCCGCAATTATACTGTGACTATAACATTGTACTAATGAAGTATAATGCTAATTCAGAATTAGATATGTCAGAGTTAGCTGACTTGATACTTAATGAGTGGCTTTGTAATCCAATGGACATAACGTTGTATTATTATCAACAGACGGACGAGGCGAATAAATGGATATCCATGGGAGATTCATGTACAATTAAGGTATGTCCATTGAATACGCAGACATTAGGAATAGGATGTCTTACCACAGACACTACAACTTTTGAAGAGGTTGCAACAGCTGAAAAATTGGCAATAACAGATGTTGTAGATGGAGTGAATTATAAAGTAAATGTGACAACGACTACATGTACCATTAGAAATTGTAAAAAATTGGGGCCACGTGAGAATGTCGCAGTCATTCAAGTAGGCGGGTCAAATATTTTAGATATTACAGCGGATCCGACAACGGCACCAC-----------------------------------------------------------------------------------------------------------------------------------------------
>JX008865.1 RVA/Human-wt/DNK/11H64158/2011/G8P14
---TATGGTATTGAATATACCACAACTCTAACTTTTTTGATATTGCTTGTATTGTTGAACTATATATTAAAATCAATAAACAGAATTATGGATTATATACTCTATCGTTTTTTGCTTTTTGTTGTTATTGTCACACCATTTGTAAATTCACAAAATTACGGCATTAATTTACCGATAACGGGATCAATGGATACGAACTATCAAAACGTGTCTAATCCTGAACCATTTCTAACATCGACACTATGCTTGTATTATCCAGCAGAAGCAGAGACAGAAATAGCAGATAGTTCATGGAAGGATACTTTATCGCAATTATTCCTAACAAAAGGATGGCCAACTGGTTCTGTCTATCTTAAAAGTTATACAGATATTGCAACTTTTTCAATAAATCCGCAATTATACTGTGACTATAACATTGTACTAATGAAGTATAATGCTAATTCAGAATTAGATATGTCAGAGTTAGCTGACTTGATACTTAATGAGTGGCTTTGTAATCCAATGGACATAACGTTGTATTATTATCAACAGACGGACGAGGCGAATAAATGGATATCCATGGGAGATTCATGTACAATTAAGGTATGTCCATTGAATACGCAGACATTAGGAATAGGATGTCTTACCACAGACACTACAACTTTTGAAGAGGTTGCAACAGCTGAAAAATTGGCAATAACAGATGTTGTAGATGGAGTGAATTATAAAGTAAATGTGACAACGACTACATGTACCATTAGAAATTGTAAAAAATTGGGGCCACGTGAGAATGTCGCAGTCATTCAAGTAGGCGGGTCAAATATTTTAGATATTACAGCGGATCCGACAACGGCACCACAGACAGAAAGGATGATGAGAATAAATTGGAAAAAATGGTGGCAAGTCTTTTACACTGTTGTTGATTACGTAAATCAA------------------------------------------------------------------
>GQ398012.1 RVA/Human-wt/AUS/WAG8.1/2002/G8P14
ATGTATGGTATTGAATATACCACAACTCTAACTTTTTTGATATTGCTTGTATTGTTAAACTATATATTAAAATCAATAACTAGAATTATGGACTATATACTCTACCGTTTTTTACTTTTTGTCGTTATTGTCACACCATTTGTAAATTCACAAAATTACGGCATTAATTTACCGATAACGGGATCAATGGATACGAACTATCAAAACGTGTCTAATCCTGAGCCGTTTCTAACATCAACACTATGCCTGTATTATCCAGTAGAAGCAGAAACAGAAATAGCAGATAGCTCATGGAAAGATACTTTATCGCAATTATTCCTAACAAAAGGATGGCCAACTGGTTCTGTCTATCTTAAAAGCTACACAGATATTGCAACTTTTTCAATAAATCCGCAATTATACTGTGACTATAACATTGTACTAATGAAGTATAATGCTAATTCAGAATTAGATATGTCAGAGTTAGCTGACTTGATACTTAATGAGTGGCTTTGTAATCCAATGGACATAACGTTGTATTATTATCAACAGACAGACGAGGCGAATAAGTGGATATCTATGGGAGATTCATGTACAATTAAGGTATGTCCATTGAATACGCAGACATTAGGAATAGGATGTCTTACCACAGACACTACAACTTTTGAGGAAGTTGCAACAGCTGAAAAATTGGCAATAACAGATGTTGTAGATGGAGTGAATTATAAAATAAATGTGACAACGACTACATGTACTATTAGAAATTGTAAAAAGTTGGGACCACGTGAGAATGTCGCAGTCATTCAAGTAGGCGGGTCGAATATTTTAGATATTACAGCGGATCCGACGACGGCACCACAGACAGAAAGGATGATGAGAATAAATTGGAAAAAATGGTGGCAAGTCTTTTACACTGTCGTTGATTACGTAAATCAAATAATCCAAGCAATGTCCAAGAGATCACGATCACTAGATTCAGCAGCGTTTTACTACAGAATCTAA
>GQ398014.1 RVA/Human-wt/AUS/WAG8.2/2003/G8P14
ATGTATGGTATTGAATATACCACAACTCTAACTTTTTTGATATTGCTTGTATTGTTGAACTATATATTAAAATCAATAACTAGAATTATGGACTATATACTCTATCGTTTTTTACTTTTTGTCGTTATTGTCACACCATTTGTAAATTCACAAAATTACGGCATTAATTTACCGATAACGGGATCAATGGATACGAACTATCAAAACGTGTCTAATCCTGAGCCGTTTCTAACATCAACACTATGCCTGTATTATCCAGTAGAAGCAGAAACAGAAATAGCAGATAGTTCATGGAAAGATACTTTATCGCAATTATTCCTAACAAAAGGATGGCCAACTGGTTCTGTCTATCTTAAAAGTTACACAGATATTGCAACTTTTTCAATAAATCCGCAATTATACTGTGACTATAACATTGTACTAATGAAGTATAATGCTAATTCAGAATTAGATATGTCAGAGTTAGCTGACTTGATACTTAATGAGTGGCTTTGTAATCCAATGGACATAACGTTGTATTATTATCAACAGACAGACGAGGCGAATAAATGGATATCTATGGGAGATTCATGTACAATTAAGGTATGTCCATTGAATACGCAGACATTAGGAATAGGATGTCTTACCACAGACACTACAACTTTTGAGGAAGTTGCAACAGCTGAAAAATTGGCAATAACAGATGTTGTAGATGGAGTGAATTATAAAATAAATGTGACAACGACTACATGTACTATTAGAAATTGTAAAAAGTTGGGACCACGTGAGAATGTCGCAGTCATTCAAGTAGGCGGGTCGAATATTTTAGATATTACAGCGGATCCGACAACGGCACCACAGACAGAAAGGATGATGAGAATAAATTGGAAAAAGTGGTGGCAAGTCTTTTACACTGTCGTTGATTACGTAAATCAAATAATCCAAGCAATGTCCAAGAGATCACGATCACTAGATTCAGCAGCGTTTTACTACAGAATCTAA
>GQ398018.1 RVA/Human-wt/AUS/WAG8.3/2007/G8P814
ATGTATGGTATTGAATATACCACAACTCTAACTTTTTTGATATTGCTTGTATTGTTGAACTATATATTAAAATCAATAACTAGAATTATGGACTATATACTCTATCGTTTTTTACTTTTTGTTGTTATTGTCACACCATTTGTAAATTCGCAAAATTACGGCATTAATTTACCGATAACGGGATCTATGGATACGAACTATCAAAACGTGTCTAATCCTGAGCCGTTTCTAACATCAACACTATGCTTGTATTATCCAGTAGAAGCAGAAACAGAAATAGCAGATAGTTCATGGAAAGATACTTTATCGCAATTATTCCTAACAAAAGGATGGCCAACTGGTTCTGTCTATCTTAAAAGTTACACAGATATTGCAACTTTTTCAATAAATCCGCAATTATATTGTGACTATAACATTGTACTAATGAAATATAATGCTAATTCAGAATTAGATATGTCAGAGTTAGCTGACTTGATACTTAATGAGTGGCTTTGTAATCCAATGGACATAACATTGTATTATTATCAACAGACAGACGAGGCGAATAAATGGATATCTATGGGAGATTCATGTACAATTAAGGTGTGTCCATTGAATACGCAGACATTAGGAATAGGATGTCTTACTACAGACACTACAACTTTTGAGGAAGTTGCAACAGCTGAAAAATTGGCAATAACAGATGTTGTAGATGGAGTGAATTATAAAGTAAATGTGACAACGACTACATGTACTATTCGAAATTGTAAAAAGTTGGGACCACGTGAGAATGTCGCAGTCATTCAAGTAGGCGGGTCAAATATTTTAGATATTACAGCGGATCCGACAACGGCACCACAGACAGAAAGGATGATGAGAATAAATTGGAAAAAATGGTGGCAAGTCTTTTACACTGTCGTTGATTACGTAAATCAAATAATCCAAGCAATGTCCAAGAGATCACGATCACTAGATTCAGCAGCGTTTTACTACAGAATCTAA
>AB044293.1 RVA/Cow-tc/JPN/Tokushima9503/1987-2000/G8P11
ATGTATGGTATTGAATATACCACAACTCTAACTTTTTTGATATTGCTTGTATTGTTGAACTATATATTAAAATCAATAACCAGAATTATGGACTATATACTCTATCGTTTTTTACTTTTTGTTGTTATTGTCACACCATTTGTAAATTCACAAAATTACGGCATTAATTTACCGATAACGGGATCAATGGATACGAACTATCAAAACGTGTCTAATCCTGAGCCGTTTCTAACATCAACACTATGCCTGTATTATCCAGTAGAAGCAGAAACAGAAATAGCAGATAGTTCATGGAAAGATACTTTATCGCAATTATTCCTAACAAAAGGATGGCCAACTGGTTCTGTCTATCTTAAAAGTTACACAGATATTGCAACTTTTTCAATAAATCCGCAATTGTACTGCGACTATAACATTGTACTAATGAAGTATAATGCTAATTCAGAATTAGATATGTCAGAGTTAGCTGACTTGATACTTAATGAGTGGCTTTGTAATCCAATGGACATAACGTTGTATTATTATCAACAGACAGACGAGGCGAATAAATGGATATCTATGGGAGATTCATGTACAATTAAGGTATGTCCATTGAATACGCAGACATTAGGAATAGGATGTCTTACCACAGACACTACAACTTTTGAGGAAGTTGCAACAGCTGAAAAATTGGCAATAACAGATGTTGTAGATGGAGTGAATTATAAAATAAATGTGACAACGACTACATGTACTATTAGAAATTGTAAAAAGTTGGGACCACGTGAGAATGTCGCAGTCATTCAAGTAGGCGGGTCAAATATTTTAGATATTACAGCGGATCCGACAACGGCACCACAGACAGAAAGGATGATGAGGGTAAATTGGAAAAAGTGGTGGCAAGTCTTTTACACTGTCGTTGATTATGTAAATCAAATAATCCAAGCAATGTCCAAGAGATCGCGATCACTAGATTCAGCAGCGTTTTACTACAGAATCTAA
>KT887525.1 RVA/Alpaca-wt/PER/562/2010/G8P14
ATGTATGGTATTGAATATACCACAACTCTAACTTTTTTGATATTGCTTGTATTGTTGAACTATATATTAAAATCAATAACCAGAATTATGGACTATATACTCTATCGTTTTTTGATTTTTATTGTTATTGTCACACCATTTGTAAATTCACAAAATTACGGCATTAATTTACCGATAACGGGATCACTGGATACGAACTATCAAAACGTGTCTAATCCTGAGCCGTTTCTGACGTCAACACTATGCCTGTATTATCCAGTAGAAGCAGAAGCAGAAATAGCAGATAGTTCATGGAAAGATACTTTATCGCAATTATTCCTAACAAAAGGATGGCCAACTGGTTCTGTCTATCTAAAAAGTTATACAGATATTGCAACTTTTTCAATAAATCCGCAATTATACTGTGACTATAACATTGTACTGATGAAGTATAATGCTAATTCAGAATTAGATATGTCAGAGTTAGCTGACTTGATACTTAATGAGTGGCTTTGTAATCCAATGGACATAACGTTGTATTATTATCAGCAGACGGACGAGGCAAATAAATGGATATCTATGGGAGATTCATGTACAATTAAGGTATGTCCATTGAATACGCAGACATTAGGAATAGGATGTCTTACCACAGATACTACAACTTTTGAAGAAGTTGCAACAGCTGAAAAATTGGCAATAACAGATGTTGTAGATGGAGTGAATTATAAAATAAATGTGACGACGACTACATGCACTATTAGAAACTGTAAAAAGTTGGGACCACGTGAGAATGTCGCAGTAATTCAAGTAGGAGGGTCAAATATTTTAGATATTACAGCGGATCCGACAACGGCACCACAGACAGAAAGGATGATGAGAATAAATTGGAAAAAATGGTGGCAAGTCTTTTACACTGTCGTTGATTACGTAAACCAAATAATCCAAGCAATGTCCAAGAGATCACGATCACTAGATTCAGCAGCGTTTTACTACAGAATCTAA
>EF554153.1 RVA/Sheep-tc/ESP/OVR762/2002/G8P14
ATGTATGGTATTGAATATACCACAACTCTAACTTTTTTGATATTGCTTGTATTGTTGAACTATATATTAAAATCAATAACCAGAATTATGGACTATATACTCTATCGTTTTTTGCTTTTTGTTGTTATTGTCACACCATTTGTAAATTCACAAAATTACGGCATTAATTTACCGATAACGGGATCAATGGATGCGAACTATCAAAACGTGTCTAACCCTGAACCGTTTCTAACATCAACACTATGCTTGTATTATCCAACAGAAGCAGAGACAGAAATAGCAGACAGTTCATGGAAGGACACTTTATCGCAATTATTCCTAACAAAAGGATGGCCAACTGGTTCTGTCTATCTTAAAAGTTACACAGATATTGCAACTTTTTCAATAAACCCACAACTATACTGTGACTATAACATTGTACTAATGAAGTATAATGCTAATTCAGAACTAGATATGTCAGAGTTAGCTGACTTAATACTTAATGAGTGGCTTTGTAATCCAATGGACATAACGTTGTATTATTATCAACAGACAGACGAAGCAAACAAATGGATATCCATGGGAGATTCATGTACAATTAAGGTATGTCCATTGAACACGCAGACATTAGGAATCGGATGCCTTACCACAGACACTACGACTTTTGAAGAGGTTGCAACAGCTGAAAAATTGGCGATAACAGATGTTGTAGATGGAGTAAATTATAAAATAAATGTGACAACGACTACATGTACCATTAGAAACTGTAAAAAGTTAGGACCACGTGAAAATGTCGCAGTCATTCAAGTAGGTGGATCAAATATTTTAGATATTACAGCGGATCCAACAACAGCACCACAGACAGAAAGGATGATGAGAATAAATTGGAAAAAATGGTGGCAAGTTTTTTACACCGTCGTTGATTACGTAAATCAGATAATCCAAGCAATGTCCAAGAGATCACGATCACTAGATTCAGCAGCATTCTACTACAGAATCTAA
>KX024672.1 RVA/Human-wt/ITA/BA01/2012/G8P14
------------------------------ACTTTTTTGATATTGCTTGTATTGTTGAACTATATATTAAAATCAATAACCAGAATTATGGACTATATACTCTATCGTTTTTTGCTTTTTGTTGTTATTGTCACACCATTTGTAAATTCACAAAATTACGGCATTAATTTACCGATAACGGGATCAATGGATACGAACTATCAAAACGTGTCTAACCCTGAACCGTTTCTGACATCAACACTATGCTTGTATTATCCAACAGAAGCAGAGACAGAAATAGCAGACAGTTCATGGAAGGACACTTTATCGCAATTATTCCTAACGAAAGGATGGCCAACTGGTTCTGTCTACCTTAAAAGTTACACAGATATTGCAACTTTTTCAATAAACCCACAACTATACTGTGACTATAACATTGTGCTAATGAAGTATAATGCTAATTCAGAACTAGATATGTCAGAGTTAGCTGACTTAATACTTAATGAGTGGCTTTGTAATCCAATGGACATAACGTTGTATTATTATCAACAGACAGACGAAGCAAACAAATGGATATCCATGGGAGATTCATGTACAATTAAGGTATGTCCATTGAACACGCAGACATTAGGAATCGGATGCCTTACCACAGACACTACGACTTTTGAAGAGGTTGCAACAGCTGAAAAATTGGCAATAACAGATGTTGTAGATGGAGTAAATTATAAAATAAATGTGACAACGACTACATGTACCATTAGAAACTGTAAAAAGTTGGGACCACGTGAAAATGTCGCAGTCATTCAAGTAGGTGGATCAAATATCTTAGATATTACAGCGGATCCAACAACAGCACCACAGACAGAAAGGATGATGAGAATAAATTGGAAAAAATGGTGGCAAGTTTTTTACACCGTCGTTGATTACGTAAATCAGATAATCCAAGCAATGTCCAAGAGATCACGATCACTAGATTCA------------------------
>MG214342.1 RVA/Human-tc/MAR/ma31/2011/G8P14
ATGTATGGTATTGAATATACCACAACTCTAACTTTTTTGATATTGCTTGTATTGTTGAACTATATATTAAAATCAATAACCAGAATTATGGACTATATACTCTATCGTTTTTTGCTTTTTGTTGTTATTGTCACACCATTTGTAAATTCACAAAATTACGGCATTAATCTACCGATAACGGGATCAATGGATACGAACTATCAAAACGTGTCTAACCCTGAACCGTTTCTAACATCAACACTATGCTTGTATTATCCAACAGAAGCAGAGACAGAAATAGCAGACAGTTCATGGAAGGACACTTTATCGCAATTATTCCTAACAAAAGGATGGCCAACTGGTTCTGTCTATCTTAAAAGTTACACAGATATTGCAACTTTTTCAATAAACCCACAACTATACTGTGACTATAACATTGTACTAATGAAGTATAATGCTAATTCAGAACTAGATATGTCAGAGTTAGCTGATTTAATACTTAATGAGTGGCTTTGTAATCCAATGGACATAACGTTGTATTATTATCAACAGACAGACGAAGCAAACAAATGGATATCCATGGGGGATTCATGTACAATTAAGGTATGTCCATTGAACACGCAGACATTAGGAATCGGATGTCTTACCACAGACACTACGACTTTTGAAGAGGTTGCAACAGCTGAAAAATTGGCGATAACAGATGTTGTAGATGGAGTAAACTATAAAATAAATGTGACAACGACTACATGTACCATTAGAAACTGTAAAAAATTGGGACCACGTGAAAATGTCGCAGTCATTCAAGTAGGTGGATCAAATATTTTAGATATTACAGCGGATCCAACAACAGCACCACAGACAGAAAGGATGATGAGAATAAATTGGAAAAAATGGTGGCAAGTTTTTTACACCGTCGTTGATTACGTAAATCAGATAATCCAAGCAATGTCCAAAAGATCGCGATCACTAGATTCAGCAGCATTCTACTACAGAATCTAA
>OM303089.1 RVA/Human-wt/GRC/20210521/3005/2021/G8P14
--------------ATATACCACAACTCTAACTTTTTTGATATTGCTTGTATTGTTGAACTATATATTAAAATCAATAACCAGAATTATGGACTATATACTCTATCGTTTTTTGCTTTTTGTTGTTATTGTCACACCATTTGTAAATTCACAAAATTACGGCATTAATTTACCGATAACGGGATCAATGGATACGAACTATCAAAACGTGTCTAACCCTGAACCGTTTCTAACATCAACACTATGCTTGTATTATCCAACAGAAGCAGAGACAGAAATAGCAGACAGTTCATGGAAGGACACTTTATCGCAATTATTCCTAACAAAAGGATGGCCAACTGGTTCTGTCTATCTTAAAAGCTACACAGATATTGCAACTTTTTCAATAAACCCACAACTATACTGTGATTATAACATTGTACTAATGAAGTATAATGCTAATTCAGAACTAGATATGTCAGAGTTAGCTGATTTAATACTTAATGAGTGGCTTTGTAATCCAATGGACATAACGTTGTATTATTATCAACAGACAGACGAAGCAAATAAATGGATATCCATGGGGGATTCATGTACAATTAAGGTATGTCCATTGAACACGCAGACATTAGGAATCGGATGCCTTACCACAGACACTACGACTTTTGAAGAGGTTGCAACAGCTGAAAAATTGGCGATAACAGATGTTGTAGATGGAGTAAACTATAAAATAAATGTGACAACGACTACATGTACCATTAGAAACTGTAAAAAATTGGGACCACGTGAAAATGTCGCAGTCATTCAAGTAGGTGGATCAAATATTTTAGATATTACAGCGGATCCAACAACAGCACCACAGA--------------------------------------------------------------------------------------------------------------------------------------------
>KY426808.1 RVA/Roe_deer-wt/SLO/D110-15/2015/G8P14
ATGTATGGTATTGAATATACCACAACTCTAACTTTTTTGATATTGCTTGTATTGTTGAACTATATATTAAAATCAATAACCAGAATTATGGACTATATACTCTATCGTTTTTTGCTTTTCGTTGTTATTGTCACACCATTTGTAAATTCACAAAATTACGGCATTAATTTACCGATAACAGGATCAATGGATACGAACTATCAAAATGTGTCTAATCCTGAACCGTTTCTAACATCAACACTATGCTTGTATTATCCAATAGAGGCGGAGACAGAAATAGCAGATAGTTCATGGAAGGATACTTTATCGCAATTATTCCTAACAAAAGGATGGCCAACTGGTTCCGTCTATCTCAAAAGTTACACAGATATTGCAACTTTTTCAATAAATCCGCAATTATACTGTGACTATAACATTGTACTAATGAAGTATAATGCTAGTTCAGAACTAGATATGTCAGAGTTAGCTGACTTAATACTCAATGAGTGGCTCTGTAATCCAATGGACATAACGTTGTATTATTATCAACAGACAGACGAGGCAAATAAATGGATATCTATGGGAGATTCATGTACAATTAAGGTATGTCCATTGAACACGCAGACATTAGGAATCGGATGCCTAACCACAGACACTACAACTTTCGAAGAGGTTGCAACAGCTGAAAAATTGGCGATAACAGATGTTGTAGATGGAGTAAATTATAAAATAAATGCAACAACGACTACATGTACCATTAGAAACTGTAAAAAATTGGGGCCACGTGAGAATGTCGCAGTCATTCAAGTAGGTGGATCAAACATTTTAGATATTACAGCGGATCCAACAACGGCACCACAGACAGAAAGGATGATGAGAATAAATTGGAAAAAATGGTGGCAAGTTTTTTACACCGTCGTTGATTACGTAAATCAGATAATCCAAGCAATGTCCAAGAGATCACGATCACTAGATTCAGCAGCGTTCTACTACAGAATCTAA
>FJ347127.1 RVA/Guanaco-wt/ARG/Rio_Negro/1998/G8P1
ATGTATGGTATTGAATATACCACAACTCTAACTTTTTTGATATTGCTTGTATTGTTGAACTATATATTAAAATCAATAACCAGAATTATGGACTATATACTCTATCGTTTTTTGCTTTTTGTTGTTATTGTCACACCATTTGTAAATTCACAAAATTATGGCATTAATTTACCGATAACGGGATCAATGGATACGAACTATCAAAACGTGTCTAATCCTGAACCGTTTCTAACATCAACACTATGCTTGTATTATCCAGTAGAAGCAGAGACAGAAATAGCAGATAGTTCATGGAAGGATACTTTATCGCAATTATTCCTAACAAAAGGATGGCCAACTGGTTCTGTCTATCTTAAAAGTTACACAGATATTGCAACTTTTTCAATAAATCCGCAATTATACTGTGACTATAACATTGTACTAATGAAGTATAATGCTAATTCAGAATTAGATATGTCAGAGTTAGCTGACTTGATACTTAATGAGTGGCTCTGTAATCCAATGGACATAACGTTGTATTATTATCAACAGACGGACGAGGAGAATAAATGGATATCTATGGGAGATTCATGTACAATTAAGGTATGTCCATTAAATACGCAGACATTAGGAATAGGATGTCTTACCACAGACACTACAACTTTTGAAGAAGTTGCAACGGCTGAAAAATTGGCAATAACAGATGTTGTAGATGGGGTAAATTATAAAATAAATGTGACAACGACCACATGTACTATTAGAAATTGTAAAAAGTTGGGACCACGTGAGAATGTCGCAGTAATTCAAGTAGGCGGATCAAATATTTTAGATATTACAGCGGATCCGACAACGGCACCACAGACAGAAAGGATGATGAGAATAAATTGGAAAAAATGGTGGCAAGTCTTTTACACTGTCGTTGATTACGTAAATCAAATAATCCAAGCAATGTCCAAGAGATCACGATCACTAGATTCAGCAGCGTTTTACTACAGAATCTAA
>FJ347105.1 RVA/Guanaco-wt/ARG/Chubut/1999/G8P14
ATGTATGGTATTGAATATACCACAACTCTAACTTTTTTGATATTGCTTGTATTGTTGAACTATATATTAAAATCAATAACCAGAATTATGGACTATATACTCTATCGTTTTTTGCTTTTTGTTGTTATTGTCACACCATTTGTAAATTCACAAAATTACGGCATTAATTTACCGATAACGGGATCAATGGATACGAACTATCAAAACGTGTCTAATCCTGAACCGTTTCTAACATCAACACTATGCTTGTATTATCCAGTAGAAGCAGAGACAGAAATAGCAGATAGTTCATGGAAAGATACTTTATCGCAATTATTCCTAACAAAAGGATGGCCAACTGGTTCTGTCTATCTTAAAAGTTACACAGATATTGCAACTTTTTCAATAAATCCGCAATTATACTGTGACTATAACATTGTACTAATGAAGTATAATGCTAATTCAGAATTAGATATGTCAGAGTTAGCTGACTTGATACTTAATGAGTGGCTCTGTAATCCAATGGACATAACGTTGTATTATTATCAACAGACGGACGAGGCGAATAAATGGATATCTATGGGAGATTCATGTACAATTAAGGTATGTCCATTAAATACGCAGACATTAGGAATAGGATGTCTTACCACAGACACTACAACTTTTGAAGAGGTTGCAACGGCTGAAAAATTGGCAATAACAGATGTTGTAGATGGAGTAAATTATAAGATAAGTGTGACAACGACCACATGTACTATTAGAAATTGTAAAAAGTTGGGGCCACGTGAGAATGTCGCAGTCATTCAAGTAGGCGGATCAAATATTTTAGATATTACAGCGGATCCGACAACGGCACCACAGACAGAAAGGATGATGAGAATAAATTGGAAAAAATGGTGGCAAGTCTTTTACACTGTCGTTGATTACGTAAATCAAATAATCCAAGCAATGTCCAAGAGATCACGATCACTAGATTCAGCAGCGTTTTACTACAGAATCTAA
>JX070052.1 RVA/Vicugna-wt/ARG/C75/2010/G8P14
----------TTGAATATACCACAACTCTAACTTTTTTGATATTGCTTGTATTGTTGAATTATATATTAAAATCAATAACCAGAATTATGGACTACATACTCTATCGTTTTTTGCTTTTTGTTGTTATTGTCACGCCATTTGTAAATTCACAAAATTACGGCATTAATTTACCGATAACGGGATCAATGGATACRAACTATCAAAACGTGTCTAATCCTGAACCGTTTCTAACATCAACACTATGCTTGTATTATCCAGTARAAGCAGAGACAGAAATAGCAGATAGTTCATGGAAAGATACTTTATCGCAATTATTCCTAACAAAAGGATGGCCAACTGGTTCTGTCTATCTTAAAAGTTACACAGATATTGCAACTTTTTCAATAAATCCGCAATTATACTGTGACTATAACATTGTACTAATGAAGTATAATGCTAATTCAGAATTAGATATGTCAGAGTTAGCTGACTTGATACTTAATGAGTGGCTCTGTAATCCAATGGACATAACGTTGTATTATTATCAACAGACGGACGAGGCGAATAAATGGATATCTATGGGAGATTCATGTACAATTAAGGTATGTCCATTAAATACGCAGACATTAGGAATAGGATGTCTTACCACAGACACTACAACTTTTGAAGAGGTTGCAACAGCTGAAAAATTGGCAATAACAGATGTTGTAGATGGAGTAAATTATAAAATAAATGTGACAACGACCACATGTGCTATTAGAAATTGTAAAAAGTTGGGGCCGCGTGAGAATGTCGCAGTCATTCAAGTAGGCGGATCAAATATTCTAGATATTACAGCGGATCCGACAACGGCACCACAGACAGAAAGGATGATGAGAATAAATTGGAAAAAATGGTGGCAAGTCTTTTACACTGTCGTTGATTACGTAAATCAAATAATCCAAGCAATGTCCAAGAGATCACGATCACTAGATTCAGCAGCGTTTTACTACAGAATCTAA
>AB077058.1 RVA/Cow-tc/JPN/BRV16/XXXX/G8P1
ATGTATGGTATTGAATATACCACAACTCTAACTTTTTTGATATTGCTTGTATTGTTGAACTATATATTAAAATCAATAACTAGAGTTATGGACTATATACTCTATCGTTTTTTGCTTTTTGCTGTTATTGTCACACCATTTGTAAATTCACAAAATTACGGCATTAATTTACCGATAACGGGATCAATGGATACGAACTATCAAAACGTGTCTAATCCTGAACCATTTCTAACATCAACACTATGCTTGTATTATCCAGTAGAAGCAGAGACAGAAATAGCAGACAGTTCATGGAAAGATACTTTATCGCAATTATTCCTAACAAAAGGATGGCCAACTGGTTCTGTCTATCTTAAAAGTTACCCAGATATTGCAACTTTGTCAATAAACCCGCAATTATACTGTGACTATAACATTGTACTAATGAAGTATAATGCTAGTTCAGAATTAGATATGTCAGAGTTGGCTGACTTGATACTTAATGAGTGGCTTTGTAATCCAATGGACATACCGTTGTATTATTATCAGCAGACGGACGAGGCGAATAAATGGATATCTATGGGAGATCCATGTACAATTAAGGTATGTCCATTGAATACGCAGACACTAGGAATAGGATGTCTTACCACAGACACTACAACTTTTGAAGAGGTTGCAACAGCTGAAAAATTGGCAATAACAGATGTTGTAGATGGAGTGAATTATAAAATAAATGTGACAACGACTACATGTACTATTAGAAATTGTAAAAAGTTGGGCCCACGTGAGAATGTCGCAGTCATTCAAGTAGGCGGATCAAATATTTTAGATATTACAGCGGATCCGACAACGGCACCACAGACAGAAAGGATGATGAGAATAAATTGGAAAAAATGGTGGCAAGTCTTTTACACTGTTGTTGATTACGTAAATCAAATAATCCAAGCAATGTCCAAGAGATCACGATCACTAGATTCAGCAGCGTTTTACTACAGAATCTAA
>KP198636.1 RVA/Human-wt/ITA/PR1300/2004/G8P14
ATGTATGGTATTGAATATACCACAACTCTAACTTTTTTGATATTGCTTGTATTGTTGAACTATATATTAAAATCGATAACCAGAGTTATGGACTATATACTCTATCGTTTTTTACTTTTTGTTGTTATTGTCACACCATTTGTAAATTCACAAAATTACGGCATTAATTTACCGATAACGGGATCAATGGACACGAACTATCAAAACGTGTCTAATCCTGAACCGTTTCTAACATCAACACTATGTTTGTATTATCCAGTAGAAGCAGAGACAGAAATAGCAGACAGTTCATGGAAAGATACTTTATCGCAATTATTCCTAACAAAAGGATGGCCAACTGGTTCTGTCTATCTTAAGAGTTACACAGATATTGCAACTTTTTCAATAAATCCGCAATTATACTGTGACTATAACATTGTACTAATGAAGTATAATGCTAATTCAGAATTAGATATGTCAGAGTTAGCTGACTTGATACTTAATGAGTGGCTTTGTAATCCAATGGACATAACGTTGTATTATTATCAACAGACGGACGAGGCGAATAAATGGATATCTATGGGAGATTCATGCACAATTAAGGTATGTCCATTGAATACGCAGACACTAGGAATAGGATGTCTTACCACAGACACTACAACTTTTGAAGAGGTTGCAACAGCTGAAAAATTGGCAATAACAGATGTTGTAGATGGAGTGAATTATAAGATAAATGTGACAACGACTACATGTACTATTAGAAATTGTAAAAAGTTGGAACCACGTGAGAATGTCGCAGTCATTCAAGTAGGCGGATCAAATATTTTAGATATTACAGCGGATCCGACAACGGCACCACAGACAGAAAGGATGATGAGAATAAATTGGAAAAAATGGTGGCAAGTCTTTTACACTGTCGTTGATTACGTAAATCAAATAATCCAAGCAATGTCCAAGAGATCACGATCACTAGATTCAGCAGCGTTTTACTACAGAATCTA-
>JN247736.1 RVA/Human-wt/DNK/06H9151/2006/G8P14
----------------ATACCACAACTCTAACTTTTTTGATATTGCTTGTATTGTTGAACTATATGTTAAAATCAATAACCAGAGTTATGGACTATATACTCTATCGTTTTTTGCTTTTTGTTGTTATTGTCACACCATTTGTAAATTCGCAAAACTATGGCATTAATTTACCGATAACGGGGTCAATGGATACGAACTATCAAAACGTGTCTAATCCTGAACCGTTTTTAACATCAACACTATGCTTGTATTATCCAGTAGAAGCAGAGACAGAAATAGCAGATAGTTCATGGAAAGATACTTTATCGCAATTATTCCTAACAAAAGGATGGCCAACTGGTTCTGTCTATCTTAAAAGTTACACAGATATTGCAACTTTTTCAATAAATCCGCAATTATACTGTGACTATAACATTGTACTGATGAAGTATAATGCTAATTCAGAATTAGACATGTCAGAGTTAGCTGACTTGATACTTAATGAGTGGCTTTGTAATCCAATGGACATAACGTTGTATTATTATCAACAGACGGACGAGGCGAATAAATGGATATCTATGGGAGATTCATGTACAATTAAGGTATGTCCATTGAATACGCAGACATTAGGAATAGGATGTCTTACCACAGACACTACAACTTTTGAAGAGGTTGCAACAGCTGAAAAATTGGCAATAACAGATGTTGTAGATGGAGTGAATTATAAAATAAATGTGACAACGACTACATGTACTATTAGAAATTGCAAAAAGTTGGGGCCACGTGAGAATGTCGCAGTCATTCAAGTAGGCGGATCAAATATTTTAGATATTACAGCGGATCCGACAACGGCACCACAGACAGAGAGGATGATGAGGATAAATTGGAAAA--------------------------------------------------------------------------------------------------------------
>KP198647.1 RVA/Human-wt/ITA/PR1973/2009/G8P14
ATGTATGGTATTGAATATACCACAACTCTAACTTTTTTGATATTGCTTGTATTGTTGAACTATATATTAAAATCAATAACCAGGGTTATGGACTATATACTCTATCGTTTTTTGCTTTTTATTGTTATTGTCACACCATTTGTAAATTCACAAAATTACGGCATTAATTTACCGATAACGGGATCAATGGATACGAACTATCAAAACGTGTCTAATCCTGAACCGTTTCTAACATCAACACTATGCTTGTATTATCCAGTAGAAGCAGAGACAGAAATAGCAGATAGTTCATGGAAAGATACTTTATCGCAATTATTCCTAACAAAAGGATGGCCAACTGGTTCTGTCTATCTTAAAAGTTACACAGATATTGCAACTTTTTCAATAAATCCGCAATTATACTGTGACTATAACATTGTACTAATGAAGTATAATGCTAATTCAGAATTAGATATGTCAGAGTTAGCTGACTTGATACTTAATGAGTGGCTTTGTAATCCAATGGACATAACGTTGTATTATTATCAGCAGACAGACGAGGCAAATAAATGGATATCTATGGGAGATTCATGTACAATTAAGGTATGTCCATTGAATACGCAGACATTAGGAATAGGATGTCTTACCACAGACACTACAACTTTTGAAGAGGTTGCAACAGCTGAAAAATTGGCGATAACAGATGTTGTAGATGGAGTGAATTATAAAATAAATGTGACAACGACTACATGTACTATCAGAAATTGTAAAAAGTTGGGGCCACGTGAGAATGTCGCAGTCATTCAAGTAGGCGGATCAAATATTTTAGATATTACAGCGGATCCGACAACGGCACCACAGACAGAAAGGATGATGAGAATAAATTGGAAAAAATGGTGGCAAGTCTTTTACACTGTCGTTGATTACGTAAATCAAATAATTCAAGCAATGTCCAAGAGATCACGATCACTAGATTCAGCAGCGTTTTACTATAGAATCTA-
>AF039524.1 RVA/Env-wt/CHE/U25.96/XXXX/G8PX
ATGTATGGTATTGAATATACCACAACTCTAACTTTTTTGATATTGCTTGTATTGTTGAACTATATATTAAAATCAATAACCTGGGTTATGGACTATATACTCTATCGTTTTTTGCTTTTTGTTGTTATTGTCACACCATTTGTAAATTCACAAAATTATGGCATTAATTTACCGATAACGGGGTCAATGGATACAAACTATCAAAACGTGTCTAATCCTGAACCGTTTCTAACATCAACACTATGCTTGTATTATCCAGTAAAAGCAGAAACAGAAATAGCAGATAGTTCATGGAAAGATACTTTATCGCAATTATTTCTGACAAAAGGATGGCCAACTGGTTCTGTCTATCTTAAAAGTTACACAAATATTGCAACTTTTTCAATAAATCCGCAATTATACTGTGACTATAACATTGTACTAATGAAGTATAATGCTAATTCAGAGTTAGATATGTCAGAGTTAGCTGACTTGATACTTAATGAGTGGCTTTGTAATCCAATGGACATAACGTTGTATTATTATCAGCAGACAGACGAGGCGAATAAATGGATATCTATGGGAGATTCATGTACAATTAAGGTATGTCCATTGAATACGCAGACATTAGGAATAGGATGTCTTACCACAGACACTACAACTTTTGAAGAGGTTGCAACAGCTGAAAAATTGGCAATAACAGATGTTGTAGATGGAGTGAATTATAAAATAGATGTGACAACGACTACATGTACTATTAGAAATTGTAAAAAGTTGGGGCCACGTGAGAATGTCGCAGTCATTCAAGTAGGCGGATCAAATATTTTAGATATTACAGCAGATCCGACAACGGCACCACAGACAGAAAGGATGATGAGAATAAGTTGGAAAAAATGGTGGCAAGTCTTTTACACTGTCGTTGATTACGTAAATCAAATAATCCAAGCAATGTCCAAGAGATCACGATCACTAGATTCAGCAGCGTTTTACTATAGAATCTAA
>FN665696.1 RVA/Human-wt/HUN/BP1062/2004/G8P14
ATGTATGGTATTGAATATACCACAACTCTAATCTTCTTGATATTGCTTGTATTATTGAATTATATGTTAAAATCAATAACTAGAGTCATGGACTACATACTCTACAGATTCCTGCTCTTTATTGTAATTATCACACCATTTGTGAATTCACAGAACTATGGCATAAACTTGCCAATTACTGGATCCATGGACACGAACTATCAAAACGTATCGGCTTTAGAACCATTTTTGACATCAACGCTATGTCTTTATTATCCAACAGAAGCTGAAACAGAGATTGCTGATAGCTCATGGAAAGATACACTATCGCAATTGTTCTTGACAAAAGGATGGCCAACTGGTTCTGTTTACCTTAAAAGCTACACAGATATTGCAACTTTTTCGATAAATCCTCAGTTATATTGTGATTATAATATAGTACTGATGAAATATAATGCTAATTCGGAATTAGACATGTCGGAATTGGCAGATTTAATACTTAATGAATGGCTATGTAATCCAATGGACGTAACATTATACTACTATCAACAAACAGATGAAGCAAATAAATGGATCTCGATGGGAGACTCATGTACTATTAAAGTATGTCCACTAAATACGCAGACATTAGGCATCGGATGTCTCACCACTGATACTACAACTTTTGAAGAAGTTGCGACAACTGAAAAGTTAGCAATAACAGATGTCGTTGATGGAGTGAATTATAAGGTAAATGTCACTACTACTACATGCACCATTAGAAACTGTAAAAAACTGGGACCCAGGGAGAACGTTGCAGTTATTCAAGTAGGTGGTTCGAACGTTTTAGACATTACAGCCGATCCGACAACAGCACCACAAACTGAGAGAATGATGAGAGTCAATTGGAAGAAGTGGTGGCAAGTTTTTTACACTGTCGTTGATTATGTGAATCAGATAATTCAAGCAATGTCCAAAAGATCGCGATCGTTAGATTCGGCAGCATTTTATTACAGAATTTAA
>AB272753.1 RVA/Human-tc/JPN/AU109/1994/G8PX
ATGTATGGTATTGAATATACCACAACTCTAATCTTCTTGATATTGCTTGTATTATTGAATTATATATTAAAATCAATAACTAGAGTTATGGACTACATACTCTACAGATTTCTGCTCTTTATTGTAATTGTCACACCATTTGTAAATTCACAGAACTATGGCATAAACTTGCCAATTACTGGATCCATGGACACGAACTATCAGAACGTATCGGCTTCAGAACCATTTTTGACATCAACGCTATGTCTTTATTATCCAACAGAAGCTGAAACAGAGATTGCTGATAGTTCATGGAAAGATACACTATCGCAATTGTTCTTGACAAAAGGATGGCCAACTGGTTCTGTTTACCTTAAAAGCTACACAGATATTACAACTTTTTCGATAAATCCTCAGTTATACTGTGATTATAATATAGTACTGATGAAATATAGTGCTAATTCGGAATTAGACATGTCGGAATTGGCAGATCTAATACTTAATGAATGGTTATGTAATCCAATGGACATAACATTGTACTACTATCAACAAACAGATGAAGCAAATAAATGGATTTCGATGGGAGACTCATGTACTATTAAAGTGTGTCCACTAAATACGCAGACATTAGGTATTGGATGTCTCACCACTGATACTACAACTTTTGAAGAAGTTGCGACAGCTGAAAAGTTAGCGATAACAGATGTCGTTGATGGAGTGAATTATAAGATAAATATTACTACTACTACATGCACCATTAGAAACTGTAAAAAACTGGGACCTAGGGAAAACGTTGCAGTTATTCAAGTAGGTGGTTCGAACGTGTTAGACATTACAGCCGACCCGACAACAGCACCACAAACTGAGAGAATGATGAGAGTTAATTGGAAGAAGTGGTGGCAAGTTTTTTACACTGTCGTTGATTATGTGAATCAGATAATTCAAGCAATGTCCAAAAGATCTCGATCGTTAGATTCAGCAGCATTTTATTACAGAATTTAA
>AB045375.1 RVA/Human-wt/JPN/94H109/1994/G8PX
ATGTATGGTATTGAATATACCACAACTCTAATCTTCTTGATATTGCTTGTATTATTGAATTATATATTAAAATCAATAACTAGAGTTATGGACTACATACTCTACAGATTTCTGCTCTTTATTGTAATTGTCACACCATTTGTAAATTCACAGAACTATGGCATAAACTTGCCAATTACTGGATCCATGGACACGAACTATCAGAACGTATCGGCTTCAGAACCATTTTTGACATCAACGCTATGTCTTTATTATCCAACAGAAGCTGAAACAGAGATTGCTGATAGTTCATGGAAAGATACACTATCGCAATTGTTCTTGACAAAAGGATGGCCAACTGGTTCTGTTTACCTTAAAAGCTACACAGATATTACAACTTTTTCGATAAATCCTCAGTTATACTGTGATTATAATATAGTACTGATGAAATATAGTGCTAATTCGGAATTAGACATGTCGGAATTGGCAGATCTAATACTTAATGAATGGTTATGTAATCCAATGGACATAACATTGTACTACTATCAACAAACAGATGAAGCAAATAAATGGATTTCGATGGGAGACTCATGTACTATTAAAGTGTGTCCACTAAATACGCAGACATTAGGTATTGGATGTCTCACCACTGATACTACAACTTTTGAAGAAGTTGCGACAGCTGAAAAGTTAGCGATAACAGATGTCGTTGATGGAGTGAATTATAAGATAAATATTACTACTACTACATGCACCATTAGAAACTGTAAAAAACTGGGACCTAGGGAAAACGTTGCAGTTATTCAAGTAGGTGGTTCGAACGTGTTAGACATTACAGCCGACCCGACAACAGCACCACAAACTGAGAGAATGATGAGAGTTAATTGGAAGAAGTGGTGGCAAGTTTTTTACACTGTCGTTGATTATGTGAATCAGATAATTCAAGCAATGTCCAAAAGATCTCGATCGTTAGATTCAGCAGCATTTTATTACAGAATTTAA
>KU317471.1 RVA/Human-tc/EGY/AS970/2012/G8P14
ATGTATGGTATTGAATATACCACAACTCTAATCTTCTTGATATTGCTTGTATTACTGAATTATATATTAAAATCGATAACTAGAATTATGGACTATATACTCTACAGATTTTTGCTCTTTATTGTAATTGTTACACCATTTGTAAATTCACAGAACTATGGTATAAATTTACCGATTACTGGATCTATGGATACGAACTATCAGAACGTATCAACTCCAGAACCATTTCTAACATCAACGCTATGTCTTTATTACCCAACAGAAGCTGAGACAGAGATTGCAGATAGTTCATGGAAAGATACATTATCACAATTATTCTTAACGAAAGGATGGCCAACTGGTTCTGTTTACCTTAAAAGTTATACAGATATTGCAACTTTTTCAATAAATCCTCAGCTATATTGTGATTATAACATAGTGCTGATGAAATACAATGCTAATTCGGAATTAGATATGTCGGAGTTAGCAGATTTGATACTCAATGAATGGCTATGCAATCCAATGGACGTAACATTATACTACTATCAGCAAACAGATGAAGCAAATAAATGGATTGCAATGGGAGATTCGTGCACTATCAAGGTGTGTCCATTGAATACACAGACGTTAGGCATTGGATGTCTCACCACTGATACTACAACTTTTGAAGAAGTTGCAACAGCTGAAAAGTTAGCAATAACAGATGTTGTTGACGGAGTAAACTATAAGGTAAATGTTACTACAGCTACGTGTACCATTAGAAACTGTAAGAAATTGGGACCTAGAGAGAACGTTGCGGTCATACAAGTAGGTGGTTCGAATGTTTTAGACATCACAGCTGATCCGACGACAGCACCGCAGACTGAAAGAATGATGAGAATTAATTGGAAAAAATGGTGGCAAGTTTTTTACACTGTCGTTGATTATGTAAATCAGATAATTCAAGCAATGTCCAAAAGATCGCGATCATTAGATTCAGCAGCATTTTATTATAGAATTTAA
>LC133519.1 RVA/Cow-tc/THA/A5-10/1988/G8P1
ATGTATGGTATTGAATATACCACAACTCTAATCTTCTTGATATTGTTTGTATTATTGAATTATATACTAAAATCAATAACTAGAGTTATGGACTATATACTGTACAGATTTTTGTTGTTTATTGTAATTGTTACACCATTTGTAAATTCACAGAACTACGGCATAAATTTACCAATTACTGGGTCTATGGACACAAACTATCAGAACGTATCGACTTCAGAACCATTTCTAACATCAACATTATGTCTTTATTATCCAACAGAGGCTGAAACAGAGATTGCTGATGGTTCATGGAAAGATACACTATCACAGTTATTCTTAACTAAAGGGTGGCCAACTGGTTCTGTTTACCTAAAAAGTTACACAGATATTGCAACTTTTTCAATAAATCCTCAGTTGTATTGTGATTATAACATAGTTCTAATGAAATATAATGCTAATTCGAAACTAGATATGTCAGAATTAGCAGACTTGATACTCAACGAATGGCTATGTAATCCGATGGACATAACGTTGTACTATTATCAGCAAACGGATGAGGCAAATAAATGGATATCAATGGGAGACTCGTGTACTATTAAAGTGTGTCCACTAAATACACAGACATTAGGTATTGGATGTCTCACCACTGATACTACAACTTTTGAAGAAGTTGCAACAGCAGAAAAATTAGCGATAACGGATGTTGTTGATGGAGTGAACTATAAAATAAACGTCACTACTGCCACATGTACAATTAGAAACTGTAAAAAATTAGGACCTAGAGAAAATGTTGCAGTTATCCAAGTAGGTGGTTCGAACATTTTAGACATTACAGCAGATCCTACGACAGCGCCACAAACTGAAAGAATGATGAGAGTTAATTGGAAGAAATGGTGGCAAGTTTTCTATACTATTGTTGATTACGTGAATCAAATAATTCAAACAATGTCCAAAAGATCGCGATCGTTAGATTCAGCGGCATTTTACTATAGAATTTAA
>FJ861661.1 RVA/Human-wt/IND/DS108/2000/G8P6
ATGTATGGTATTGAATATACCACAACTCTAATCTTCTTGATATTGCTTGTATTATTGAATTATATACTAAAATCAATTACCAGAGTTATGGACTGTATACTGTACAGGTTTTTGTTGTTTATTGTAATTATTACACCATTTGTAAATTCACAGAACTATGGCATAAATTTACCAATTACTGGATCTATGGACACAAACTATCAGAACATATCGATTTCAGAACCATTCCTAACATCAACATTATGTCTTTATTATCCAACAGAGGCTGAAACAGAGATTGCTGATAGTTCATGGAAAGATACACTATCACAGTTATTCTTAACTAAAGGGTGGCCAATTGGTTCTGTCTACCTAAAAAGTTACACAGATATTGCAACTTTTTCAATAAATCCTCAGTTGTATTGTGATTATAACATAGTTTTAATGAAATATAATGCTAACTCGGAACTGGACATGTCAGAATTAGCAGACTTGATACTTAACGAATGGCTATGTAATCCGATGGACATAACGTTGTACTATTATCAGCAAACGGATGAGGCGAATAAATGGATATCAATGGGAGACTCGTGTACTATTAAAGTGTGTCCACTAAATACACAGACATTAGGTATTGGATGTCTCACCACTGATACTACAACTTTTGAAGAAGTTGCAACAGCAGAAAAATTAGCGATAACGGATGTTGTTGATGGAGTGAACTATAAAATAAATGTCACTACTGCCACATGCACAATTAGGAACTGTAAAAAATTAGGACCTAGAGAAAATGTTGCAGTTATCCAAGTAGGTGGTTCGAATATTTTAGATATTACAGCAGATCCTACGACAGCGCCACAAACTGAAAGAATGATGAGAGTTAATTGGAAGAAATGGTGGCAAGTTTTCTATACTGTTGTTGATTACGTAAATCAAATAATTCAAGCAATGTCCAAAAGATCGCGATCGTTAGATTCAGCGGCATTTT--------------
>AF104104.1 RVA/Human-tc/EGY/EGY2295/1995/G8P14
ATGTATGGTATTGAATATACCACAACTCTAATCTTCTTGATATTGTTTGTATTATTAAATTATATATTAAAATCAATAACTAGAATTATGGACTATATACTCTACAGATTTTTGTTGTTCGTTGTAATTATTACACCATTTGTAAATTCACAGAACTATGGCATAAATTTACCAATTACTGGATCTATGGACACAAATTATCAGAACGTCTCAACTTTAGAACCATTTTTGACATCAACATTATGTCTTTATTATCCAACAGAGGCTGAAACAGAGATTGCTGACAGTTCATGGAAAGACACACTATCACAACTATTCTTAACAAAAGGGTGGCCAACTGGTTCTGTTTACCTAAAAAGTTACATAGATATTGCAACTTTTTCAATAAATCCTCAGTTGTATTGTGATTATAACATAGTTCTAATGAAATACAATGCTAATTCAGAACTAGATATGTCAGAGTTGGCGGACTTAATACTTAACGAATGGCTATGTAATCCAATGGACATAACGTTGTACTATTATCAGCAAACAGATGAAGCAAATAAATGGATATCAATGGGAGACTCGTGTACTATTAAAGTGTGTCCACTAAATACACAGACATTAGGTATTGGATGTCTCACCACTGATACTACAACCTTTGAAGAAGTTGCAACTGCAGAAAAATTAGCAATAACGGATGTTGTTGATGGAGTGAACTATAAAATAAACGTCACTACTACTACATGTACAATTAGGAACTGTAAAAAACTAGGACCTAGAGAGAATGTTGCAGTCATCCAAGTAGGTGGTTCGAACGTTTTAGATATTACAGCAGATCCTACGACAGCGCCGCAAACTGAGAGAATGATGAGAGTTAATTGGAAGAAATGGTGGCAAGTTTTCTATACTGTTGTTGATTATGTGAATCAAATAATTCAAGCAATGTCCAAAAGATCGCGATCGTTAGATTCAGCGGCATTTTATTATAGAATTTAA
>MT382019.1 RVA/Cow-wt/IND/cNM2/2020/G8PX
ATGTATGGTATTGAATATACCACAATTCTAATCTTCTTGATATTGCTTGTATTATTAAATTATATATTAAAGTCAATAACTAGAGTCATGGACTATATACTCTACAGGTTTTTGTTATTCATTGTAATTGTTACACCGTTCGTGAATTCACAGAACTATGGCATAAATTTACCAATTACTGGATCTATGGACACAAACTATCAGAATGTATCGGCTTCGGAACCATTTTTAACATCAACCCTATGCCTTTATTATCCAACAGAAGCTGAAACAGAAATTGCTGATAGTTCATGGAAAGATACACTATCACAGTTATTCTTAACAAAAGGGTGGCCAACTGGTTCTGTTTATCTGAAAAGATACACAGATATTGCAACTTTTTCAATAAATCCTCAATTATATTGCGACTATAACATAGTTCTAATGAAATATAACTCGAATTCGGAACTAGATATGTCAGAGTTAGCGGACTTGATACTAAATGAGTGGCTGTGTAATCCAATGGACATAACATTGAACTATTATCAGCAAACAGATGAAGCAAATAAATGGATATCAATGGGAGACTCGTGTACTATTAAAGTGTGTCCATTAAATACGCAGACATTAGGTATTGGATGCCTCACTACTGACACTACAACTTTTGAAGAAGTTGCAACAGCAGAAAAACTAGCGATAACGGATGTTGTCGATGGAGTGAACTATAAAATAAATGTTACTACTACTACATGTACAATCAGAAACTGTAAAAAATTGGGGCCTAGAGAGAATGTTGCAGTCATCCAAGTAGGTGGTTCGAACATTTTAGATATAACAGCAGACCCAACGACGGCACCACAAACTGAGAGAATGATGAGAGTTAACTGGAAGAAATGGTGGCAAGTTTTCTATACTGTTGTTGATTACGTGAACCAGATAATTCAAGCGATGTCCAAAAGATCGCGATCGTTGGATTCAGCGGCATTTTATTATAGAATTTAA
>MT382018.1 RVA/Cow-wt/IND/cNM1/2020/G8PX
ATGTATGGTATTGAATATACCACAACTCTAATCTTCTTGATATTGCTTGTATTATTAAATTATATATTAAAGTCAATAACTAGAGTCATGGACTATATACTCTACAGGTTTTTGTTATTCATTGTAATTGTTACACCGTTCGTGAATTCACAGAACTATGGCATAAATTTACCAATTACTGGATCTATGGACACAAACTATCAGAATGTATCGGCTTCGGAACCATTTTTAACATCAACCCTATGCCTTTATTATCCAACAGAAGCTGAAACAGAAATTGCTGATAGTTCATGGAAAGATACACTATCACAGTTATTCTTAACAAAAGGGTGGCCAACTGGTTCTGTTTATCTGAAAAGCTACACAGATATTGCAACTTTTTCAATAAATCCACAATTATATTGTGACTATAACATAGTTCTAATGAAATATAACTCGAATTCGGAACTAGATATGTCAGAGTTAGCGGACTTGATACTCAATGAATGGCTGTGTAATCCAATGGACATAACATTGAACTATTATCAGCAAACAGATGAAGCAAATAAATGGATATCAATGGGAGACTCGTGTACAATAAAAGTGTGTCCATTAAATACGCAGACATTAGGTATAGGATGCCTCACTACTGACACTACAACTTTTGAAGAAGTTGCAACAGCAGAAAAACTAGCGATAACGGATGTTGTCGATGGAGTGAACTATAAAATAAATGTTACTACTACTACATGTACAATCAGAAACTGTAAAAAATTGGGGCCTAGAGAGAATGTTGCAGTCATCCAAATAGGTGGTTCGAACATTTTAGATATAACAGCAGACCCTACGACGGCACCACAAACTGAGAGAATGATGAGAGTTAACTGGAAGAAATGGTGGCAAGTTTTCTACACTGTTGTTGATTACGTGAACCAGATAATTCAAGCGATGTCCAAAAGATCGCGATCGTTGGATTCAGCGGCATTTTATTATAGAATTTAA
>GU984761.1 RVA/Cow-wt/IND/79/2007/G8P14
ATGTATGGTATTGAATATACCACAACTCTAATCTTCTTGATATTGCTTGTATTATTAAATTATATATTAAAGTCAATAACTAGAGTCATGGACTATATACTCTACAGGTTTTTGTTATTCATTGTAATTGTTACACCGTTCGTGAATTCACAGAACTATGGCATAAATTTACCAATTACTGGATCTATGGACACAAACTATCAGAATGTATCGGCTTCGGAACCATTTTTAACATCAACCTTATGCCTTTATTATCCAACAGAAGCTGAAACAGAAATTGCTGATAGTTCATGGAAAGATACACTATCACAGTTATTCTTAACAAAAGGGTGGCCAACTGGTTCTGTTTATCTGAAAAGCTACACAGATATTGCAACTTTTTCAATAAATCCTCAATTATATTGTGATTATAACATAGTTCTAATGAAATATAACGCTAATTCGGAACTAGATATGTCAGAGTTAGCAGACTTGATACTCAACGAATGGCTGTGTAATCCAATGGACATAACATTGAACTATTATCAGCAAACAGATGAAGCAAATAAATGGATATCAATGGGAGACTCGTGTACTATTAAAGTGTGTCCACTAAATACGCAGACATTAGGTATTGGATGTCTCACTACTGACACTACAACTTTTGAAGAAGTTGCAACAGCAGAAAAATTAGCGATAACGGATGTTGTTGATGGAGTGAACTATAAAATAAATGTTACTACTACTACATGTACAATCAGAAACTGTAAAAAATTGGGGCCTAGAGAGAATGTTGCAGTCATCCAAGTAGGTGGTTCGAACATTTTAGATATAACAGCAGACCCTACGACGGCACCACAAACTGAGAGAATGATGAGAGTTAATTGGAAGAAATGGTGGCAAGTTTTCTATACTGTTGTTGATTACGTGAACCAGATAATTCAAGCAATGTCCAAAAGATCGCGATCGTTGGATTCAGCGGCATTTTATTATAGAATTTAA
>KC416965.1 RVA/Goat-wt/IND/KRR81-IVRI/2011/G8PX
-------------------------------------------------------TGAATTATATATTGAAGTCAATAACTAGAGTTATGGACTATCTACTCTACAGATTTTTGTTATTTATTGTAATTGTTACACCGTTCGTAAATTCACAGAACTATGGCATAAATTTACCAATTACTGGATCCATGGACACAAACTATCAGAATGTATCGACTTCGGAATCATTTTTAACATCAACCTTATGCCTTTATTATCCAGCAGAAGCTGAAACAGAGATTGCTGATAGTTCATGGAAAGACACACTATCGCAGTTATTCTTAACAAAAGGGTGGCCAACTGGTTCTGTTTATCTGAAAAGCTACACAGATATTGCAACTTTTTCAATAAATCCTCAATTATATTGTGATTATAACATAGTTCTAATGAAATATAACGCTACTTCAGAACTAGATATGTCAGAGTTAGCAGACTTGATACTCAACGAATGGCTGTGTAATCCAATGGACATAACGTTGTACTATTATCAGCAAACAGATGAAGCAAATAAATGGATATCAATGGGAGATTCGTGTACTATTAAAGTGTGTCCACTAAATACGCAGACATTAGGTATTGGATGCCTCACTACTGACACTACAACCTTTGAAGAAGTTGCAACAGCAGAAAAATTAGCGATAACAGATGTTGTTGATGGAGTGAACTATAAAATAAATGTTACTACTACTACATGTACAATTAGAAACTGTAAAAAATTGGGACCTAGAGAGAATGTTGCAGTTATCCAAGTAGGCGGTTCGAATGTTTTAGATATAACAGCGGATCCTACGACAGCACCACAAACTGAAAGAATGATGAGAATTAATTGGAAGAAA------------------------------------------------------------------------------------------------------------
>GU984760.1 RVA/Cow-wt/IND/68/2007/G8P14
ATGTATGGTATTGAATATACCACAACTCTAATCTTCTTGATATTGCTTGTTTTATTGAATTATATATTAAAATCAATAACTCGAATTATGGACTATATACTCTACAGGTTTTTGTTGTTTATTGTAATTATTACGCCATTTGTAAATTCACAGAACTATGGCATAAATTTACCAATTACTGGATCTATGGATACAAACTATCAGAACGTATCAACTTCAGAACCATTTCTAACATCAACATTATGTCTTTATTATCCAACAGAGGCTGAAACAGAGATTGCTGACAGTTCATGGAAAGATACGCTATCACAGTTATTCTTAACAAAAGGGTGGCCAACTGGTTCTGTTTATCTTAAAAGTTACACAGATATTGCAACTTTTTCAATAAATCCTCAGTTGTATTGCGATTATAACATAGTTCTAATGAAATATAACGCCAATTCGGAACTAGATATGTCAGAGTTAGCAGACTTGGTACTCAATGAATGGCTATGTAATCCAATGGACATAACGTTGTACTATTATCAGCAGACAGATGAAGCAAATAAATGGATACCAATGGGAGATTCGTGTACTATTAAAGTGTGTCCATTAAATACGCAGACATTAGGCATTGGATGTCTCACCACTGACACTACGACTTTTGAAGAAGTTGCGACAGCAGAAAAATTAGCAATAACGGATGTTGTTGATGGGGTGAACTACAAAATAAATGTCACCACTACTACATGTACAATTAGAAACTGTAAAAAACTGGGACCTAGAGAGAATGTTGCAGTCATCCAAGTAGGTGGTTCGAACGTTTTAGATATTACAGCAGATCCTACGACAGCACCACAAACTGAAAGAATGATGAGAGTTAATTGGAAGAAATGGTGGCAAGTTTTCTATACTGTTGTTGATTACGTGAACCAGATAATTCAAGCAATGTCCAAAAGATCGCGATCGTTGGATTCAGCGGCATTTTATTATAGAATTTAA
>GU984762.1 RVA/Cow-wt/IND/86/2007/G8P14
ATGTATGGTATTGAATATACCACAACTCTAATCTTCTTGATATTGCTTGTTTTATTGAATTATATATTAAAATCAATAACTCGAATTATGGACTATATACTCTACAGGTTTTTGTTGTTTATTGTAATTATTACGCCATTTGTAAATTCACAGAACTATGGCATAAATTTACCAATTACTGGATCTATGGATACAAACTATCAGAACGTATCAACTTCAGAACCATTTCTAACATCAACATTATGTCTTTATTATCCAACAGAGGCTGAAACAGAGATTGCTGACAGTTCATGGAAAGATACGCTATCACAGTTATTCTTAACAAAAGGGTGGCCAACTGGTTCTGTTTATCTTAAAAGTTACACAGATATTGCAACTTTTTCAATAAATCCTCAATTGTATTGTGATTATAACATAGTTCTAATGAAATATAACGCCAATTCGGAACTAGATATGTCAGAGTTAGCAGACTTGGTACTCAATGAATGGCTATGTAATCCAATGGACATAACGTTGTACTATTATCAGCAGACAGATGAAGCAAACAAATGGATATCAATGGGAGATTCGTGTACTATTAAAGTGTGTCCATTAAATACGCAGACATTAGGCATTGGATGTCTCACTACTGACACTACGACTTTTGAAGAAGTTGCAACAGCAGAAAAATTAGCAATAACGGATGTTGTTGATGGAGTGAACTACAAAATAAATGTCACCACTACTACATGTACAATTAGAAACTGTAAAAAATTGGGGCCTAGAGAGAATGTTGCAGTCATCAAAGTAGGTGGTTCGAACGTTTTAGATATTACAGCAGATCCTACGACAGCACCACAAACTGAAAGAATGATGAGAGGTAATTGGAAAAAATGGTGGCAAGTTTTCTATACTGTTGTTGATTACGTGAACCAGATAATTCAAGCAATGTCCAAAAGATCGCGATCGTTGGATTCAGCGGCATTTTATTATAGAATTTAA
>JX442786.1 RVA/Cow-wt/IND/BE4/2010/G8PX
ATGTATGGTATTGAATATACCACAACTCTAATCTTCTTGATATTGCTTGTATTATTGAATTATATACTAAAATCGATAACTCGAATTGTGGACTATATACTCTACAGATTTTTGTTGTTTGTTGTAATTATTACGCCATTTGTAAATTCACAGAACTATGGCGTAAATTTACCAATTACTGGATCTATGGACACAAACTATCAGAACGTATCGACTTCAGAACCATTTCTAACATCAACATTATGTCTTTATTATCCAACAGAAGCTGAAACAGAAATTGCTGACAATTCATGGAAAGATACGCTATCACAGTTATTCTTAACAAAAGGGTGGCCAACTGGTTCTGTTTATCTTAAAAGTTACATAGATATTGCAACTCTTTCAATAAATCCTCAGTTGTATTGCGATTATAACATAGTTCTAATGAAGTATAATGCTAATTCAGAACTAGATATGTCAGAGTTAGCAGACTTGATACTCAATGAATGGCTATGTAATCCAATGGACATAACGTTGTACTATTATCAGCAGACAGATGAAGCAAATAAATGGATATCAATGGGAGATTCGTGTACTATTAAAGTGTGTCCATTAAATACGCAGACATTAGGCATTGGATGTCTCACCACTGACACTACGACTTTTGAAGAAGTTGCGACAGCAGAAAAATTAGCAATAACAGATGTTGTTGATGGGGTGAACTACAAAATAAATGTCACCACTACTACATGTACAATTAGAAACTGTAAAAAACTGGGACCTAGAGAGAATGTTGCAGTCATCCAAGTGGGTGGTTCGAACGTTTTAGATATTACAGCAGATCCTACAACAGCACCACAAACTGAAAGAATGATGAGAGTTAATTGGAAAAAATGGTGGCAAGTTTTCTATACTGTTGTTGATTATGTGAATCAAATAATTCAAGCAATGTCCAAAAGATCGCGATCGTTAGATTCGGCAGCATTTTATTATAGAATTTAA
>MT501457.1 RVA/Goat-wt/IND/K-98/2015/G8P1
ATGTATGGTATTGAATATACCACAACTCTAATCTTCTTGATATTGCTTGTATTATTGAATTATATACTAAAATCAATAACTCGAATTATGGACTATATACTCTACAGGTTTTTGTTGTTTATTGTAATTATTACGCCATTTGTAAATTCACAGAACTATGGCATAAATTTACCAATCACTGGATCTATGGACACAAACTATCAGAACGTATCGACTTCAGAACCATTTCTAACATCAACATTATGTCTTTATTATCCAACAGAGGCTGAAACAGAGATTGCTGACAGTTCATGGAAAGATACGCTATCACAGTTATTCTTAACAAAAGGGTGGCCAACTGGTTCTGTTTATCTTAAAAGTTACACAGATATTGCAACTTTTTCAATAAATCCTCAGTTGTATTGCGATTATAACATAGTTCTAATGAAATATAATGCTAATTCGGAACTAGATATGTCGGAGTTAGCAGACTTGATACTCAATGAATGGCTATGTAATCCAATGGACATAACGTTGTACTATTATCAGCAGACAGATGAAGCAAATAAATGGATATCAATGGGAGATTCGTGTACTATTAAAGTGTGTCCATTAAATACGCAGACATTAGGCATTGGATGTCTCACCACTGACACTACGACTTTTGAAGAAGTTGCGACAGCAGAAAAATTAGCAATAACGGATGTTGTTGATGGGGTGAACTACAAAATAAATGTCACCACCACTACATGTACAATTAGAAACTGTAAAAAACTGGGACCTAGAGAGAATGTTGCAGTCATCCAAGTAGGTGGTTCGAACGTTTTAGATATTACAGCAGATCCTACGACAGCACCACAAACTGAAAGAATGATGAGAGTTAATTGGAAAAAATGGTGGCAAGTTTTCTATACTGTTGTTGATTATGTGAATCAGATAATTCAAGCAATGTCCAAAAGATCGCGATCGTTAGATTCGGCAGCATTTTATTATAGAATTTAA
>JX156636.1 RVA/Human-wt/TWN/04-97s379/2008/G8P14
ATGTATGGTATTGAATATACCACAACTTTAATCTTCTTGATATTGCTTGTATTATTGAATTATATACTAAAATCAATAACTCGAATTATGGACTATATACTATACAGGTTTTTGTTGTTTATTGTAATTATTACGCCATTTGTAAATTCACAGAACTATGGCATGAATTTACCAATTACTGGATCTATGGACACAAACTATCAGAACGTATCGACTTCAGAACCATTTCTAACATCAACATTATGTCTTTATTATCCAACAGAGGCTGAAACAGAGATTGCTGACAATTCATGGAAAGATACGCTATCACAGTTGTTCTTAACAAAAGGGTGGCCAACTGGTTCTGTTTATCTTAAAAGTTACACAGATATTGCAACTTTTTCAATAAATCCTCAGTTGTATTGCGATTATAACATAGTTCTAATGAAATATAACGCTAATTCGGAACTAGATATGTCAGAGTTGGCAGACTTGATACTCAATGAATGGCTATGTAATCCAATGGACATAACGTTGTACTATTATCAGCAGACAGATGAAGCAAATAAATGGATATCAATGGGAGATTCGTGTACTATTAAAGTGTGTCCATTAAATACGCAGACATTAGGCATTGGATGTCTCACCACTGACACTACGACTTTTGAAGAAGTTGCGACAGCAGAAAAATTAGCAATAACGGATGTTGTTGATGGGGTGAACTACAAAATAAATGTCACCACTACTACATGTACAATTAGAAACTGTAAAAAACTGGGACCTAGAGAGAATGTTGCAGTCATCCAAGTAGGTGGTTCGAACGTTTTAGATATTACAGCAGATCCTACGACAGCACCACAAACTGAAAGAATGATGAGAGTTAATTGGAAAAAATGGTGGCAAGTTTTCTATACTGTTGTTGATTATGTGAATCAAATAATTCAAGCAATGTCCAAAAGATCGCGATCATTAGATTCGGCAGCATTTTATTATA--------
>LC668645.1 RVA/Human-wt/JPN/17951/2019/G8P8
ATGTATGGTATTGAATATACCACAACTCTAATCTTCTTGATATTGCTTGTATTATTGAATTATATACTAAAATCAATAACTCGAATTATGGACTATATACTCTACAGATTTTTGTTGTTTATTGTAATTATTACGCCATTTGTAAATTCACAGAACTATGGCATAAATTTACCAATTACTGGATCTATGGACGCGAACTACCAGAACGTATCGACTTCAGAACCATTTCTAACATCAACATTATGTCTTTATTATCCAACAGAGGCTGAAACAGAGATTGCTGACAGTTCATGGAAAGATACGCTATCACAGTTATTTTTAACAAAAGGGTGGCCAACTGGTTCTGTTTATCTTAGAAGCTACACAGATATTGCAACTTTTTCAATAAATCCTCAGTTGTATTGCGATTACAACATAGTTCTAATGAAATATAACGCTAATTCGGAACTAGATATGTCAGAGTTAGCAGACTTGATACTCAATGAATGGCTATGTAATCCAATGGATATAACGTTGTACTATTATCAGCAGACGGATGACGCAAATAAATGGATATCAATGGGAGATTCGTGTACTATTAAAGTGTGTCCATTAAATACGCAGACATTAGGCATTGGATGTCTCACCACTGACACTACGACTTTTGAAGAAGTTGCGACAGCAGAAAAATTAGCAATAACGGATGTTGTTGATGGGGTGAACTACAAAATAAATGTTACTACTACTACATGTACAATTAGAAACTGTAAAAAACTGGGACCTAGAGAGAATGTTGCAGTCATCCAAGTAGGTGGTTCAAACGTTTTAGATATTACAGCAGATCCTACGACAGCACCACAAACTGAAAGAATGATGAGAGTTAATTGGAAAAAATGGTGGCAAGTTTTTTATACTGTTGTTGATTATGTGAATCAAATAATTCAAGCAATGTCCAAAAGATCGCGATCGTTAGATTCGGCAGCATTTT--------------
>LC169846.1 RVA/Human-wt/THA/KKL-17/2013/G8P8
ATGTATGGTATTGAATATACCACAACTCTAATCTTCTTGATATTGCTTGTATTATTGAATTATATACTAAAATCAATAACTCGAATTATGGACTATATACTCTACAGATTTTTGTTGTTTATTGTAATTATTACGCCATTTGTAAATTCACAGAACTATGGCATAAATTTACCAATTACTGGATCTATGGACGCAAACTACCAGAACGTATCGACTTCAGAACCATTTCTAACATCAACATTATGTCTTTATTATCCAACAGAGGCTGAAACAGAGATTGCTGACAGTTCATGGAAAGATACGCTATCACAGTTATTCTTAACAAAAGGGTGGCCAACTGGTTCTGTTTATCTTAAAAGCTACACAGATATTGCAACTTTTTCAATAAATCCTCAGTTGTATTGCGATTATAACATAGTTCTAATGAAATATAACGCTAATTCGGAACTAGATATGTCAGAGTTAGCAGACTTGATACTCAATGAATGGCTATGTAATCCAATGGATATAACGTTGTACTATTATCAGCAGACGGATGAAGCAAATAAATGGATATCAATGGGAGATTCGTGTACTATTAAAGTGTGTCCATTAAATACGCAGACATTAGGCATTGGATGTCTCACCACTGACACTACGACTTTTGAAGAAGTTGCGACAGCAGAAAAATTAGCAATAACGGATGTTGTTGATGGGGTGAACTACAAAATAAATGTTACTACTACTACATGTACAATTAGAAACTGTAAAAAACTGGGACCTAGAGAGAATGTTGCAGTCATCCAAGTAGGTGGTTCAAACGTTTTAGATATTACAGCAGATCCTACGACAGCACCACAAACTGAAAGAATGATGAGAGTTAATTGGAAAAAATGGTGGCAAGTTTTCTATACTGTTGTTGATTATGTGAATCAAATAATTCAAGCAATGTCCAAAAGATCGCGATCGTTAGATTCGGCAGCATTTTATTATAGAATTTAA
>LC074748.1 RVA/Human-wt/VNM/RVN0435/2015/G8P8
ATGTATGGTATTGAATATACCACAACTCTAATCTTCTTGATATTGCTTGTATTATTGAATTATATACTAAAATCAATAACTCGAATTATGGACTATATACTCTACAGATTTTTGTTGTTTATTGTAATTATTACGCCATTTGTAACTTCACAGAACTATGGCATAAATTTACCAATTACTGGATCTATGGACGCAAACTACCAGAACGTATCGACTTCAGAATCATTTCTAACATCAACATTATGTCTTTATTATCCAACAGAGGCTGAAACAGAGATTGCTGACAGTTCATGGAAAGATACGCTATCACAGTTATTCTTAACAAAAGGGTGGCCAACTGGTTCTGTTTATCTTAGAAGTTACACAGATATTGCAACTTTTTCAATAAATCCTCAGTTGTATTGCGATTATAACATAGTTCTAATGAAATATAACGCTAATTCGGAACTAGATATGTCAGAGTTAGCAGACTTGATACTCAATGAATGGCTATGTAATCCAATGGATATAACGTTGTACTATTATCAGCAGACGGATGAAGCAAATAAATGGATATCAATGGGAGATTCGTGTACTATTAAAGTGTGTCCATTAAATACGCAGACATTAGGCATTGGATGTCTCACCACTGACACTACGACTTTTGAAGAAGTTGCGACAGCAGAAAAATTAGCAATAACGGATGTTGTTGATGGGGTGAACTACAAAATAAATGTTACTACTACTACATGTACAATTAGAAACTGTAAAAAACTGGGACCTAGAGAGAATGTTGCAGTCATCCAAGTAGGTGGTTCAAACGTTTTAGATATTACAGCAGATCCTACGACAGCACCACAAACTGAAAGAATGATGAGAGTTAATTGGAAAAAATGGTGGCAAGTTTTCTATACTGTTGTTGATTATGTGAATCAAATAATTCAAGCAATGTCCAAAAGATCGCGATCGTTAGATTCGGCAGCATTTTATTATAGAATTTAA
>MN921193.1 RVA/Human-wt/ARG/Arg16571/2018/G8P8
ATGTATGGTATTGAATATACCACAACTCTAATCTTCTTGATATTGCTTGTATTATTGAATTATATACTAAAATCAGTAACTCGAATTATGGACTATATACTCTACAGATTTTTGTTGTTTATTGTAATTATTACGCCATTTGTAAATTCACAGAACTATGGCATAAATTTACCAATTACTGGATCTATGGACGCAAACTACCAGAACGTATCGACTTCAGAACCATTTCTAACATCAACATTATGTCTTTATTATCCAACAGAGGCTGAAACAGAGATTGCTGACAGTTCATGGAAAGATACGTTATCACAGTTATTTTTAACAAAAGGGTGGCCAACTGGTTCTGTTTATCTTAGAAGCTACACAGATATTGCAACTTTTTCAATAAATCCTCAGTTGTATTGCGATTACAACATAGTTCTAATGAAATATAACGCTAATTCGGAACTAGATATGTCAGAGTTAGCAGACTTGATACTCAATGAATGGCTATGTAATCCAATGGATATAACGTTGTACTATTATCAGCAGACGGATGAAGCAAATAAATGGATATCAATGGGAGATTCGTGTACTATTAAAGTGTGTCCATTAAATACGCAGACATTAGGCATTGGATGTCTCACCACTGACACTACGACTTTTGAAGAAGTTGCGACAGCAGAAAAATTAGCAATAACGGATGTTGTTGATGGGGTGAACTACAAAATAAATGTTACTACTACTACATGTACAATTAGAAACTGTAAAAAACTGGGACCTAGAGAGAATGTTGCAGTCATCCAAGTAGGTGGTTCAAACGTTTTAGATATTACAGCAGATCCTACGACAGCACCACAAACTGAAAGAATGATGAGAGTTAATTGGAAAAAATGGTGGCAAGTTTTCTATACTGTTGTTGATTATGTGAATCAAATAATTCAAGCAATGTCCAAAAGATCGCGATCGTTAGATTCGGCAGCATTTTATTATAGAATT---
>MN401299.1 RVA/Human-wt/CZE/H135/2017/G8P8
ATGTATGGTATTGAATATACCACAACTCTAATCTTCTTGATATTGCTTGTATTATTGAATTATATACTAAAATCAATAACTCGAATTATGGACTATATACTCTACAGATTTTTGTTGTTTATTGTAATTATTACGCCATTTGTAAATTCACAGAACTATGGCATAAATTTACCAATTACTGGATCTATGGACGCAAACTACCAGAACGTATCGACTTCAGAACCTTTTTTAACATCAACATTATGTCTTTATTATCCAACAGAGGCTGAAACAGAGATTGCTGACAGTTCATGGAAAGATACGCTATCACAGTTATTTTTAACAAAAGGGTGGCCAACTGGTTCTGTTTATCTTAGAAGCTACACAGATATTGCAACTTTTTCAATAAATCCTCAGTTGTATTGCGATTACAACATAGTTCTAATGAAATATAACGCTAATTCGGAACTAGATATGTCAGAGTTAGCAGACTTGATACTCAATGAATGGCTATGTAATCCAATGGATATAACGTTGTACTATTATCAGCAGACGGATGAAGCAAATAAATGGATATCAATGGGAGATTCGTGTACTATTAAAGTGTGTCCATTAAATACGCAGACATTGGGCATTGGATGTCTCACCACTGACACTACGACTTTTGAAGAAGTTGCGACAGCAGAAAAATTAGCAATAACGGATGTTGTTGATGGGGTGAACTACAAAATAAATGTTACTACTACTACATGTACAATTAGAAACTGTAAAAAACTGGGACCTAGAGAGAATGTTGCAGTCATCCAAGTAGGTGGTTCAAACGTTTTAGATATTACAGCAGATCCTACGACAGCACCACAAACTGAAAGAATGATGAGAGTTAATTGGAAAAAATGGTGGCAAGTTTTCTATACTGTTGTTGATTATGTGAATCAAATAATTCAAGCAATGTCCAAAAGATCGCGATCGTTAGATTCGGCAGCATTTTATTATAGAATTTAA
>MZ407459.1 RVA/Human-wt/CHN/Fuzhou20-046/2020/G8P8
ATGTATGGTATTGAATATACCACAACTCTAATCTTATTGATATTGCTTGTATTATTAAATTATATACTAAAATCAATAACTCGAATTATGGACTATATACTCTACAGATTTTTGTTGTTTATTGTAATTATTACGCCATTTGTAAATTCACAGAACTATGGCATAAATTTACCAATTACTGGATCTATGGACGCAAACTACCAGAACGTATCGACTTCAGAACCATTTCTAACATCAACATTATGTCTTTATTATCCAACAGAGGCTGAAACAGAGATTGCTGACAGTTCATGGAAAGATACGCTATCACAGTTATTTTTAACAAAAGGGTGGCCAACTGGTTCTGTTTATCTTAGAAGCTACACAGATATTTCAACTTTTTCAATAAATCCTCAGTTGTATTGCGATTACAACATAGTTCTAATGAAATATAACGACGATTCGGAACTAGATATGTCAGAGTTAGCAGACTTGATACTCAATGAATGGCTATGTAATCCAATGGATATAACGTTGTACTATTATCAGCAGACGGATGAAGCAAATAAATGGATATCAATGGGAGATTCGTGTACTATTAAAGTGTGTCCATTAAATACGCAGACATTAGGCATTGGATGTCTCACCACTGACACTACGACTTTTGAAGAAGTTGCGACAGCAGAAAAATTAGCAATAACGGATGTTGTTGATGGGGTGAACTACAAAATAAATGTTACTACTACTACATGTACAATTAGAAACTGTAAAAAACTGGGACCTAGAGAGAATGTTGCAGTCATCCAAGTAGGCGGTTCAAACGTTTTAGATATTACAGCAGATCCTACGACAGCACCACAAACTGAAAGAATGATGAGAGTTAATTGGAAAAAATGGTGGCAAGTTTTCTATACTGTTGTTGATTATGTAAATCAAATAATTCAAGCAATGTCCAAAAGATCGCGATCGTTAGATTCGGCAGCATTTTATTATAGAATTTAA
>LC668644.1 RVA/Human-wt/JPN/17944/2019/G8P8
ATGTATGGTATTGAATATACCACAACTCTAATCTTCTTGATATGGCTTGTATTATTGAATTATATACTAAAATCAGTAACTCGAATTATGGACTATATACTCTACAGATTTTTGTTGCTTATTGTAATTATTACGCCATTTGTAAATTCACAGAACTATGGCATAAATTTACCAATTACTGGATCTATGGACGCAAACTACCAGAACGTATCGACTTCAGAACCATTTCTAACATCAACATTATGTCTTTATTATCCAACAGAGGCTGAAACAGAGATTGCTGACAGTTCATGGAAAGATACGCTATCACAGTTATTTTTAACAAAAGGGTGGCCAACTGGTTCTGTTTATCTTAGAAGCTACACAGATATTGCAACTTTTTCAATAAATCCTCAGTTGTATTGCGATTACAACATAGTTCTAATGAAATATAACGCTAATTCGGAACTAGATATGTCAGAGTTAGCAGACTTGATACTCAATGAATGGCTATGTAATCCAATGGATATAACGTTGTACTATTATCAGCAGACGGATGAAGCAAATAAATGGATATCAATGGGAGATTCGTGTACTATTAAAGTGTGTCCATTAAATACGCAGACATTAGGCATTGGATGTCTCACCACTGACACTACGACTTTTGAAGAAGTTGCGACAGCAGAAAAATTAGCAATAACGGATGTTGTTGATGGGGTGAACTACAAAATAAATGTTACTACTACTACATGTACAATTAGAAACTGTAAAAAACTGGGACCTAGAGAGAATGTTGCAGTCATCCAAGTAGGTGGTTCAAACGTTTTAGATATTACAGCAGATCCTACGACAGCACCACAAACTGAAAGAATGATGAGAGTTAATTGGAAAAAATGGTGGCAAGTTTTCTATACTGTTGTTGATTATGTGAATCAAATAATTCAAGCAATGTCCAAAAGATCGCGATCGTTAGATTCGGCAGCATTTT--------------
>MN058740.1 RVA/Human-wt/KOR/CAU17L-79/G8P8
ATGTATGGTATTGAATATACCACAACTCTAATCTTCTTGATATTGCTTGTATTATTGAATTATATACTAAAATCAGTAACTCGAATTATGGACTATATACTCTACAGATTTTTGTTGTTTATTGTAATTATTACGCCATTTGTAAATTCACAGAACTATGGCATAAATTTACCAATTACTGGATCTATGGACGCAAACTACCAGAACGTATCGACTTCAGAACCATTTCTAACATCAACATTATGTCTTTATTATCCAACAGAGGCTGAAACAGAGATTGCTGACAGTTCATGGAAAGATACGCTATCACAGTTATTTTTAACAAAAGGGTGGCCAACTGGTTCTGTTTATCTTAGAAGCTACACAGATATTGCAACTTTTTCAATAAATCCTCAGTTGTATTGCGATTACAACATAGTTCTAATGAAATATAACGCTAATTCGGAACTAGATATGTCAGAGTTAGCAGACTTGATACTCAATGAATGGCTATGTAATCCAATGGATATAACGTTGTACTATTATCAGCAGACGGATGAAGCAAATAAATGGATATCAATGGGAGATTCGTGTACTATTAAAGTGTGTCCATTAAATACGCAGACATTAGGCATTGGATGTCTCACCACTGACACTACGACTTTTGAAGAAGTTGCGACAGCAGAAAAATTAGCAATAACGGATGTTGTTGATGGGGTGAACTACAAAATAAATGTTACTACTACTACATGTACAATTAGAAACTGTAAAAAACTGGGACCTAGAGAGAATGTTGCAGTCATCCAAGTAGGTGGTTCAAACGTTTTAGATATTACAGCAGATCTTACGACAGCACCACAAACTGAAAGAATGATGAGAGTTAATTGGAAAAAATGGTGGCAAGTTTTCTATACTGTTGTTGATTATGTGAATCAAATAATTCAAGCAATGTCCAAAAGATCGCGATCGTTAGATTCGGCAGCATTTTATTATAGAATTTAA
>MN921197.1 RVA/Human-wt/ARG/Arg16684/2018/G8P8
---------------TATACCACAACTCTAATCTTCTTGATATTGCTTGTATTATTGAATTATATACTAAAATCAGTAACTCGAATTATGGACTATATACTCTACAGATTTTTGTTGTTTATTGTAATTATTACGCCATTTGTAAATTCACAGAACTATGGCATAAATTTACCAATTACTGGATCTATGGACGCAAACTACCAGAACGTATCGACTTCAGAACCATTTCTAACATCAACATTATGTCTTTATTATCCAACAGAGGCTGAAACAGAGATTGCTGACAGTTCATGGAAAGATACGCTATCACAGTTATTTTTAACAAAAGGGTGGCCAACTGGTTCTGTTTATCTTARAAGCTACACAGATTTTGCAACTTTTTCAATAAATCCTCAGTTGTATTGCGATTACAACATAGTTCTAATGAAATATAGCGCTAATTCGGAACTAGATATGTCAGAGTTAGCAGACTTGATACTCAATGAATGGCTATGTAATCCAATGGATATAACGTTGTACTATTATCAGCAGACGGATGAAGCAAATAAATGGATATCAATGGGAGATTCGTGTACTATTAAAGTGTGTCCATTAAATACGCAGACATTAGGCATTGGATGTCTCACCACTGACACTACGACTTTTGAAGAAGTTGCGACAGCAGAAAAATTAGCAATAACGGATGTTGTTGATGGGGTGAACTACAAAATAAATGTTACTACTACTACATGTACAATTAGAAACTGTAAAAAACTGGGACCTAGAGAGAATGTTGCAGTCATTCAAGTAGGTGGTTCAAACGTTTTAGATATTACAGCAGATCCTACGACAGCACCACAAACTGAAAGAATGATGAGAGTTAATTGGAAAAAATGGTGGCAAGTTTTCTATACTGTTGTTGATTATGTGAATCAAATAATTCAAGCAATGTCCAAAAGATCGCGATCGTTAGATTCGGCAGCATTTTATT-----------
>MN401293.1 RVA/Human-wt/CZE/H366/2017/G8P8
ATGTATGGTATTGAATATACCACAACTCTAATCTTCTTGATATTGCTTGTATTATTGAATTATATACTAAAATCAATAACTCGAATTATGGACTATATACTCTACAGATTTTTGTTGTTTATTGTAATTATTACGCCATTTGTAAATTCACAGAACTATGGCATAAATTTACCAATTACTGGATCTATGGACGCAAACTACCAGAACGTATCGACTTCAGAACCATTTCTAACATCAACATTATGTCTTTATTATCCAACAGAGGCTGAAGCAGAGATTGCTGACAGTTCATGGAAAGATACGCTATCACAGTTATTTTTAACAAAAGGGTGGCCAACTGGTTCTGTTTATCTTAGAAGCTACACAGATATTGCAACTTTTTCAATAAATCCTCAGTTGTATTGCGATTACAACATAGTTCTAATGAAATATAACGCTAATTCGGAACTAGATATGTCAGAGTTAGCAGACTTGATACTCAATGAATGGCTATGTAATCCAATGGATATAACGTTGTACTATTATCAGCAGACGGATGAAGCAAATAAATGGATATCAATGGGAGATTCGTGTACTATTAAAGTGTGTCCATTAAATACGCAGACATTAGGCATTGGATGTCTCACCACTGACACTACGACTTTTGAAGAAGTTGCGACAGCAGAAAAATTAGCAATAACGGATGTTGTTGATGGGGTGAACTACAAAATAAATGTTACTACTACTACATGTACAATTAGAAACTGTAAAAAACTGGGACCTAGAGAGAATGTTGCAGTCATCCAAGTAGGTGGTTCAAACGTTTTAGATATTACAGCAGATCCTACGACAACACCACAAACTGAAAGAATGATGAGAGTTAATTGGAAAAAATGGTGGCAAGTTTTCTATACTGTTGTTGATTATGTGAATCAAATAATTCAAGCAATGTCCAAAAGATCGCGATCGTTAGATTCGGCAGCATTTTATTATAGAATTTAA
>LC074742.1 RVA/Human-wt/VNM/RVN1293/2014/G8P8
ATGTATGGTATTGAATATACCACAACTCTAATCTTCTTGATATTGCTTGTATTATTGAATTATATACTAAAATCAATAACTCGAATTATGGACTATATACTCTACAGATTTTTGTTGTTTATTGTAATTATTACGCCATTTGTAAATTCACAGAACTATGGCATAAATTTACCAATTACTGGATCTATGGACGCAAACTACCAGAACGTATCGACTTCAGAACCATTTCTAACATCAACATTATGTCTTTATTATCCAACAGAGGCTGAAACAGAGATTGCTGACAGTTCATGGAAAGATACGCTATCACAGTTATTCTTAACAAAAGGGTGGCCAATTGGTTCTGTTTATCTTAGAAGCTACACAGATATTGCAACTTTTTCAATAAATCCTCAGTTATATTGCGATTACAACATAGTTCTAATGAAATATAACGCTAATTCGGAACTAGATATGTCAGAGTTAGCAGACTTGATACTCAATGAATGGCTATGTAATCCAATGGATATAACGTTGTACTATTATCAGCAGACGGATGAAGCAAATAAATGGATATCAATGGGAGATTCGTGTACTATTAAAGTGTGTCCATTAAATACGCAGACATTAGGCATTGGATGTCTCACCACTGACACTACGACTTTTGAAGAAGTTGCGACAGCAGAAAAATTAGCAATAACGGATGTTGTTGATGGGGTGAACTACAAAATAAATGTTACTACTACTACATGTACAATTAGAAACTGTAAAAAACTGGGACCTAGAGAGAATGTTGCAGTCATCCAAGTAGGTGGTTCAAACGTTTTAGATATTACAGCAGATCCTACGACAGCACCACAAACTGAAAGAATGATGAGAGTTAATTGGAAAAAATGGTGGCAAGTTTTCTATACTGTTGTTGATTATGTGAATCAAATAATTCAAGCAATGTCCAAAAGATCGCGATCGTTAGATTCGGCAGCATTTTATTATAGAATTTAA
>LC169967.1 RVA/Human-wt/THA/SSL-55/2014/G8P8
ATGTATGGTATTGAATATACCACAACTCTAATCTTCTTGATATTGCTTGTATTATTGAATTATATACTAAAATCAATAACTCGAATTATGGACTATATACTCTACAGATTTTTGTTGTTTATTGTAATTATTACGCCATTTGTAAATTCACAGAACTATGGCATAAATTTACCAATTACTGGATCTATGGACGCAAACTACCAGAACGTATCGACTTCAGAACCATTTCTAACATCAACATTATGTCTTTATTATCCAACAGAGGCTGAAACAGAGATTGCTGACAGTTCATGGAAAGATACGCTATCACAGTTATTCTTAACAAAAGGGTGGCCAACTGGTTCTGTTTATCTTAGAAGCTACACAGATATTGCAACTTTTTCAATAAATCCTCAGTTGTATTGCGATTACAACATAGTTCTAATGAAATATAACGCTAATTCGGAACTAGATATGTCAGAGTTAGCAGACTTGATACTCAATGAATGGCTATGTAATCCAATGGATATAACGTTGTACTATTATCAGCAGACGGATGAAGCAAATAAATGGATATCAATGGGAGATTCGTGTACTATTAAAGTGTGTCCATTAAATACGCAGACATTAGGCATTGGATGTCTCACCACTGACACTACGACTTTTGAAGAAGTTGCGACAGCAGAAAAATTAGCAATAACGGATGTTGTTGATGGGGTGAACTACAAAATAAATGTTACTACTACTACATGTACAATTAGAAACTGTAAAAAACTGGGACCTAGAGAGAATGTTGCAGTCATCCAAGTAGGTGGTTCAAACGTTTTAGATATTACAGCAGATCCTACGACAGCACCACAAACTGAAAGAATGATGAGAGTTAATTGGAAAAAATGGTGGCAAGTTTTCTATACTGTTGTTGATTATGTGAATCAAATAATTCAAGCAATGTCCAAAAGATCGCGATCGTTAGATTCGGCAGCATTTTATTATAGAATTTAA
>MN856475.1 RVA/Human-wt/CHN/G17011060/2017/G8P8
-----------------------AACTCTAATCTTCTTGATATTGCTTGTATTATTGAATTATATACTAAAATCAATAACTCGAATTATGGACTATATACTCTACAGATTTTTGTTGTTTATTGTAATTATTACGCCATTTGTAAATTCACAGAACTATGGCATAAATTTACCAATTACTGGATCTATGGACGCAAACTACCAGAACGTATCGACTTCAGAACCATTTCTAACATCAACATTATGTCTTTATTATCCAACAGAGGCTGAAACAGAGATTGCTGACAGTTCATGGAAAGATACGCTATCACAGTTATTTTTAACAAAAGGGTGGCCAACTGGTTCTGTTTATCTTAGAAGCTACACAGATATTGCAACTTTTTCAATAAATCCTCAGTTGTATTGCGATTACAACATAGTTCTAATGAAATATAACGCTAATTCGGAACTAGATATGTCAGAGTTAGCAGACTTGATACTCAATGAATGGCTATGTAATCCAATGGATATAACGTTGTACTATTATCAGCAGACGGATGAAGCAAATAAATGGATATCAATGGGAGATTCGTGTACTATTAAAGTGTGTCCATTAAATACGCAGACATTAGGCATTGGATGTCTCACCACTGACACTACGACTTTTGAAGAAGTTGCGACAGCAGAAAAATTAGCAATAACGGATGTTGTTGATGGGGTGAACTACAAAATAAATGTTACTACTACTACATGTACAATTAGAAACTGTAAAAAACTGGGACCTAGAGAGAATGTTGCAGTCATCCAAGTAGGTGGTTCA---------------------------------------------------------------------------------------------------------------------------------------------------------------------------------------
>MZ966406.1 RVA/Human-wt/GAB/540/2018/G8PX
---------------------------------------------------------------------------------CGAAGTATGGACTATATACTCTACAGATTTTTGTTGTTTATTGTAATTATTACGCCATTTGTAAATTCACAGAACTATGGCATAAATTTACCAATTACTGGATCTATGGACGCAAACTACCAGAACGTATCGACTTCAGAACCATTTCTAACATCAACATTATGTCTTTATTATCCAACAGAGGCCGAGACAGAGATTGCTGACAGTTCATGGAAAGATACGCTATCACAGTTATTTTTAACAAAGGGGTGGCCAACTGGTTCTGTTTATCTTAGAAGCTACACAGATATTGCAACTTTTTCAATAAATCCTCAGTTGTATTGCGATTACAACATAGTTCTAATGAAATATAACGCTAATTCGGAACTAGATATGTCAGAGTTAGCAGACTTGATACTCAATGAATGGCTATGTAATCCAATGGATATAACGTTGTACTATTATCAGCAGACGGATGAAGCAAACAAATGGATATCAATGGGAGATTCGTGTACTATTAAAGTGTGTCCATTAAATACGCAGACATTAGGCATTGGATGTCTCACCACTGACACTACGACTTTTGAAGAAGTTGCGACAGCAGAAAAATTAGCAATAACGGATGTTGTTGATGGGGTGAACTACAAAATAAATGTTACTACTACTACATGTACAATTAGAAACTGTAAAAAACTGGGACCTAGAGAGAATGTTGCAGTCATCCAAGTAGGTGGTTCAAACGTTTTAGATATTACAGCAGATCCTACGACAGCACCACAA---------------------------------------------------------------------------------------------------------------------------------------------
>MG877691.1 RVA/Human-wt/CHL/101100/2016/G8P8
----------------------------------------------TTGTATTATTGAATTATATACTAAAATCAATAACTCGAATTATGGACTATATACTCTACAGATTTTTGTTGTTTATTGTAATTATTACGCCATTTGTAAATTCACAGAACTATGGCATAAATTTACCAATTACTGGATCTATGGACGCGAACTACCAGAACGTATCGACTTCAGAACCATTTCTAACATCAACATTATGTCTTTATTATCCAACAGAGGCTGAAACAGAGATTGCTGACAGTTCATGGAAAGATACGCTATCACAGTTATTTTTAACAAAAGGGTGGCCAACTGGTTCTGTTTATCTTAGAAGCTACACAGATATTGCAACTTTTTCAATAAATCCTCAGTTGTATTGCGATTACAACATAGTTCTAATGAAATATAACGCTAATTCGGAACTAGATATGTCAGAGTTAGCAGACTTGATACTCAATGAATGGCTATGTAATCCAATGGATATAACGTTGTACTATTATCAGCAGACGGATGAAGCAAATAAATGGATATTAATGGGAGATTCGTGTACTATTAAAGTGTGTCCATTAAATACGCAGACATTAGGCATTGGATGTCTCACCACTGACACTACGACTTTTGAAGAAGTTGCGACAGCAGAAAAATTAGCAATAACGGATGTTGTTGATGGGGTGAACTACAAAATAAATGTTACTACTACTACATGTACAATTAGAAACTGTAAAAAACTGGGACCTAGAGAGAATGTTGCAGTCATCCAAGTAGGTGGTTCAAACGTTTTAGATATTACAGCAGATCCTACGACAGCACCACAAA--------------------------------------------------------------------------------------------------------------------------------------------
>MH060093.1 RVA/Human-wt/THA/CMH-N120-13/2013/G8P8
ATGTATGGTATTGAATATACCACAACTCTAATCTTCTTGATATTGCTTGTATTATTGAATTATATACTAAAATCAATAACTCGAATTATGGACTATATACTCTACAGATTTTTGTTGTTTATTGTAATTATTACGCCATTTGTAAATTCACAGAACTATGGCATAAATTTACCAATTACTGGATCTATGGACGCAAACTACCAGAACGTATCGACTTCAAAACCATTTCTAACATCAACATTATGTCTTTATTATCCAACAGAGGCTGAAACAGAGATTGCTGACAGTTCAGGGAAAGATACGCTATCACAGTTATTCTTAACAAAAGGGTGGCCAACTGGTTCTGTTTATCTTAGAAGCTACACAGATATTGCAACTTTTTCAATAAATCCTCAGTTGTATTGCGATTATAACATAGTTCTAATGAAATATAACGCTAATTCGGAACTAGATATGTCAAAGTTAGCAAACTTGATACTCAATGAATGGCTATGTAATCCAATGGATATAACGTTGTACTATTATCAGCAGACGGATGAAGCAAATAAATGGATATCAATGGGAGATTCGTGTACTATTAAAGTGTGTCCATTAAATACGCAAACATTAGGCATTGGATGTCTCACCACTGACACTACGACTTTTGAAGAAGTTGCGACAGCAAAAAAATTAGCAATAACGGATGTTGTTGATGGGGTGAACTACAAAATAAATGTTACTACTACTACATGTACAATTAGAAACTGTAAAAAACTGGGACCTAGAGAGAATGTTGCAGTCATCCAAGTAGGTGGTTCAAACGTTTTAGATATTACAGCAGATCCTACGACAGCACCACAAACTGAAAGAATGATGAGAGTTAATTGGAAAAAATGGTGGCAAGT-------------------------------------------------------------------------------------------------
>MH060123.1 RVA/Human-wt/THA/CMH-N168-13/2013/G8P8
ATGTATGGTATTGAATATACCACAACTCTAATCTTCTTGATATTGCTTGTATTATTGAATTATATACTAAAATCAATAACTCGAATTATGGACTATATACTCTACAGATTTTTGTTGTTTATTGTAATTATTACGCCATTTGTAAATTCACAGAACTATGGCATAAATTTACCAATTACGGGATCTATGGACGCAAACTACCAAAACGTATCGACTTCAAAACCATTTCTAACATCAACATTATGTCTTTATTATCCAACAGAGGCTGAAACAGAGATTGCTGACAGTTCAGGGAAAGATACGCTATCACAGTTATTCTTAACAAAAGGGTGGCCAACTGGTTCTGTTTATCTTAAAAGCTACACAGATATTGCAACTTTTTCAATAAATCCTCAGTTGTATTGCGATTACAACATAGTTCTAATGAAATATAACGCTAATTCGGAACTAGATATGTCAAAGTTAGCAAACTTGATACTCAATGAATGGCTATGTAATCCAATGGATATAACGTTGTACTATTATCAGCAAACGGATGAAGCAAATAAATGGATATCAATGGGAGATTCGTGTACTATTAAAGTGTGTCCATTAAATACGCAAACATTAGGCATTGGATGTCTCACCACTGACACTACGACTTTTGAAGAAGTTGCGACAGCAAAAAAATTAGCAATAACGGATGTTGTTGATGGGGTGAACTACAAAATAAATGTTACTACTACTACATGTACAATTAGAAACTGCAAAAAACTGGGACCTAGAGAGAATGTTGCAGTCATCCAAGTAGGTGGTTCAAACGTTTTAGATATTACAGCAGATCCTACGACAGCACCACAAACTGAAAGAATGATGAGAGTTAATTGGAAAAAATGGTGGCAAGT-------------------------------------------------------------------------------------------------
>MH060083.1 RVA/Human-wt/THA/CMH-S016-13/2013/G8P8
ATGTATGGTATTGAATATACCACAACTCTAATCTTCTTGATATTGCTTGTATTATTGAATTATATACTAAAATCAATAACTCGAATTATGGACTATATACTCTACAGATTTTTGTTGTTTATTGTAATTATTACGCCTTTTGTAAATTCACAGAACTATGGCATAAATTTACCAATTACGGGATCTATGGACGCAAACTACCAAAACGTATCGACTTCAAAACCATTTCTAACATCAACATTATGTCTTTATTATCCAACAGAGGCTGAAACAGAGATTGCTGACAGTTCAGGGAAAGATACGCTATCACAGTTATTCTTAACAAAAGGGTGGCCAACTGGTTCTGTTTATCTTAAAGGCTACACAGATATTGCAACTTTTTCAATAAATCCTCAGTTGTATTGCGATTATAACATAGTTCTAATGAAATATAACGCTAATTCGGAACTAGATATGTCAAAGTTAGCAAACTTGATACTCAATGAATGGCTATGTAATCCAATGGATATAACGTTGTACTATTATCAGCAGACGGATGAAGCAAATAAATGGATATCAATGGGAGATTCGTGTACTATTAAAGTGTGTCCATTAAATACGCAAACATTAGGCATTGGATGTCTCACCACTGACACTACAACTTTTGAAGAAGTTGCGACAGCAGAAAAATTACCAATAACGGATGTTGTTGATGGGGTGAACTACAAAATAAATGTTACTACTACTACATGTACAATTAGAAACTGTAAAAAACTGGGACCTAGAGAGAATGTTGCAGTCATCCAAGTAGGTGGTTCAAACGTTTTAGATATTACAGCAGATCCTACGACAGCACCACAAACTGAAAGAATGATGAGAGTTAATTGGAAAAAATGGTGGCAAGT-------------------------------------------------------------------------------------------------
